# Supplementary material for: A sensitive mNeonGreen reporter system to measure transcriptional dynamics in Drosophila development
Source: Commun Biol. 2020 Nov 12;3:663. doi: 10.1038/s42003-020-01375-5 (PMC7665215; doi:10.1038/s42003-020-01375-5)
Supplement: Supplementary file 4 — Supplementary Data 1 [file 42003_2020_1375_MOESM4_ESM.csv]

	FRAME	A-P position	Ventral Side	X [px]	Y [px]	Fluorescence	Time	Fluorescence Background	Total mRNA	Total mRNA 1st quartile	Total mRNA 3rd quartile	Cumulative mRNA prod	Cumul. mRNA prod. 1st quartile	Cumul. mRNA prod. 3rd quartile	mRNA production	mRNA prod. 1st quartile	mRNA prod. 3rd quartile	Fluorescence Fit	Fluo Fit 1st quartile	Fluo Fit 3rd quartile	Experiment	Enhancer
0	1	2	FALSE	2159.185583	8258.986402	1794.759807	-22	1667.793954	5.849640788	0	12.04170421	5.849640788	0	12.04170421	0.302603245	0	0.01844248	102.9142877	87.43497193	128.5870884	1	hb_ant
1	2	2	FALSE	3132.43778	12141.04904	1831.289714	-21	1650.477956	6.019457187	0	11.76941991	6.152244033	0	12.04276659	0.302731667	0	0.015418345	119.5687287	104.4639939	135.3182744	1	hb_ant
2	3	2	FALSE	2738.681674	10685.85115	1634.268975	-20	1634.268975	6.185547176	0	11.62091003	6.4549757	0	12.16702335	0.296125108	0	0	134.5308621	122.9051463	146.4864423	1	hb_ant
3	4	2	FALSE	2842.801299	11165.03689	1832.367167	-19	1619.167011	6.341260363	0	11.35711538	6.751100808	0	12.16702335	0.278642109	0	0.012452752	148.0641984	136.3549416	158.7065649	1	hb_ant
4	5	2	FALSE	2644.298779	10207.55466	1746.77862	-18	1605.172065	6.475955862	0	11.09930886	7.029742917	0	12.16702335	0.25058281	0	0.13784142	160.3910373	148.8628323	168.1779623	1	hb_ant
5	6	2	FALSE	2362.278638	9231.756642	1721.927621	-17	1592.284136	6.579534473	0	10.88906891	7.280325727	0	12.16702335	0.229164015	0	0.119441262	171.6974525	160.9892974	180.6208516	1	hb_ant
6	7	2	FALSE	3112.65018	12143.46118	1793.716921	-16	1580.503224	6.659343056	0	10.83069562	7.509489742	0	12.43051032	0.25990116	0	0.372355338	182.1402523	172.9057281	191.1131643	1	hb_ant
7	8	2	FALSE	2859.311508	11172.30611	1802.340617	-15	1569.82933	6.768077128	0	10.58483883	7.769390902	0	12.43051032	0.364010502	0	0.675000026	191.8579914	184.6378318	199.7096649	1	hb_ant
8	9	2	FALSE	2895.338739	11177.79521	1744.10071	-14	1560.262452	6.97845228	0.226006357	10.70504985	8.133401404	0.226376252	12.43051032	0.692526686	0	1.203638755	200.9867543	194.3954787	208.3638157	1	hb_ant
9	10	2	FALSE	2855.674675	11177.95195	1729.642766	-13	1551.802592	7.512568099	1.546934018	10.73872299	8.82592809	1.549977618	13.17966148	1.575022981	0.264413923	2.655005653	209.695513	201.0561012	219.2475991	1	hb_ant
10	11	2	FALSE	3218.649495	12629.52341	1763.539311	-12	1544.449749	8.917055784	5.370368011	11.84395468	10.40095107	5.406309458	14.30620251	3.162149618	1.727522235	4.387313254	218.2529113	207.9079654	230.0834296	1	hb_ant
11	12	2	FALSE	2899.086905	11180.65833	1708.714292	-11	1538.370255	11.87678824	9.231665913	14.66369067	13.56310069	10.23023264	17.46568669	5.530957744	4.15090748	7.166209731	227.1056894	213.6619302	238.9276053	1	hb_ant
12	13	2	FALSE	2973.453846	11657.77265	1852.551216	-10	1533.165158	17.13814289	13.50016253	21.09996445	19.09405843	14.52079912	22.62240401	8.546054792	7.060631758	10.14661501	236.9505936	221.4106501	248.4383775	1	hb_ant
13	14	2	FALSE	3084.736517	12152.10986	1780.777452	-9	1534.285933	25.29516184	19.87484498	29.0456175	27.64011322	21.78556179	32.13026055	12.0193122	10.49529771	13.90218616	248.7779844	232.8120643	258.9684736	1	hb_ant
14	15	2	FALSE	2727.285282	10685.331	1860.373535	-8	1530.624806	36.74027386	30.70599675	41.76174061	39.65942543	33.07090991	45.02509903	15.72244084	14.17187071	17.60991409	263.8810554	248.1815181	273.2166913	1	hb_ant
15	16	2	FALSE	2584.562554	10193.03072	1833.192374	-7	1522.413576	51.62871049	46.99700085	57.99132236	55.38186627	49.54406757	60.68786664	19.3984655	17.87098912	21.38290057	283.8308062	268.6940164	293.0680113	1	hb_ant
16	17	2	FALSE	3113.401923	12153.07201	1857.619817	-6	1516.810764	69.85520426	64.80496145	75.38240875	74.78033177	70.92125109	79.76199459	22.78892796	21.08853826	24.76880466	310.4190164	298.3483009	316.8999333	1	hb_ant
17	18	2	FALSE	2985.661797	11660.02976	1844.459645	-5	1518.348665	91.05841909	85.32652362	97.92425091	97.56925974	92.82068004	103.9292358	25.66031809	23.78520185	28.24410617	345.574617	336.3061772	352.7985806	1	hb_ant
18	19	2	FALSE	2365.35758	9234.762131	1833.044767	-4	1520.095082	114.6517111	109.2122866	122.0948853	123.2295778	117.3466068	130.3154329	27.82254513	25.86487525	30.39800938	391.2615609	381.5114054	395.5115772	1	hb_ant
19	20	2	FALSE	2967.580834	11661.96571	1947.82312	-3	1520.058049	139.8716623	134.007609	146.9544363	151.0521229	146.1188378	157.9484502	29.14757143	27.24506067	31.26561972	449.3677573	438.8677588	457.4123126	1	hb_ant
20	21	2	FALSE	3330.115512	13116.98508	2050.762375	-2	1516.791794	165.844147	159.3445259	171.8880669	180.1996944	174.3244377	186.3532373	29.5946504	28.25766187	31.23675027	521.5958036	508.942677	531.2468231	1	hb_ant
21	22	2	FALSE	3462.864725	13600.86138	2152.80783	-1	1520.589488	191.6741353	185.56414	198.8168758	209.7943448	203.755169	216.5031544	29.23684185	27.41040926	30.72997693	609.3678252	598.0748174	619.5460234	1	hb_ant
22	23	2	FALSE	2848.824478	11175.11719	2214.665801	0	1520.784345	216.5599743	208.9002262	225.0135499	239.0311866	231.2113229	247.7460408	28.24565534	25.17870782	30.57722038	713.7572776	702.5306649	722.7974011	1	hb_ant
23	24	2	FALSE	3239.206835	12636.30922	2272.150422	1	1514.438729	239.8897182	232.7748318	247.6538928	267.276842	258.9313291	276.652972	26.85660336	23.49672445	29.17885686	835.4566715	824.1137573	845.2469931	1	hb_ant
24	25	2	FALSE	2820.707667	11185.56731	2467.538133	2	1511.597341	261.300825	256.022744	267.7017887	294.1334453	288.3575268	300.4032379	25.32980048	22.30264543	27.99537121	974.7840639	957.9670652	987.8413689	1	hb_ant
25	26	2	FALSE	2845.660039	11163.02131	2574.356719	3	1510.305898	280.6990967	272.7442257	286.1334936	319.4632458	313.4241833	325.1951889	23.92393698	20.44523048	27.9079254	1131.725484	1116.396169	1142.141865	1	hb_ant
26	27	2	FALSE	2819.823338	11186.39086	2772.839231	4	1505.549915	298.2511642	288.3673078	305.2845478	343.3871828	333.94692	350.3391143	22.86723084	18.97594731	26.09794112	1306.0068	1290.323631	1318.075497	1	hb_ant
27	28	2	FALSE	3184.52833	12648.19963	3128.343385	5	1502.34296	314.3480936	300.0798399	323.6833945	366.2544136	353.0515012	375.4019014	22.33441877	19.13190542	26.88689949	1497.185685	1479.342071	1512.218526	1	hb_ant
28	29	2	FALSE	2310.921269	9239.620638	3310.685879	6	1504.472209	329.5468107	312.5349257	341.1094497	388.5888324	369.9672142	399.3476158	22.40786993	19.52867386	25.59333513	1704.752121	1684.946094	1722.093686	1	hb_ant
29	30	2	FALSE	2917.474459	11664.83874	3521.687317	7	1507.615208	344.473968	331.7628959	358.9811252	410.9967023	398.2881816	426.1245337	23.03487044	20.0866597	25.71172266	1928.222656	1909.489552	1948.261322	1	hb_ant
30	31	2	FALSE	2559.303542	10197.15408	3597.179976	8	1508.790352	359.6892793	345.4967148	377.2412526	434.0315728	421.7864776	451.1848218	24.06241568	21.21373074	28.5214685	2167.212119	2148.693437	2188.482484	1	hb_ant
31	32	2	FALSE	2677.71996	10708.06962	3992.738043	9	1511.216327	375.5867484	362.1250624	388.4442812	458.0939884	441.5964537	472.3479614	25.31403501	21.32419937	29.52089641	2421.473377	2399.06611	2443.913957	1	hb_ant
32	33	2	FALSE	2796.85737	11174.28745	4131.487865	10	1511.244179	392.3749642	384.4220689	403.2440474	483.4080235	473.1253472	496.6032426	26.62058057	21.47649132	32.97904313	2690.906055	2666.623936	2715.856609	1	hb_ant
33	34	2	FALSE	2202.111437	8742.452249	4441.149322	11	1507.981941	410.0886331	402.6618455	419.0513082	510.028604	502.5008534	520.4166358	27.82773863	20.18942566	34.61410499	2975.539901	2950.371463	3003.538757	1	hb_ant
34	35	2	FALSE	2903.815732	11668.81382	4682.481605	12	1499.433361	428.6073598	418.0258399	440.5668418	537.8563427	528.5794433	550.4287608	28.84248408	23.12848537	34.76682588	3275.500091	3241.819088	3306.93759	1	hb_ant
35	36	2	FALSE	1804.397847	7289.799989	5127.246236	13	1498.407739	447.7204568	434.0067894	462.9493828	566.6988267	553.03117	584.9612713	29.62244758	24.39590987	34.4436607	3590.964862	3561.194513	3628.640022	1	hb_ant
36	37	2	FALSE	1948.767332	7791.335564	5591.600011	14	1501.722725	467.17965	452.5654941	484.1290045	596.3212743	582.07464	609.325292	30.1838996	24.98897483	35.61901318	3922.124387	3895.518718	3962.74267	1	hb_ant
37	38	2	FALSE	2044.441568	8257.015507	5629.658217	15	1503.591458	486.7585715	469.2623341	504.125025	626.5051739	609.8596074	643.5090767	30.55098736	25.5719714	36.83606679	4269.147626	4245.690802	4305.839799	1	hb_ant
38	39	2	FALSE	2214.238854	8753.226578	6360.076822	16	1504.111955	506.2601393	484.2939969	526.8403123	657.0561613	635.7766701	678.9451719	30.76655602	24.93519226	37.27087607	4632.158437	4607.309883	4661.961479	1	hb_ant
39	40	2	FALSE	2235.389513	8747.100047	6446.224496	17	1507.369597	525.5345902	503.4670097	539.6293047	687.8227173	666.8228668	706.1138612	30.98450035	23.0254525	37.06948427	5011.224026	4992.851491	5043.448295	1	hb_ant
40	41	2	FALSE	2452.473776	9724.365632	6781.58585	18	1507.819666	544.5894553	522.3914964	561.4739284	718.8072176	696.3351496	736.619034	31.40693512	22.92556612	39.45663511	5406.365531	5385.280921	5441.292259	1	hb_ant
41	42	2	FALSE	2569.283357	10197.74541	7084.248181	19	1508.114234	563.6342098	539.7126647	591.4234626	750.2141528	726.5805702	778.4126783	32.19211701	23.0114378	40.03109687	5817.592965	5799.269594	5853.428801	1	hb_ant
42	43	2	FALSE	1814.092183	7295.906321	7919.762061	20	1507.391651	583.0318303	564.1534977	611.4201172	782.4062698	762.432611	810.8528664	33.39698718	24.31578611	40.90214114	6244.954922	6226.462862	6277.21796	1	hb_ant
43	44	2	FALSE	1592.152495	6319.583211	8228.469002	21	1508.629534	603.1939949	581.3619611	631.0729122	815.803257	793.8241789	847.1167731	35.0007525	26.04691251	42.88475964	6688.588159	6656.147589	6728.63028	1	hb_ant
44	45	2	FALSE	1594.414129	6320.653898	8728.332652	22	1513.621544	624.5022437	601.1696398	653.1643346	850.8040095	828.8422463	878.3132265	36.94548721	27.27666045	46.71865662	7148.756507	7108.075737	7190.36794	1	hb_ant
45	46	2	FALSE	2038.592321	8264.594868	9096.162236	23	1513.61832	647.27153	620.5336373	673.3383081	887.7494967	859.5951762	912.682179	39.11810305	26.76526897	50.60045732	7625.874233	7576.861659	7679.646786	1	hb_ant
46	47	2	FALSE	1706.724659	6799.982118	9341.424109	24	1511.645618	671.6965693	643.8420179	701.1184183	926.8675997	897.0459752	956.7641737	41.3724229	28.08431269	51.3528155	8120.509632	8060.948645	8185.458129	1	hb_ant
47	48	2	FALSE	1607.038831	6327.755488	10713.45413	25	1517.263169	697.8214801	671.5006329	730.345297	968.2400226	944.2517463	995.1573374	43.45843351	29.79303835	56.77284867	8633.36541	8575.956732	8708.249197	1	hb_ant
48	49	2	FALSE	1552.417943	6311.555075	10875.49189	26	1521.915046	725.439366	684.1561199	763.6646814	1011.698456	974.6486047	1051.873513	45.03062331	32.6830542	57.1035812	9165.227211	9109.463458	9235.625253	1	hb_ant
49	50	2	FALSE	1455.88037	5828.602678	10864.29984	27	1522.492098	754.0025157	717.7133364	788.4259909	1056.729079	1019.490401	1092.933843	45.71050768	33.42333233	58.42488682	9716.873854	9660.38739	9777.195898	1	hb_ant
50	51	2	FALSE	1477.932862	5829.129556	11319.12587	28	1524.018931	782.5971663	748.9883998	819.0659207	1102.439587	1069.187126	1141.233966	45.11247079	34.65713849	51.99567251	10288.9507	10231.37205	10357.19209	1	hb_ant
51	52	2	FALSE	1691.396537	6804.462579	12993.97898	29	1520.25087	809.9446814	770.1753582	847.9575071	1147.552058	1110.468263	1189.040929	42.97677524	34.56429461	53.76395852	10881.81438	10822.27071	10947.15256	1	hb_ant
52	53	2	FALSE	1714.547511	6807.577451	12950.17521	30	1514.447807	834.5357124	790.4965529	870.4591628	1190.528833	1148.980352	1231.360649	39.32306417	30.22306358	51.34344277	11495.37238	11407.14061	11577.64525	1	hb_ant
53	54	2	FALSE	841.4540724	3401.644872	13646.98826	31	1511.534913	854.9148159	814.3219703	891.4982179	1229.851897	1189.949162	1271.08591	34.42408529	22.38299128	49.03300108	12128.95375	12036.76032	12220.3522	1	hb_ant
54	55	2	FALSE	2050.619247	8272.645747	14679.92941	32	1508.279179	869.9323348	832.8778814	908.3457924	1264.275983	1225.589002	1301.053087	28.91114799	14.28020048	40.93586266	12781.24434	12702.77526	12863.75585	1	hb_ant
55	56	2	FALSE	1370.496629	5343.33013	14227.94419	33	1507.127531	879.0960188	851.1802577	904.0707699	1293.187131	1266.17852	1323.094128	23.202787	8.370561905	32.68790543	13450.31008	13381.95162	13532.85954	1	hb_ant
56	57	2	FALSE	733.6050955	2915.510782	15532.45027	34	1506.199297	882.3433262	853.9288885	911.0333257	1316.389918	1291.366601	1345.143908	18.153225	1.586930946	29.41877616	14133.69205	14067.99552	14211.91639	1	hb_ant
57	58	2	FALSE	1482.420776	5828.930607	15939.1993	35	1513.569852	880.4673577	845.736063	919.2753148	1334.543143	1306.773196	1366.505417	14.35906973	0	22.87661414	14828.59037	14767.42342	14918.26605	1	hb_ant
58	59	2	FALSE	1108.771517	4374.526041	16584.41018	36	1521.397649	874.8398184	836.0839528	910.4602369	1348.902212	1310.210132	1388.787563	11.40092946	0	19.6113648	15532.08343	15452.82027	15609.13129	1	hb_ant
59	60	2	FALSE	1443.108578	5830.543941	17849.82635	37	1527.842901	866.381884	833.4409491	897.6525972	1360.303142	1327.121265	1394.355097	9.406078095	0	15.11337282	16241.28855	16161.06138	16329.76124	1	hb_ant
60	61	2	FALSE	1347.512061	5347.218	19144.51885	38	1530.566649	856.1210933	821.9831398	881.447437	1369.70922	1334.937501	1398.078816	8.505072027	0	11.64584894	16953.50085	16867.79445	17050.2182	1	hb_ant
61	62	2	FALSE	1005.417448	3877.085929	17973.07595	39	1539.595873	845.1922165	816.2568107	873.0545099	1378.214292	1348.942822	1405.263055	8.312865128	0	13.40913317	17666.31399	17583.99402	17763.32921	1	hb_ant
62	63	2	FALSE	1471.992947	5840.73026	19816.36039	40	1546.343056	834.3192183	805.9247155	854.049802	1386.527157	1357.868467	1408.924638	8.047595797	0	17.38698686	18377.66844	18299.44752	18484.67242	1	hb_ant
63	64	2	FALSE	984.8449992	3888.293295	20586.80989	41	1552.671023	823.4277679	791.6803421	853.1990963	1394.574753	1365.641297	1423.954325	7.2329885	0	13.7882762	19085.79793	18994.69777	19202.89905	1	hb_ant
64	65	2	FALSE	1231.088554	4866.336874	22084.66347	42	1559.790384	811.9689461	776.986164	846.8714924	1401.807741	1367.889904	1436.614162	6.415424004	0	8.959594031	19789.13461	19684.4969	19913.30263	1	hb_ant
65	66	2	FALSE	1469.04825	5842.925451	22941.53782	43	1559.94717	799.952675	759.8864786	831.1110185	1408.223165	1369.503606	1440.22425	6.074987929	0	11.68986302	20486.28053	20395.21738	20612.40296	1	hb_ant
66	67	2	FALSE	1589.433122	6322.430563	23957.16135	44	1557.703228	787.8687372	746.5828186	826.4919494	1414.298153	1374.050206	1453.351375	7.111460316	0	12.10230929	21176.06121	21093.08652	21267.09699	1	hb_ant
67	68	2	FALSE	1800.124882	7289.129588	24082.59089	45	1557.671622	777.0955772	740.9101461	810.5685227	1421.409614	1384.192634	1456.756868	9.233354361	0	18.64689771	21857.65678	21785.09239	21941.89849	1	hb_ant
68	69	2	FALSE	1497.419707	5824.449445	23167.43254	46	1556.625752	768.6888619	736.6540651	799.3235845	1430.642968	1400.229351	1461.742218	11.72230088	0	20.41437149	22530.68632	22443.20244	22604.34166	1	hb_ant
69	70	2	FALSE	1595.789769	6324.165765	24401.79059	47	1554.565617	762.9619256	738.2084931	789.2698845	1442.365269	1418.693263	1468.182836	13.93198847	0	26.52224659	23195.18783	23108.20748	23274.83068	1	hb_ant
70	71	2	FALSE	1209.578386	4860.036784	24380.67015	48	1551.491217	759.5746784	729.9922524	780.4889788	1456.297257	1429.845577	1478.200769	15.33276497	0	28.46181481	23851.51133	23791.54834	23925.45862	1	hb_ant
71	72	2	FALSE	1485.193292	5825.643204	25950.04719	49	1547.402553	757.6650982	728.9002036	782.2049896	1471.630022	1441.472706	1498.807806	15.69916034	0	27.9112223	24500.15952	24441.89365	24558.23618	1	hb_ant
72	73	2	FALSE	1218.43886	4867.685296	26599.30468	50	1542.299624	756.1652608	720.1285059	783.0329864	1487.329183	1452.89512	1517.766462	14.99130624	0.488871102	27.58574061	25141.62076	25094.24309	25194.59953	1	hb_ant
73	74	2	FALSE	1588.82224	6335.216315	27247.54789	51	1536.18243	753.9916156	713.739642	793.4897586	1502.320489	1462.732863	1540.777042	13.35288194	0.862800164	24.58618053	25776.22473	25724.68071	25829.69637	1	hb_ant
74	75	2	FALSE	1589.396797	6321.963216	27894.77684	52	1529.050972	750.2288879	705.343205	798.6043829	1515.673371	1471.296158	1565.560419	11.06279768	0.982692174	19.93561217	26404.04191	26369.26807	26438.71577	1	hb_ant
75	76	2	FALSE	1585.935776	6318.205066	28540.99153	53	1520.905249	744.2614898	692.9158251	787.4676228	1526.736168	1476.158983	1574.427789	8.410285503	0.841287529	15.02143482	27024.83693	26993.03966	27045.46151	1	hb_ant
76	77	2	FALSE	1309.366761	5340.772524	29186.19195	54	1511.745261	735.7770395	677.6373244	784.9774079	1535.146454	1477.572131	1584.774964	5.620049461	0.574052292	10.02183206	27638.06934	27604.45503	27663.18314	1	hb_ant
77	1	3	FALSE	3264.217821	13399.71263	1767.490314	-22	1619.422145	2.091300648	0	0.619373854	2.091300648	0	0.619373854	1.065313839	0	2.420519717	92.67758615	80.93761299	113.067696	1	hb_ant
78	2	3	FALSE	1965.620278	8132.30704	1742.364682	-21	1602.608371	3.109141962	0	4.519527271	3.156614487	0	4.533587057	1.16455266	0	2.423260166	96.57302798	82.14600293	112.7394933	1	hb_ant
79	3	3	FALSE	2722.698485	11472.625	1688.78452	-20	1586.869507	4.2031171	0	6.550773752	4.321167147	0	6.783054894	1.32975357	0	2.5397547	100.4151132	85.57030394	113.0533666	1	hb_ant
80	4	3	FALSE	2057.10742	8604.144596	1710.925197	-19	1572.205553	5.437459912	0.265326672	8.573804851	5.650920717	0.265326672	9.076613855	1.527518623	0.178375617	2.58892576	104.3815396	92.1709284	115.8113133	1	hb_ant
81	5	3	FALSE	3004.840246	12421.54737	1558.616508	-18	1558.616508	6.841548195	1.0290743	11.05451405	7.17843934	1.036504612	11.46613863	1.719645535	0.464829435	2.53124659	108.646178	96.50773466	120.4189643	1	hb_ant
82	6	3	FALSE	2635.997983	10993.09432	1609.249715	-17	1546.102374	8.405890586	2.702807714	13.55472913	8.898084875	2.7202509	14.20984401	1.897083595	0.734340483	2.916216965	113.3788901	99.44253468	124.9597362	1	hb_ant
83	7	3	FALSE	2686.625659	11002.04298	1654.10425	-16	1534.663149	10.11216046	6.028074913	15.39638364	10.79516847	6.106871835	16.35914414	2.045581752	0.405571031	3.308540056	118.743348	105.4345521	132.127254	1	hb_ant
84	8	3	FALSE	2923.062941	11963.12392	1549.031984	-15	1524.298835	11.92819617	8.257013135	15.92808213	12.84075022	9.301290985	17.23076897	2.187805306	0.272914201	3.598893393	124.894249	113.9100919	136.5524645	1	hb_ant
85	9	3	FALSE	2553.425397	10523.87698	1562.039017	-14	1515.00943	13.84523143	8.953222131	17.89966077	15.02855553	10.57675718	18.92402846	2.335767337	0.081853923	4.135136797	131.9770893	120.6784233	142.0123197	1	hb_ant
86	10	3	FALSE	2405.916946	10040.47529	1683.890048	-13	1506.794935	15.86671201	11.3700407	20.14867608	17.36432287	12.0317227	21.88762154	2.558655269	0.722121867	4.327232433	140.1312652	128.5749764	151.1445412	1	hb_ant
87	11	3	FALSE	2517.203054	10534.08104	1701.025726	-12	1499.65535	18.06519292	14.14824631	23.0965152	19.92297813	16.20318152	25.16191519	3.007213105	1.318041861	4.782973964	149.5029008	138.8374206	161.8636721	1	hb_ant
88	12	3	FALSE	2884.053833	11965.52852	1706.839398	-11	1493.752183	20.66232614	15.06348511	27.06250522	22.93019124	17.65175627	29.44525848	3.818478663	2.017553975	5.418742364	160.2742481	149.7210717	170.1628791	1	hb_ant
89	13	3	FALSE	2866.680858	11972.92828	1643.311721	-10	1488.698051	24.01177	18.69357718	29.9156956	26.7486699	22.11169397	33.06841452	4.99790184	3.23360134	6.623624015	172.7042501	160.5554369	184.2063774	1	hb_ant
90	14	3	FALSE	2755.606602	11477.58752	1727.43204	-9	1489.78632	28.46460466	21.96275459	34.58563341	31.74657174	26.31812851	37.66797185	6.548349968	4.838195815	8.373599385	187.1656702	173.948617	199.4563916	1	hb_ant
91	15	3	FALSE	2377.702381	10042.7351	1700.632374	-8	1486.231378	34.36680811	28.29828154	41.02694701	38.29492171	32.03231222	44.93433893	8.388256623	6.218794784	9.883311408	204.1739916	192.3801387	216.3629592	1	hb_ant
92	16	3	FALSE	2615.186464	11009.7133	1694.81972	-7	1478.258302	41.97493818	33.62361223	49.06003548	46.68317833	39.94914789	52.77609126	10.39747359	8.149893095	12.19238211	224.4005698	214.8024109	233.8842574	1	hb_ant
93	17	3	FALSE	2466.416342	10525.13297	1808.002394	-6	1472.817992	51.41958067	44.95225631	58.66273783	57.08065192	49.41640239	64.26080143	12.4410893	10.13233498	14.75066198	248.666786	237.8419402	256.5877757	1	hb_ant
94	18	3	FALSE	3166.741697	13403.23285	1741.930852	-5	1474.311288	62.69344549	57.10972043	69.8613126	69.52174122	63.49232051	76.16686325	14.40555025	12.04941617	17.17880014	277.9206713	267.4345758	290.3184587	1	hb_ant
95	19	3	FALSE	2879.769415	11966.56767	1744.813228	-4	1476.007052	75.67585453	69.48668644	80.77758148	83.92729147	77.89605291	89.45343817	16.2182401	13.7675279	18.79218557	313.2016447	302.5300202	323.3033636	1	hb_ant
96	20	3	FALSE	2610.767008	11000.31629	1721.671731	-3	1475.971094	90.17625273	83.52757816	96.44471319	100.1455316	92.22558828	105.1732489	17.85003865	15.62454047	20.68235556	355.6008014	345.1778459	368.4794479	1	hb_ant
97	21	3	FALSE	2007.504742	8606.4299	1928.197591	-2	1472.799571	105.9792904	98.05171103	113.4187534	117.9955702	109.4104323	124.740477	19.32667134	16.53038147	22.377503	406.2239074	394.7075594	419.4838225	1	hb_ant
98	22	3	FALSE	2716.574211	11474.12881	1908.870757	-1	1476.487119	122.9002319	114.7384677	131.3656578	137.3222416	128.4759034	145.6039693	20.71908398	18.40347807	23.59427865	466.1639244	451.4072307	481.4166461	1	hb_ant
99	23	3	FALSE	2724.596121	11478.7153	1919.918577	0	1476.676325	140.8294806	132.1466989	150.7537692	158.0413255	148.662277	167.769034	22.11699942	19.9509883	24.61036967	536.4874544	521.1075531	551.8228085	1	hb_ant
100	24	3	FALSE	2999.741671	12914.95744	2138.820437	1	1470.514754	159.7496508	149.2728402	167.6245048	180.158325	169.480108	188.223442	23.60454409	21.41237746	26.75875753	618.2354526	601.6216067	632.7747054	1	hb_ant
101	25	3	FALSE	2502.832776	10533.25921	2131.152794	2	1467.755776	179.7278778	170.9615661	189.6793557	203.762869	193.545792	213.6971935	25.23357268	22.61155248	28.95732376	712.4349613	697.0740765	725.5110873	1	hb_ant
102	26	3	FALSE	2902.711508	12432.5754	2284.94614	3	1466.501789	200.8816277	191.5533143	209.9199088	228.9964417	220.7594587	237.6654447	27.00746427	23.74337376	30.32554339	820.1157092	805.2003063	839.527962	1	hb_ant
103	27	3	FALSE	2907.382955	12448.83144	2463.875964	4	1461.883746	223.329079	213.1668147	235.9432501	256.003906	246.0181649	268.4539706	28.87148745	25.25264196	31.76059754	942.3241014	926.8126194	964.4421841	1	hb_ant
104	28	3	FALSE	2452.934685	10525.26371	2588.240897	5	1458.769804	247.1309964	235.1607935	257.8303572	284.8753934	273.5216838	294.4085669	30.70376044	27.18500635	34.00459938	1080.126919	1061.426099	1102.489637	1	hb_ant
105	29	3	FALSE	2332.98408	10039.04869	2705.555481	6	1460.837298	272.2248832	260.5141614	283.8507232	315.5791539	304.1554235	326.3564637	32.33482207	28.45163154	35.58325743	1234.597782	1216.561116	1261.913589	1	hb_ant
106	30	3	FALSE	2381.430327	10058.50298	2988.555659	7	1463.889138	298.3802004	287.0661937	309.4311051	347.913976	335.3524889	360.653104	33.55173613	29.67187618	36.28558168	1406.782367	1386.893499	1434.02839	1	hb_ant
107	31	3	FALSE	2573.855357	11006.24841	3056.251857	8	1465.030199	325.158706	313.5692332	334.7793439	381.4657121	370.0524281	391.6808794	34.10579207	30.17107217	37.73108774	1597.640146	1578.752576	1620.80683	1	hb_ant
108	32	3	FALSE	2795.579631	11968.29543	3281.766538	9	1467.385813	351.8833954	338.2636525	362.6255282	415.5715042	403.502417	425.6192466	33.77245737	27.96708465	37.64294773	1807.963078	1787.639174	1836.826389	1	hb_ant
109	33	3	FALSE	2348.789206	10053.59278	3614.037215	10	1467.412857	377.6680997	364.1301675	388.3792702	449.3439615	436.0100711	461.0414634	32.41330802	27.49800225	36.93034289	2038.278919	2014.740089	2063.004921	1	hb_ant
110	34	3	FALSE	2462.652718	10526.63413	3599.481232	11	1464.245235	401.5083419	392.206724	420.4342899	481.7572695	472.674344	498.9469146	30.02095999	25.39566708	35.10203368	2288.75372	2262.385118	2315.30611	1	hb_ant
111	35	3	FALSE	2172.459804	9560.259804	4097.006517	12	1455.944593	422.4150625	408.4797094	438.5003792	511.7782295	498.7219147	528.982489	26.72996439	22.48274375	30.48567769	2559.111484	2522.32384	2588.988552	1	hb_ant
112	36	3	FALSE	2478.27538	10532.47318	4211.335255	13	1454.948718	439.556205	421.8314702	454.847459	538.5081939	523.8821776	555.0400223	22.81328255	18.72077512	27.5314121	2848.587804	2811.887717	2879.073875	1	hb_ant
113	37	3	FALSE	1502.205936	6225.337697	4333.283981	14	1458.167558	452.3915617	434.4359321	469.9320061	561.3214765	543.0254871	578.963855	18.62802094	14.32101536	24.30141154	3155.929992	3119.45973	3189.965409	1	hb_ant
114	38	3	FALSE	2415.755808	10518.01651	4843.532717	15	1459.982091	460.7502942	442.3161187	476.1608883	579.9494974	560.8498162	594.470715	14.6469899	9.388324965	21.21211396	3479.449564	3446.592205	3515.365456	1	hb_ant
115	39	3	FALSE	2247.298693	9577.101027	5203.524066	16	1460.487492	464.9382524	451.852167	479.8001299	594.5964873	578.4696507	610.1690511	11.29302473	5.236312014	17.711373	3817.129522	3785.578444	3847.160177	1	hb_ant
116	40	3	FALSE	2125.72906	9088.7162	5704.342697	17	1463.650651	465.6771788	450.2001824	486.0287051	605.889512	591.5629809	625.8937025	9.03132791	1.970127788	15.23299214	4166.775814	4137.368492	4209.097572	1	hb_ant
117	41	3	FALSE	1887.294659	8148.077953	6042.133725	18	1464.087666	464.1376347	445.6571214	487.7338224	614.9208399	597.5958035	638.6748718	8.197989333	1.108705264	12.95167673	4526.204691	4498.24839	4579.923604	1	hb_ant
118	42	3	FALSE	1861.235889	8126.980536	6460.382312	19	1464.373691	461.7996998	441.6105324	483.9906306	623.1188293	602.6235779	647.2427774	8.934180697	1.280773438	13.41444194	4893.443605	4854.837935	4941.567848	1	hb_ant
119	43	3	FALSE	2129.620256	9104.258472	6810.251624	20	1463.672066	460.2510273	435.4106532	486.9868459	632.05301	609.0956695	656.9130683	11.32366927	3.728514453	16.86332292	5266.920217	5223.887823	5319.204833	1	hb_ant
120	44	3	FALSE	1668.662244	7176.319407	7212.296615	21	1464.874045	461.1269982	437.4678314	484.7908915	643.3766792	619.0161098	668.3589503	15.42527668	7.627263839	21.63290461	5645.630432	5586.600568	5693.869389	1	hb_ant
121	45	3	FALSE	1959.550083	8618.674244	7620.607553	22	1469.72127	466.084692	443.6250324	483.1960111	658.8019559	637.3304321	679.0035525	21.07830033	11.11929689	28.10031347	6029.279506	5971.848272	6077.367473	1	hb_ant
122	46	3	FALSE	1863.296861	8148.572134	8015.193032	23	1469.71814	476.5828699	451.8497536	496.8982215	679.8802562	656.5320635	697.8530587	27.69879957	16.34040964	35.53407804	6418.369341	6361.406881	6473.840022	1	hb_ant
123	47	3	FALSE	1571.194613	6703.446413	8230.605307	24	1467.802653	493.4632383	472.0796671	513.6664607	707.5790558	688.8700307	727.7474427	34.37647758	23.04258137	46.11411375	6814.188777	6745.486249	6868.660515	1	hb_ant
124	48	3	FALSE	1780.016268	7660.663264	8432.408695	25	1473.257275	516.6381003	491.0502951	541.3104158	741.9555334	715.1398817	763.7514178	40.09128797	30.35701042	49.24086481	7218.680773	7153.727984	7284.178721	1	hb_ant
125	49	3	FALSE	2240.258372	9588.330318	9031.870129	26	1477.774232	545.0017034	510.9540835	574.0964911	782.0468214	749.893823	813.3295736	43.87787137	33.04505719	51.34469738	7634.191382	7573.756688	7700.024536	1	hb_ant
126	50	3	FALSE	1411.700731	6218.602875	9741.050852	27	1478.334547	576.5080361	545.7672072	609.4689836	825.9246927	794.1502044	857.2390189	45.05767849	34.43247867	53.1613971	8063.130687	7999.233818	8130.571426	1	hb_ant
127	51	3	FALSE	1695.926928	7179.081302	10198.22678	28	1479.817097	608.4789822	571.589739	651.2756324	870.9823712	835.230036	911.8349347	43.42298926	35.13839807	50.5766187	8507.600721	8445.710594	8585.636913	1	hb_ant
128	52	3	FALSE	1708.442816	7193.101784	10268.37085	29	1476.158322	638.0894986	597.3234253	677.8115368	914.4053605	873.2847344	957.5373854	39.14213601	30.34278542	51.2359758	8969.056394	8908.664303	9029.636181	1	hb_ant
129	53	3	FALSE	1339.331505	5744.032525	11102.22034	30	1470.523569	662.747003	623.7401976	702.8791621	953.5474965	911.071659	995.7002141	32.85875883	24.14867262	43.67162391	9448.05196	9382.648015	9514.770384	1	hb_ant
130	54	3	FALSE	1826.397681	7653.20301	11262.45286	31	1467.695159	680.5614048	639.863022	714.8719582	986.4062553	944.8922202	1019.081496	25.7012855	11.95805185	37.62112255	9944.123651	9856.840277	10033.66016	1	hb_ant
131	55	3	FALSE	1707.780595	7189.845193	11771.33443	32	1464.533852	690.8139464	664.3447699	723.0748112	1012.107541	980.3049849	1047.343104	18.75458519	3.551346482	30.11280406	10455.84078	10365.0535	10554.90578	1	hb_ant
132	56	3	FALSE	1451.012888	6221.203627	12899.66808	33	1463.415606	693.887055	667.4327535	724.2590261	1030.862126	1003.451882	1057.246981	12.93498361	0	23.56899968	10980.99982	10882.79828	11089.35234	1	hb_ant
133	57	3	FALSE	1934.474319	8138.07303	12517.26824	34	1462.514293	691.0708025	669.9644018	722.9528333	1043.79711	1022.015876	1078.485111	8.713236002	0	15.30923751	11516.90969	11408.10339	11626.269	1	hb_ant
134	58	3	FALSE	1338.338027	5745.787195	12641.41867	35	1469.671077	684.0967313	659.6446882	711.7478879	1052.510346	1025.561974	1082.003993	5.801120349	0	9.532130877	12060.68865	11947.47867	12166.04883	1	hb_ant
135	59	3	FALSE	1495.745184	6230.565075	13959.82119	36	1477.271841	674.3688558	644.6707537	710.4770298	1058.311466	1025.561974	1088.210346	3.77361389	0	2.583506172	12609.48625	12508.35192	12708.31256	1	hb_ant
136	60	3	FALSE	1716.148737	7170.829618	14434.4022	37	1483.530158	662.8342967	630.0367276	703.017384	1062.08508	1025.561974	1100.177662	2.420568158	0	2.183238634	13160.61695	13051.68393	13252.5541	1	hb_ant
137	61	3	FALSE	1515.114145	6222.075765	14446.17895	38	1486.174908	650.2085263	615.7348939	689.1442916	1064.505648	1025.561974	1100.655725	1.986821265	0	2.169319293	13711.64735	13612.42275	13798.8449	1	hb_ant
138	62	3	FALSE	1439.032735	6210.475686	16711.72312	39	1494.942253	637.435614	604.5547969	673.5007162	1066.492469	1032.778209	1100.655725	2.810796097	0	1.068672085	14260.49356	14155.77027	14343.97194	1	hb_ant
139	63	3	FALSE	1262.939527	5263.573909	17021.05929	40	1501.493744	625.7766217	596.362654	658.2122499	1069.303265	1040.417886	1100.655725	4.606576958	0	6.847097645	14805.53112	14716.42495	14897.1978	1	hb_ant
140	64	3	FALSE	1759.479936	7650.673811	17996.32966	41	1507.638178	616.1780693	589.4599914	643.2708319	1073.909842	1047.082485	1100.655725	6.34390079	0	13.59881105	15345.64155	15252.19439	15448.30837	1	hb_ant
141	65	3	FALSE	1601.961809	6703.74098	17705.04208	42	1514.551053	608.534728	586.6071197	629.9653935	1080.253743	1054.697247	1102.631689	7.833714503	0	17.80195304	15880.14276	15767.63021	15999.27171	1	hb_ant
142	66	3	FALSE	2058.259313	8619.000949	18609.21624	43	1514.703292	602.5547041	586.3570691	620.9038177	1088.087458	1070.330316	1108.052572	8.978123142	0	17.82291281	16408.68617	16297.21492	16534.73983	1	hb_ant
143	67	3	FALSE	1696.307912	7178.273191	17910.35318	44	1512.524432	597.8548355	576.144539	618.9693017	1097.065581	1081.3088	1117.244189	9.761727277	0	18.56317157	16931.156	16808.68818	17055.97162	1	hb_ant
144	68	3	FALSE	1571.98528	6694.862873	18844.88749	45	1512.493743	594.045258	565.3572775	614.6625886	1106.827308	1083.73171	1129.484292	10.17509269	0	19.9035693	17447.58075	17329.34977	17573.27466	1	hb_ant
145	69	3	FALSE	1558.400458	6697.889652	20060.63034	46	1511.478207	590.7355233	563.4666707	614.1113736	1117.002401	1088.310834	1137.539737	10.50307363	0	19.24523657	17958.06436	17849.97984	18069.76868	1	hb_ant
146	70	3	FALSE	1686.948298	7174.279885	19745.43795	47	1509.477823	587.8289006	559.7292946	617.1345653	1127.505474	1100.218772	1154.02456	10.73962412	0	15.71167797	18462.75478	18360.79081	18562.79461	1	hb_ant
147	71	3	FALSE	1569.062516	6694.056982	19756.18487	48	1506.492591	585.2248087	552.178229	616.2860066	1138.245099	1109.229818	1168.203697	10.60892583	0.585151497	16.34417558	18961.817	18869.26524	19067.83048	1	hb_ant
148	72	3	FALSE	1832.956073	7665.653644	20922.39977	49	1502.522512	582.5491313	544.3211807	610.604769	1148.854024	1114.642428	1174.716557	10.03153581	0	14.09052305	19455.38299	19368.5933	19554.54581	1	hb_ant
149	73	3	FALSE	1673.284613	6700.673246	21402.73435	50	1497.567586	579.3568019	535.5327997	620.2991202	1158.88556	1118.070366	1197.419562	9.096554112	0.279545619	13.64377506	19943.49871	19871.62033	20016.93287	1	hb_ant
150	74	3	FALSE	1730.299733	7182.536341	21882.08409	51	1491.627812	575.3019566	524.6600943	613.9467637	1167.982114	1118.132004	1208.211749	7.882885224	0.258609226	12.12839498	20426.0886	20364.27273	20476.16317	1	hb_ant
151	75	3	FALSE	1813.651129	7648.73808	22360.44898	52	1484.703191	570.1254874	519.6952518	613.7718437	1175.864999	1124.539083	1218.725939	6.450089301	0.285535553	10.02602386	20902.93729	20874.02625	20930.93105	1	hb_ant
152	76	3	FALSE	1300.146453	5260.218473	22837.82903	53	1476.793722	563.6337281	507.8981695	603.0093149	1182.315089	1128.440653	1226.122303	4.882625704	0.149048439	7.578966133	21373.68422	21345.38832	21385.09253	1	hb_ant
153	77	3	FALSE	1636.736991	6699.161589	23314.22423	54	1467.899406	555.7218682	496.3688811	592.505842	1187.197714	1128.460129	1227.900065	3.260466169	0.098007072	5.057896449	21837.83086	21809.27314	21872.47395	1	hb_ant
154	1	4	FALSE	1667.260864	7518.988481	1702.369608	-22	1655.515748	8.368059024	0	14.21663708	8.368059024	0	14.21663708	0.43736939	0	0.039537446	52.66781062	25.87499869	80.57036127	1	hb_ant
155	2	4	FALSE	1691.676221	7986.646673	1723.584667	-21	1638.327229	8.615473475	1.223536379	13.89391941	8.805428415	1.223536379	14.21663708	0.447225783	0	0.039537446	66.25503242	44.03598032	83.81439314	1	hb_ant
156	3	4	FALSE	1713.716486	7986.863348	1678.242613	-20	1622.237578	8.86712801	2.570110023	14.4494047	9.252654198	2.598989621	15.06242255	0.465528422	0	0.159524083	79.01933209	59.06176392	92.40699065	1	hb_ant
157	4	4	FALSE	1713.06365	7988.628922	1730.647629	-19	1607.246794	9.131372626	2.690493073	15.55407586	9.71818262	2.861006222	16.63739548	0.480463882	0	0.121340475	91.111439	73.59136504	103.4074016	1	hb_ant
158	5	4	FALSE	1721.934416	7998.693723	1596.098185	-18	1593.354878	9.40455435	2.888158987	15.20099834	10.1986465	3.119746328	16.66328094	0.486518789	0	0	102.6611968	89.81149673	114.1818396	1	hb_ant
159	6	4	FALSE	1485.651107	7047.762779	1731.580933	-17	1580.561829	9.677589755	3.844917926	14.85593568	10.68516529	4.029140264	16.66328094	0.481798514	0	0	113.7794106	96.82291557	123.0991301	1	hb_ant
160	7	4	FALSE	1599.160281	7518.083442	1683.947519	-16	1568.867648	9.939706981	5.691196609	14.70177634	11.1669638	6.152153052	16.66328094	0.465043412	0	0.236561009	124.5591276	109.1517751	130.8554793	1	hb_ant
161	8	4	FALSE	1807.646631	8466.204058	1723.263392	-15	1558.272334	10.17911904	6.163340699	14.98557901	11.63200722	6.90365574	17.32112493	0.479481351	0	0.626497944	135.0776282	122.3488129	142.9768085	1	hb_ant
162	9	4	FALSE	1695.804185	7989.543543	1657.359872	-14	1548.775887	10.42753439	6.532596138	15.13220826	12.11148857	7.849872803	17.50436925	0.575503001	0	0.669713853	145.4033042	134.6183402	153.5362123	1	hb_ant
163	10	4	FALSE	1309.703556	6113.920328	1540.378308	-13	1540.378308	10.76633236	6.4154559	15.98211667	12.68699157	7.849872803	18.68000452	0.836914715	0	1.188181765	155.6090362	146.9874503	163.2149097	1	hb_ant
164	11	4	FALSE	1681.637971	7990.462793	1749.648673	-12	1533.079596	11.35885133	7.042629734	15.74307615	13.52390628	8.349722731	18.8777962	1.410317112	0	2.108241751	165.7956596	156.6071278	175.4932937	1	hb_ant
165	12	4	FALSE	1787.045887	8454.069012	1709.129687	-11	1527.044859	12.51132252	8.285834846	15.70539625	14.9342234	9.641671151	19.0588214	2.50755325	0.686082964	3.448019351	176.1318385	166.6009372	187.3226642	1	hb_ant
166	13	4	FALSE	1679.999242	7999.482684	1787.45919	-10	1521.878082	14.73486875	11.25946527	17.22243896	17.44177665	12.32284778	20.75724977	4.261153198	2.52054972	6.07330347	186.9130379	177.2422106	198.967599	1	hb_ant
167	14	4	FALSE	1480.39369	7052.8917	1792.704151	-9	1522.990605	18.66154043	14.47731949	21.10044231	21.70292984	17.33922682	24.5455737	6.778368605	4.978714	8.248562046	198.6296921	187.587693	211.4332717	1	hb_ant
168	15	4	FALSE	1882.817395	8936.6965	1811.702403	-8	1519.356432	25.01629206	20.08411395	27.46669929	28.48129845	22.71116389	31.38646631	9.93221328	8.076571406	11.74510638	212.0330952	201.5684293	225.9661695	1	hb_ant
169	16	4	FALSE	1878.578821	8919.903258	1787.754397	-7	1511.205652	34.38063551	29.73305115	37.44395514	38.41351173	33.44405522	42.07043389	13.4642632	11.52359033	15.76253122	228.1737708	218.5918623	242.8125198	1	hb_ant
170	17	4	FALSE	1683.929286	7991.858333	1735.701837	-6	1505.644088	47.06445828	41.06741131	51.17844922	51.87777492	46.10864649	56.52241163	17.0764293	15.59344078	18.52424407	248.3983502	235.837845	262.157072	1	hb_ant
171	18	4	FALSE	1697.511131	7998.180877	1726.532175	-5	1507.170667	63.07252438	55.83831359	69.5064764	68.95420422	61.11790869	75.15389364	20.4564113	19.05931352	22.12204624	274.30494	262.6622212	289.4735053	1	hb_ant
172	19	4	FALSE	1590.651217	7529.375141	1789.191964	-4	1508.904227	82.09718938	74.29481083	89.43078784	89.41061553	81.10441875	97.43005226	23.2942332	21.34340868	25.68853645	307.6619642	294.8241045	320.3821218	1	hb_ant
173	20	4	FALSE	1592.733221	7521.27094	1832.14679	-3	1508.867467	103.5278164	95.32538572	111.9449723	112.7048487	105.663884	120.5149916	25.31674023	22.69396411	28.32416462	350.2977008	335.8600549	363.9696472	1	hb_ant
174	21	4	FALSE	1689.609957	8001.392424	1858.619763	-2	1505.625257	126.4944752	118.4375094	133.3001628	138.021589	129.4577514	145.6473437	26.30969687	23.24292812	29.32924466	403.9707244	383.7456346	418.243345	1	hb_ant
175	22	4	FALSE	1459.571415	7049.908881	1829.272916	-1	1509.394993	149.9327475	144.5598084	156.9131239	164.3312858	157.4642835	171.4509443	26.15498629	23.14801151	29.03411455	470.2335382	448.5047497	485.4302074	1	hb_ant
176	23	4	FALSE	1560.855328	7523.11153	2169.826939	0	1509.588416	172.6842604	166.5399186	179.3066365	190.4862721	184.566183	196.8108071	24.88831097	21.59400558	27.82999966	550.304947	527.7115094	568.7270143	1	hb_ant
177	24	4	FALSE	1880.330754	8933.245833	2089.533785	1	1503.289516	193.6526386	187.5268417	203.0942015	215.3745831	209.7379563	224.5464466	22.69845376	19.75021278	26.04271712	644.9702503	619.8877574	667.774129	1	hb_ant
178	25	4	FALSE	1757.393888	8471.34357	2311.485682	2	1500.469046	211.9551775	204.5250804	223.1167948	238.0730368	231.3026486	249.9429315	19.88578169	17.23068871	23.69709922	754.5252858	726.7674102	780.0646708	1	hb_ant
179	26	4	FALSE	1759.505123	8470.801082	2315.270428	3	1499.18711	227.0295767	220.0976602	237.3012546	257.9588185	252.2658406	268.4983087	16.82340442	13.53458063	19.33984805	878.772717	849.7433339	907.1131341	1	hb_ant
180	27	4	FALSE	1350.96181	6583.189161	2559.054525	4	1494.466141	238.6994097	228.0333204	249.9740492	274.782223	265.2306408	285.725264	13.9323212	10.55888081	16.90300119	1017.072207	985.567311	1044.821021	1	hb_ant
181	28	4	FALSE	1728.867424	8463.594192	2670.270483	5	1491.282795	247.2132543	235.6997161	259.7337998	288.7145442	277.0118776	301.0946448	11.63118776	7.510921978	15.12211799	1168.441267	1139.850445	1198.752599	1	hb_ant
182	29	4	FALSE	1635.087973	7986.99768	2703.508035	6	1493.396369	253.2327012	240.5569762	267.9301548	300.3457319	288.8833487	315.9439537	10.23098278	4.805447607	14.37510546	1331.696205	1306.681724	1362.13866	1	hb_ant
183	30	4	FALSE	1741.140751	8463.832204	2976.946527	7	1496.516229	257.7153016	244.1604241	268.9224628	310.5767147	295.174098	323.9243695	10.07320141	5.833075476	14.76035006	1505.616571	1476.868589	1538.494604	1	hb_ant
184	31	4	FALSE	1267.362976	6117.742976	3159.948715	8	1497.682722	261.9383657	247.2880073	274.5411743	320.6499161	306.3170925	333.0175019	11.33049989	7.192586395	14.6140317	1689.124893	1659.41324	1724.028182	1	hb_ant
185	32	4	FALSE	1058.514706	5176.826519	3403.206249	9	1500.090837	267.3228647	252.4703292	279.5205535	331.980416	315.8338527	346.5508673	14.08698722	9.065763835	17.80095991	1881.461395	1855.82845	1917.129912	1	hb_ant
186	33	4	FALSE	1255.858745	6106.792612	3598.387071	10	1500.118484	275.3416229	259.4680652	289.8505639	346.0674032	328.5412121	360.4965956	18.46903923	13.39992044	23.43340514	2082.342786	2056.581787	2119.538389	1	hb_ant
187	34	4	FALSE	961.2901661	4701.06067	3831.566019	11	1496.880263	287.5604073	272.6794561	300.6630859	364.5364424	347.6465877	377.4828145	24.28882188	20.56215962	26.97855083	2292.101661	2262.909088	2330.492445	1	hb_ant
188	35	4	FALSE	1071.389408	5173.071007	4013.942315	12	1488.394616	305.3216079	288.9490916	318.1468175	388.8252643	372.6048157	402.0273224	31.14285038	26.26598341	33.83306535	2511.776016	2480.903435	2549.002556	1	hb_ant
189	36	4	FALSE	1252.028151	6112.718688	4253.566776	13	1487.376545	329.5336578	312.7587579	342.6698981	419.9681147	402.3346254	434.590072	38.43699758	34.01415047	42.69254415	2743.12526	2711.038195	2782.965742	1	hb_ant
190	37	4	FALSE	959.5910762	4707.417948	4490.122916	14	1490.667127	360.4902413	343.0162339	376.189616	458.4051123	440.0092485	473.2977856	45.44228092	41.54043594	49.72321756	2988.559287	2951.908618	3030.247462	1	hb_ant
191	38	4	FALSE	1555.371483	7526.409956	5036.189031	15	1492.522102	397.7493938	384.1986906	411.7875908	503.8473932	487.8257537	518.7151523	51.32744555	45.10518246	56.06715569	3250.976256	3210.934026	3295.208825	1	hb_ant
192	39	4	FALSE	1146.651867	5645.698417	5051.322561	16	1493.038767	440.0479281	418.2458753	449.3993574	555.1748388	535.1410285	565.1029261	55.24704603	48.31640852	60.31742872	3533.512172	3490.957017	3581.552744	1	hb_ant
193	40	4	FALSE	1432.284921	7045.565873	5160.278816	17	1496.272426	485.3058862	461.9388588	500.6816858	610.4218848	585.7764396	625.9987387	56.44087896	50.56735802	61.302804	3839.21647	3799.754214	3891.62444	1	hb_ant
194	41	4	FALSE	1157.904672	5644.079672	6089.766249	18	1496.719182	530.7303215	505.9905666	549.7853964	666.8627638	641.056721	686.8533715	54.33251199	48.48599662	58.9150823	4170.679211	4132.610025	4219.079329	1	hb_ant
195	42	4	FALSE	868.0664502	4233.385714	5839.465624	19	1497.011582	573.0152552	540.6586142	596.9302237	721.1952757	688.916242	744.6098375	48.65858737	41.08538523	54.0910434	4529.645847	4487.387588	4572.089499	1	hb_ant
196	43	4	FALSE	1227.094573	6116.113796	6768.02986	20	1496.294318	608.6663963	580.5980241	630.8056194	769.8538631	737.4001309	792.1834102	39.77739544	33.67678042	44.36804758	4916.670988	4871.979214	4966.328061	1	hb_ant
197	44	4	FALSE	846.1389367	4228.350212	6535.502546	21	1497.523087	634.6270645	612.2137226	656.2983187	809.6312586	782.2490815	833.1509207	28.81492047	21.90263012	34.41527725	5330.888759	5275.801127	5386.590278	1	hb_ant
198	45	4	FALSE	1238.247041	6116.549894	7145.180717	22	1502.478347	649.0359506	636.7246636	666.3096328	838.446179	823.2913831	857.8310054	17.75996307	8.700325553	25.39460879	5769.986639	5714.913349	5823.531687	1	hb_ant
199	46	4	FALSE	1142.520604	5644.612349	7860.311377	23	1502.475147	652.0627976	641.4376335	666.7053457	856.2061421	844.0143972	871.9520828	9.318562375	0.236012939	17.30823727	6230.462945	6170.912597	6295.45296	1	hb_ant
200	47	4	FALSE	846.1626982	4229.4346	8070.160937	24	1500.516968	646.5795345	640.427321	660.3070412	865.5247045	858.6286574	879.1412737	4.405823009	0	7.772943264	6708.163248	6650.862455	6776.410009	1	hb_ant
201	48	4	FALSE	1149.449488	5658.206232	8259.788639	25	1506.093162	636.3080021	628.2001168	649.4335267	869.9305275	861.9833421	881.9592445	2.137552811	0	0.126183028	7198.854886	7128.904388	7264.399067	1	hb_ant
202	49	4	FALSE	672.7950272	3285.883639	8622.14679	26	1510.710793	624.0013632	613.9399741	635.1467642	872.0680803	863.5898217	884.3616309	1.263133942	0	0	7698.614846	7617.783804	7756.229281	1	hb_ant
203	50	4	FALSE	1245.108389	6114.537199	9100.599055	27	1511.283597	611.0996662	601.5453327	620.8527479	873.3312142	863.9077287	884.5266633	0.86529909	0	0	8203.993762	8102.079771	8264.558032	1	hb_ant
204	51	4	FALSE	1158.249953	5653.57423	9739.841543	28	1512.799189	598.0930029	588.4821017	608.5709543	874.1965133	863.9181078	884.5266633	0.724877146	0	0	8712.031936	8605.128206	8772.545539	1	hb_ant
205	52	4	FALSE	1163.08342	5641.998961	10443.12349	29	1509.058868	585.2411689	576.4012516	596.8315751	874.9213905	865.6632196	884.531575	0.685776634	0	0	9220.225894	9110.726231	9274.024949	1	hb_ant
206	53	4	FALSE	970.8719194	4701.592157	10166.63678	30	1503.298527	572.641971	563.6134206	583.2834984	875.6071671	869.8939136	885.4265497	0.664850326	0	0	9726.477383	9623.917096	9785.019478	1	hb_ant
207	54	4	FALSE	782.9488739	3766.710805	11395.70326	31	1500.407078	560.3078486	551.7196434	570.4808664	876.2720174	871.0629214	885.4265497	0.671385358	0	0	10229.03831	10138.44621	10291.68429	1	hb_ant
208	55	4	FALSE	1165.689866	5649.496559	12302.74086	32	1497.175312	548.2602458	540.6384315	558.6874684	876.9434028	871.0629214	887.4667062	0.59360198	0	0	10726.45992	10646.43367	10795.47357	1	hb_ant
209	56	4	FALSE	775.5953081	3758.833193	12481.7374	33	1496.032143	536.4083402	528.3659391	546.0052629	877.5370048	871.4160919	887.4667062	0.372134629	0	0	11217.53776	11137.22308	11292.72929	1	hb_ant
210	57	4	FALSE	945.528528	4694.640823	13312.18556	34	1495.110742	524.6040055	516.3720323	534.2354744	877.9091394	871.4160919	887.4667062	0.109271124	0	0	11701.25936	11617.07906	11772.12205	1	hb_ant
211	58	4	FALSE	782.5811375	3770.679991	13960.67292	35	1502.427035	512.8047657	504.6503871	522.14711	878.0184105	871.4160919	887.4667062	0.03084591	0	0	12176.77332	12092.71709	12250.76828	1	hb_ant
212	59	4	FALSE	864.8258403	4234.00499	14128.52794	36	1510.197204	501.1949434	493.1948234	510.2943706	878.0492564	871.4160919	887.6622976	0	0	0	12643.38305	12554.8819	12725.0804	1	hb_ant
213	60	4	FALSE	874.8026316	4237.973954	14893.78067	37	1516.595007	489.8178182	481.9993009	498.7106884	878.0492564	871.4160919	887.6622976	0	0	0	13100.533	13015.90806	13185.91135	1	hb_ant
214	61	4	FALSE	857.2236742	4236.142316	15533.57726	38	1519.298703	478.6989537	471.0579167	487.3899558	878.0492564	871.4160919	887.6622976	0	0	0	13547.7912	13472.55922	13632.92085	1	hb_ant
215	62	4	FALSE	462.659167	2348.311215	15604.3913	39	1528.261454	467.8324875	460.364902	476.3262038	878.0492564	871.4160919	887.6622976	0	0	0	13984.83114	13901.31943	14075.22614	1	hb_ant
216	63	4	FALSE	663.9772109	3301.23067	17615.7933	40	1534.958965	457.21269	449.9146188	465.5135989	878.0492564	871.4160919	887.6622976	0.027779504	0	0	14411.41613	14320.28002	14492.26305	1	hb_ant
217	64	4	FALSE	761.9298822	3758.905261	17395.55552	41	1541.240345	446.8617414	439.7015569	454.9464403	878.0770359	871.4160919	887.6622976	0.120536289	0	0	14827.38937	14738.22851	14921.47882	1	hb_ant
218	65	4	FALSE	1165.567299	5641.269499	17821.02236	42	1548.307295	436.8385162	429.7203316	444.6191561	878.1975722	871.4160919	887.6622976	0.226001686	0	0	15232.66831	15149.84899	15333.23077	1	hb_ant
219	66	4	FALSE	658.7682984	3290.401224	18889.51394	43	1548.462926	427.1482836	419.96568	434.5263012	878.4235739	871.4160919	887.6622976	0.62808346	0	0	15627.24226	15552.31985	15733.12415	1	hb_ant
220	67	4	FALSE	876.2314815	4231.287566	18483.55113	44	1546.235504	418.080101	411.1568776	424.6625542	879.0516574	871.4160919	887.6622976	1.287216987	0	0	16011.19434	15944.63144	16122.4465	1	hb_ant
221	68	4	FALSE	566.2330357	2817.06627	18134.78958	45	1546.204131	409.8768997	402.2715336	417.0137396	880.3388744	871.9105513	887.6622976	1.854759047	0	0	16384.71391	16316.42225	16498.43842	1	hb_ant
222	69	4	FALSE	863.5835943	4233.594589	19159.58281	46	1545.16596	402.4274531	393.3571242	408.1076414	882.1936334	872.493044	888.8915977	2.179072131	0	0	16748.06981	16678.06209	16861.84474	1	hb_ant
223	70	4	FALSE	665.5739102	3294.182722	18372.86976	47	1543.120992	395.471422	384.635625	399.7165874	884.3727055	872.9039108	890.1068086	2.081108513	0	0	17101.56149	17018.13129	17212.68142	1	hb_ant
224	71	4	FALSE	925.1388504	4697.265312	17093.28504	48	1540.069226	388.5753293	375.9043963	390.6430209	886.453814	873.3878902	890.1068086	1.687486	0	0	17445.4613	17370.74859	17551.06071	1	hb_ant
225	72	4	FALSE	849.4798672	4223.801033	19252.95544	49	1536.010662	381.4421553	368.5789498	382.4999014	888.1413	873.7398565	890.4418544	1.237233766	0	0	17779.97968	17700.73838	17880.9265	1	hb_ant
226	73	4	FALSE	758.7912042	3758.039989	19530.75604	50	1530.9453	374.0206521	360.2122076	373.8171537	889.3785338	875.8307935	892.3061623	0.851208197	0	0	18105.26446	18019.50463	18206.52267	1	hb_ant
227	74	4	FALSE	1047.271052	5172.388366	19807.54984	51	1524.873141	366.3815915	352.0353905	366.7724245	890.229742	875.8307935	892.3061623	0.576960317	0	0	18421.41819	18326.09807	18520.30009	1	hb_ant
228	75	4	FALSE	1113.414549	5631.962937	20083.33685	52	1517.794184	358.6416897	344.0441872	358.4466905	890.8067023	875.8307935	892.9770441	0.400644327	0	0	18728.51962	18627.96355	18825.38957	1	hb_ant
229	76	4	FALSE	1130.180969	5633.761716	20358.11706	53	1509.708429	350.9011677	336.4373011	350.3099506	891.2073467	875.8307935	892.9770441	0.282516003	0	0	19026.64046	18915.1174	19120.11474	1	hb_ant
230	77	4	FALSE	854.974063	4228.592926	20631.89047	54	1500.615877	343.2182272	329.1090119	342.3579147	891.4898627	875.8307935	892.9770441	0.186271693	0	0	19315.85459	19217.39518	19409.79507	1	hb_ant
231	1	5	FALSE	915.5969998	4613.745911	1788.330091	-22	1621.006459	1.588307103	0	0	1.588307103	0	0	0.193761285	0	0.025839123	87.57760865	49.5702874	117.0743676	1	hb_ant
232	2	5	FALSE	1007.028527	5074.755665	1649.409475	-21	1604.176235	1.746013816	0	0.314303863	1.782068387	0	0.314303863	0.220464491	0	0.07212165	96.63998117	69.30218428	121.0619356	1	hb_ant
233	3	5	FALSE	1270.249176	6462.187454	1707.79093	-20	1588.421974	1.926843793	0	0.757064274	2.002532878	0	0.764138493	0.279383396	0	0.31197367	104.5596129	85.36730881	126.3631046	1	hb_ant
234	4	5	FALSE	1369.839977	6921.8108	1573.743673	-19	1573.743673	2.162487835	0	1.461450657	2.281916274	0	1.485710235	0.396195082	0	0.347730462	111.5355702	96.70679708	128.0075403	1	hb_ant
235	5	5	FALSE	1375.320116	6928.815446	1618.695475	-18	1560.141335	2.509594444	0	2.617002474	2.678111357	0	2.663024058	0.517322127	0	0.683500833	117.7521359	103.5265427	133.5094804	1	hb_ant
236	6	5	FALSE	1072.301654	5530.112968	1681.697475	-17	1547.614957	2.969948777	0	4.398078608	3.195433484	0	4.748811569	0.625804442	0	0.613799569	123.3819893	105.7725983	137.4605778	1	hb_ant
237	7	5	FALSE	1430.748937	7372.524564	1698.010042	-16	1536.164542	3.528335381	0	5.551150995	3.821237925	0	5.91133995	0.768848604	0	0.974459276	128.5872159	110.122329	142.7700553	1	hb_ant
238	8	5	FALSE	1181.696673	6008.283236	1640.154999	-15	1525.790087	4.217090772	0	6.372446322	4.590086529	0	6.69603661	1.017947928	0	1.39123469	133.5258522	114.8341643	149.4034797	1	hb_ant
239	9	5	FALSE	1373.328896	6921.072955	1704.516904	-14	1516.491594	5.139310739	0	7.444160909	5.608034457	0	8.120197201	1.546400711	0	2.266242048	138.3691162	117.4316125	155.5242581	1	hb_ant
240	10	5	FALSE	1343.082173	6925.253968	1683.691817	-13	1508.269063	6.569049096	0.747875275	8.935541204	7.154435167	0.747875275	9.64689615	2.727121693	0.414132345	3.87311527	143.3421298	122.6635326	162.3617678	1	hb_ant
241	11	5	FALSE	1362.408147	6924.035714	1653.710613	-12	1501.122493	9.147053374	3.414049397	12.81975815	9.88155686	3.751566461	13.13315561	4.68255962	1.852306577	7.332823853	148.79894	131.8130502	166.708353	1	hb_ant
242	12	5	FALSE	1179.13703	6000.75752	1662.564167	-11	1495.213551	13.62197488	7.72313921	17.87670333	14.56411648	8.36654039	20.21757715	7.240486092	4.519777784	9.691004422	155.3001918	136.9768945	172.8992574	1	hb_ant
243	13	5	FALSE	1178.87316	6006.384217	1734.224047	-10	1490.154475	20.55324214	14.8243788	25.80103709	21.80460257	15.13895368	26.80366592	9.965718206	7.344553676	12.68149129	163.6535217	147.2676461	183.7197538	1	hb_ant
244	14	5	FALSE	820.4009784	4149.718995	1597.661265	-9	1491.243808	30.05240175	22.87218098	38.04810193	31.77032078	24.8853948	39.15862211	12.43675185	10.29938592	15.09172	174.89203	159.2281394	193.7439148	1	hb_ant
245	15	5	FALSE	1331.738165	6927.070378	1744.413244	-8	1487.685389	41.80696409	33.97805672	50.75983405	44.20707263	36.2236086	52.42258627	14.2849241	12.05789846	16.75289659	190.1978433	175.0495746	205.7683991	1	hb_ant
246	16	5	FALSE	984.5371184	5074.050666	1701.567947	-7	1479.704513	55.1428701	45.73741354	64.64985189	58.49199673	49.38489443	68.39995962	15.24940607	12.84828332	17.5720765	210.7880389	198.1193338	225.9973122	1	hb_ant
247	17	5	FALSE	1163.316804	6006.378767	1751.779346	-6	1474.258879	69.14053302	58.69731957	77.63846879	73.7414028	63.93777322	83.67189082	15.19487385	11.30473558	18.633244	237.7838516	224.2355976	252.3438586	1	hb_ant
248	18	5	FALSE	1337.068344	6917.284307	1761.520475	-5	1475.753636	82.76591677	74.94785969	90.87639997	88.93627665	79.8194214	97.44317098	14.14501143	10.07286938	17.55121692	272.084315	256.8590436	289.780371	1	hb_ant
249	19	5	FALSE	1340.335317	6917.195238	1664.765659	-4	1477.45106	95.03214189	83.46056788	102.3337612	103.0812881	94.1075661	110.7486139	12.29344089	7.442176896	16.13092936	314.2656758	298.9821523	335.6298715	1	hb_ant
250	20	5	FALSE	1060.546715	5531.726251	1755.054404	-3	1477.415067	105.1683532	93.34317176	115.193877	115.374729	104.1187356	123.6798282	10.00996453	5.872464816	13.51413112	364.5261601	342.7595422	388.9706714	1	hb_ant
251	21	5	FALSE	1165.673982	6009.612969	1806.349397	-2	1474.240441	112.7909961	100.1760487	124.7005395	125.3846935	112.6297487	136.1882246	7.80342839	4.022124287	11.38182987	422.6921478	402.4980039	452.5324297	1	hb_ant
252	22	5	FALSE	1142.686612	5998.448517	1883.774047	-1	1477.931597	118.0340688	103.2134225	130.0867441	133.1881219	119.7171192	144.4430214	6.176485657	1.617314009	8.858888974	488.2921595	466.8162183	512.7612365	1	hb_ant
253	23	5	FALSE	1148.614472	6000.737456	2008.076449	0	1478.120988	121.5311811	107.4281299	136.4278355	139.3646075	123.963545	153.906471	5.800400753	1.370537464	9.147556628	560.6935246	534.8383462	588.9988528	1	hb_ant
254	24	5	FALSE	1246.931793	6461.755936	1993.793094	1	1471.953389	124.5728241	110.0136244	135.0811575	145.1650083	131.690779	156.916411	7.122609895	2.702223595	11.24117212	639.3008637	613.5506061	669.4309903	1	hb_ant
255	25	5	FALSE	1511.497348	7855.71645	2187.419491	2	1469.191712	128.8676309	116.2204649	140.0255125	152.2876182	141.285703	164.6427132	10.41051626	5.099658398	16.24147804	723.7840815	696.208972	755.4455054	1	hb_ant
256	26	5	FALSE	1227.023745	6471.414097	2321.071791	3	1467.936498	136.3528519	122.3775748	149.5277256	162.6981345	147.5085267	172.811355	16.09630316	9.775879214	20.84739599	814.3121014	782.0987841	843.1287791	1	hb_ant
257	27	5	FALSE	971.9102941	5084.868137	2348.838579	4	1463.313937	149.3539453	138.7130106	163.9808159	178.7944376	168.3316187	195.2190756	23.76770033	16.98182783	28.80778316	911.7817402	878.4145888	943.698913	1	hb_ant
258	28	5	FALSE	1322.803644	6939.871825	2499.215118	5	1460.196948	169.7313111	156.5173503	181.0967394	202.5621379	190.85436	213.1832229	32.56012073	27.28568159	37.77231969	1017.956532	982.1731915	1048.075702	1	hb_ant
259	29	5	FALSE	1224.493994	6464.702002	2828.844688	6	1462.266465	198.4385311	181.8764831	212.8925091	235.1222587	217.6005425	250.3035806	41.25465749	37.4221169	47.58121758	1135.460616	1107.970737	1167.159307	1	hb_ant
260	30	5	FALSE	1419.670238	7392.97619	2921.362936	7	1465.321291	235.1886339	215.7903935	249.2024477	276.3769162	257.8279779	291.8555621	48.47710375	44.01427969	53.8227988	1267.605304	1244.969178	1299.936509	1	hb_ant
261	31	5	FALSE	1240.157458	6467.432392	3102.262867	8	1466.463468	278.3269557	255.1442473	294.9368672	324.8540199	301.7951433	342.36315	52.87263273	48.30362861	59.26864637	1418.055118	1393.968437	1446.862523	1	hb_ant
262	32	5	FALSE	958.8207986	5074.564579	3380.30354	9	1468.821386	324.8815665	304.4097773	342.3620991	377.7266526	354.042017	396.0183925	53.27594444	49.52251668	57.3743712	1590.364344	1573.612802	1617.771927	1	hb_ant
263	33	5	FALSE	1226.777381	6473.839286	3220.994073	10	1468.848457	370.7826994	352.2055379	389.7096157	431.0025971	410.8618049	450.4827766	48.97095067	46.03226686	52.13702331	1787.436254	1770.816369	1813.892681	1	hb_ant
264	34	5	FALSE	858.2447511	4613.0204	3629.060627	11	1465.677736	411.3368828	391.6342054	431.0708672	479.9735478	459.0260263	502.3149269	40.07460145	37.79095498	45.38812529	2010.985665	1996.102791	2040.604535	1	hb_ant
265	35	5	FALSE	958.6489877	5085.35398	3911.36492	12	1457.368973	442.074137	429.7886115	456.3320497	520.0481492	506.6705598	536.1231861	27.84772714	22.14602257	32.60690265	2261.120721	2232.67772	2287.415322	1	hb_ant
266	36	5	FALSE	1135.677778	6010.171032	3895.58357	13	1456.372124	459.8867812	455.5817599	471.2111708	547.8958763	542.3982465	558.992471	15.03928402	8.950098228	21.65433855	2536.185432	2501.108379	2573.711191	1	hb_ant
267	37	5	FALSE	969.4250659	5086.832878	4043.545475	14	1459.594113	464.4866353	458.6980059	471.3973274	562.9351604	559.1968558	569.4602376	5.218235044	0	9.129350838	2833.002944	2785.44292	2874.219843	1	hb_ant
268	38	5	FALSE	1313.017371	6929.848271	4386.870262	15	1461.410421	459.1610237	455.9444606	463.7923746	568.1533954	564.2693089	570.7666444	1.148884676	0	0	3147.542148	3095.378062	3192.371192	1	hb_ant
269	39	5	FALSE	875.2978632	4626.868901	4662.996803	16	1461.916316	449.8869532	446.836275	454.4484013	569.3022801	566.1292211	574.0526224	0.176189166	0	0	3475.750574	3421.218077	3527.347398	1	hb_ant
270	40	5	FALSE	1203.567571	6463.972305	4882.842773	17	1465.08257	439.8507085	436.6930915	444.1324226	569.4784692	566.2538175	574.0526224	0	0	0	3814.010439	3755.418136	3870.87898	1	hb_ant
271	41	5	FALSE	1113.959994	5998.978227	5063.765814	18	1465.520013	429.8660974	426.7801584	434.0506166	569.4784692	566.2538175	574.0526224	0	0	0	4159.228313	4097.840432	4220.098026	1	hb_ant
272	42	5	FALSE	1042.876605	5545.665424	5535.462142	19	1465.806318	420.108137	417.0922488	424.1976676	569.4784692	566.2538175	574.0526224	0	0	0	4508.793699	4445.907185	4572.558315	1	hb_ant
273	43	5	FALSE	953.1978328	5076.905934	5609.826177	20	1465.104006	410.5716823	407.6242547	414.5683805	569.4784692	566.2538175	574.0526224	0	0	0	4860.512244	4792.915793	4925.623363	1	hb_ant
274	44	5	FALSE	1211.030952	6459.35	5880.98357	21	1466.307161	401.2517051	398.3711841	405.1576783	569.4784692	566.2538175	574.0526224	0	0	0	5212.544533	5141.537789	5278.473839	1	hb_ant
275	45	5	FALSE	1382.167791	7394.331754	6582.610516	22	1471.159128	392.1432914	389.3281583	395.960599	569.4784692	566.2538175	574.0526224	0	0	0	5563.353782	5489.333807	5629.657496	1	hb_ant
276	46	5	FALSE	961.3022084	5087.078589	6749.177954	23	1471.155995	383.2416387	380.4904091	386.9722934	569.4784692	566.2538175	574.0526224	0	0	0	5911.661126	5837.054625	5977.967566	1	hb_ant
277	47	5	FALSE	799.2675028	4164.677564	7388.601927	24	1469.238634	374.5420535	371.8532768	378.1880223	569.4784692	566.2538175	574.0526224	0	0	0	6256.407425	6186.134726	6322.406376	1	hb_ant
278	48	5	FALSE	870.9874198	4625.1778	7415.580258	25	1474.698593	366.0399489	363.4122074	369.6031542	569.4784692	566.2538175	574.0526224	0	0	0	6596.720615	6531.591863	6664.053949	1	hb_ant
279	49	5	FALSE	781.8384074	4166.025911	8152.812802	26	1479.219968	357.730842	355.1627503	361.2131626	569.4784692	566.2538175	574.0526224	0	0	0	6931.887821	6870.220426	7003.97516	1	hb_ant
280	50	5	FALSE	708.2638889	3692.535831	8466.083937	27	1479.780832	349.6103519	347.1005559	353.0136238	569.4784692	566.2538175	574.0526224	0	0	0	7261.331521	7198.839589	7328.019123	1	hb_ant
281	51	5	FALSE	971.2039021	5085.276984	8785.583937	28	1481.264832	341.6741969	339.2213732	345.0002146	569.4784692	566.2538175	574.0526224	0	0	0	7584.589196	7521.403066	7650.409045	1	hb_ant
282	52	5	FALSE	427.9004329	2314.326118	9163.986917	29	1477.602478	333.9181927	331.5210481	337.1687097	569.4784692	566.2538175	574.0526224	0	0	0	7901.29594	7837.527763	7967.770393	1	hb_ant
283	53	5	FALSE	426.9325666	2307.518597	9605.722466	30	1471.962212	326.3382497	323.9955203	329.51498	569.4784692	566.2538175	574.0526224	0	0	0	8211.16961	8146.798896	8276.49347	1	hb_ant
284	54	5	FALSE	602.5206731	3232.922107	9780.878809	31	1469.131035	318.9303714	316.640822	322.0349899	569.4784692	566.2538175	574.0526224	0	0	0	8513.998144	8447.921033	8578.752708	1	hb_ant
285	55	5	FALSE	710.5230952	3707.030238	10445.03287	32	1465.966636	311.690652	309.4530753	314.7247957	569.4784692	566.2538175	574.0526224	0	0	0	8809.62874	8740.629437	8872.056687	1	hb_ant
286	56	5	FALSE	532.4053564	2779.431897	11404.22217	33	1464.847295	304.6152742	302.4284905	307.5805428	569.4784692	566.2538175	574.0526224	0	0	0	9097.958608	9026.876574	9159.201715	1	hb_ant
287	57	5	FALSE	350.9064674	1852.968216	11258.96855	34	1463.945101	297.7005075	295.5633638	300.5984645	569.4784692	566.2538175	574.0526224	0	0	0	9378.927088	9305.83136	9436.422099	1	hb_ant
288	58	5	FALSE	867.6000184	4626.733339	11914.98665	35	1471.108886	290.9427059	288.8540754	293.7748793	569.4784692	566.2538175	574.0526224	0	0	0	9652.508923	9577.46607	9709.291181	1	hb_ant
289	59	5	FALSE	688.7809991	3689.389869	11977.99629	36	1478.717086	284.3383065	282.2970879	287.1061896	569.4784692	566.2538175	574.0526224	0	0	0	9918.708517	9842.525317	9974.504089	1	hb_ant
290	60	5	FALSE	676.5797619	3693.860714	12547.30103	37	1484.981526	277.883827	275.888944	280.5888791	569.4784692	566.2538175	574.0526224	0	0	0	10177.55504	10102.69662	10230.0842	1	hb_ant
291	61	5	FALSE	512.6227525	2768.849306	13632.913	38	1487.628863	271.5758641	269.626265	274.2195115	569.4784692	566.2538175	574.0526224	0	0	0	10429.09828	10357.6991	10478.38289	1	hb_ant
292	62	5	FALSE	334.0565208	1849.212194	13959.85256	39	1496.404785	265.411092	263.5057488	267.9947286	569.4784692	566.2538175	574.0526224	0	0	0	10673.40505	10605.66286	10721.49406	1	hb_ant
293	63	5	FALSE	860.7037584	4609.097772	13613.07325	40	1502.962686	259.3862602	257.5241683	261.9112483	569.4784692	566.2538175	574.0526224	0	0	0	10910.5562	10844.62293	10960.15997	1	hb_ant
294	64	5	FALSE	605.1907407	3228.816667	13851.26548	41	1509.113131	253.4981921	251.6783696	255.9658629	569.4784692	566.2538175	574.0526224	0	0	0	11140.64403	11075.47062	11195.90988	1	hb_ant
295	65	5	FALSE	516.0208575	2772.018767	14494.04148	42	1516.03277	247.7437831	245.9652707	250.1554378	569.4784692	566.2538175	574.0526224	0	0	0	11363.7701	11292.23456	11423.2277	1	hb_ant
296	66	5	FALSE	517.2605286	2772.3711	14282.67048	43	1516.185157	242.1199992	240.381859	244.4769094	569.4784692	566.2538175	574.0526224	0	0	0	11580.04339	11505.77579	11639.25155	1	hb_ant
297	67	5	FALSE	600.645757	3235.19715	14069.11099	44	1514.004166	236.6238753	234.9251908	238.9272836	569.4784692	566.2538175	574.0526224	0	0	0	11789.57868	11714.02008	11853.93583	1	hb_ant
298	68	5	FALSE	772.5662393	4158.362637	14208.39654	45	1513.973447	231.2525133	229.592389	233.5036342	569.4784692	566.2538175	574.0526224	0	0	0	11992.49526	11915.68863	12056.3416	1	hb_ant
299	69	5	FALSE	851.0412067	4627.768389	14231.86238	46	1512.956917	226.0030812	224.3806417	228.2031017	569.4784692	566.2538175	574.0526224	0	0	0	12188.91579	12110.90299	12252.50161	1	hb_ant
300	70	5	FALSE	598.1048335	3238.494844	13627.68184	47	1510.954576	220.8728113	219.2872012	223.0228913	569.4784692	566.2538175	574.0526224	0	0	0	12378.9653	12299.78715	12441.20882	1	hb_ant
301	71	5	FALSE	575.4503724	3228.016568	13107.01517	48	1507.966424	215.8589985	214.3093817	217.9602717	569.4784692	566.2538175	574.0526224	0	0	0	12562.77043	12482.53363	12625.2358	1	hb_ant
302	72	5	FALSE	767.5093337	4160.63131	14045.08766	49	1503.992461	210.9589992	209.4445587	213.0125735	569.4784692	566.2538175	574.0526224	0	0	0	12740.45874	12660.05528	12803.13355	1	hb_ant
303	73	5	FALSE	681.975641	3697.656109	14077.83459	50	1499.032687	206.1702299	204.6901673	208.1771881	569.4784692	566.2538175	574.0526224	0	0	0	12912.15812	12832.0732	12975.03029	1	hb_ant
304	74	5	FALSE	763.6097976	4162.98804	14109.5957	51	1493.087102	201.4901657	200.0437005	203.4515659	569.4784692	566.2538175	574.0526224	0	0	0	13077.99632	12995.02214	13141.05407	1	hb_ant
305	75	5	FALSE	503.196338	2775.229144	14140.37101	52	1486.155706	196.9163389	195.5027085	198.8332154	569.4784692	566.2538175	574.0526224	0	0	0	13238.10056	13155.6883	13304.51672	1	hb_ant
306	76	5	FALSE	674.5969669	3687.80873	14170.1605	53	1478.238499	192.4463381	191.064797	194.3197014	569.4784692	566.2538175	574.0526224	0	0	0	13392.5972	13310.7409	13465.81968	1	hb_ant
307	77	5	FALSE	594.3221344	3233.188472	14198.96418	54	1469.335481	188.0778062	186.7276261	189.9086442	569.4784692	566.2538175	574.0526224	0	0	0	13541.61143	13460.30515	13621.46218	1	hb_ant
308	1	6	FALSE	1182.782268	6333.626585	1647.320764	-22	1566.125698	3.732498178	0	4.127132545	3.732498178	0	4.127132545	0.211189311	0	0	45.38425771	20.1120514	56.65975944	1	hb_ant
309	2	6	FALSE	993.4768844	5427.229316	1551.453606	-21	1549.865278	3.85895978	0	4.348009009	3.943687489	0	4.443862904	0.214389865	0	0	58.1812199	35.40639378	72.91543365	1	hb_ant
310	3	6	FALSE	1355.882937	7251.354365	1639.13804	-20	1534.644392	3.985751259	0	4.425580891	4.158077354	0	4.633556742	0.209945384	0	0	69.59254899	49.93088134	86.70101748	1	hb_ant
311	4	6	FALSE	1099.325541	5885.329798	1520.46304	-19	1520.46304	4.105220089	0	4.915516142	4.368022739	0	5.090977286	0.222203071	0	0.025260478	79.83404862	59.86109318	98.30538291	1	hb_ant
312	5	6	FALSE	1436.218375	7701.754141	1576.252514	-18	1507.321222	4.234234664	0	5.458512302	4.590225809	0	5.952039381	0.283364707	0	0.023624944	89.09224514	69.9143995	110.0788557	1	hb_ant
313	6	6	FALSE	1175.214971	6337.649892	1570.131357	-17	1495.218937	4.421482244	0	5.822655622	4.873590516	0	6.126890613	0.43498004	0	0.337637678	97.53561354	81.84264356	115.3958383	1	hb_ant
314	7	6	FALSE	1074.221988	5882.730501	1554.872876	-16	1484.156187	4.756094637	0	6.743923031	5.308570556	0	7.236637082	0.740458566	0	1.257980603	105.3300584	91.32861189	122.4629736	1	hb_ant
315	8	6	FALSE	1410.274476	7706.475039	1644.925727	-15	1474.13297	5.388589855	0	7.938834758	6.049029123	0	8.282998967	1.247657748	0	2.506073667	112.6597442	94.69035821	130.3112431	1	hb_ant
316	9	6	FALSE	1317.564069	7238.783658	1621.858692	-14	1465.149286	6.513926614	0	11.28234796	7.296686871	0	11.95976816	2.074553993	0	3.681365808	119.7529988	103.9456056	136.5184476	1	hb_ant
317	10	6	FALSE	1316.39359	7247.896261	1664.607108	-13	1457.205137	8.440614473	1.206118478	14.52538435	9.371240864	1.222742582	15.84870444	3.33255382	1.377595161	5.199735845	126.9183185	111.7457058	141.8251362	1	hb_ant
318	11	6	FALSE	1177.435714	6334.854762	1493.393148	-12	1450.300521	11.58156634	4.757531519	17.86637185	12.70379468	4.784910408	19.76289522	5.038258933	3.339474748	6.687548231	134.5873905	121.0367394	151.7652337	1	hb_ant
319	12	6	FALSE	1325.440618	7250.188928	1635.869023	-11	1444.591632	16.35692372	9.413078701	22.60987921	17.74205362	9.945718884	25.08327462	7.064441406	5.794676485	8.72691791	143.3514696	127.2647295	160.9008727	1	hb_ant
320	13	6	FALSE	1318.322078	7240.729978	1561.841545	-10	1439.703836	23.05006296	15.3159106	30.18921196	24.80649502	18.06832493	31.73868916	9.122117771	7.99640747	11.16980857	153.9727963	137.1962427	171.7638844	1	hb_ant
321	14	6	FALSE	817.3293651	4534.190476	1630.828425	-9	1440.756288	31.6489443	23.31295534	39.45011004	33.92861279	26.67247853	42.29821154	10.88240819	8.958508608	12.81508572	167.3560102	153.1068161	185.3473056	1	hb_ant
322	15	6	FALSE	1146.951278	6337.423761	1624.40054	-8	1437.318343	41.81292145	33.91371392	49.58644806	44.81102098	36.52885811	52.35963678	12.07906806	9.604275016	14.53304084	184.4804879	168.2773889	200.8807119	1	hb_ant
323	16	6	FALSE	994.3171796	5443.707559	1698.375254	-7	1429.607667	52.9428362	46.70398127	59.21209988	56.89008905	50.30855451	62.30140187	12.54057746	10.20364666	14.78540193	206.3075618	188.3346387	218.9093561	1	hb_ant
324	17	6	FALSE	1050.581782	5883.596573	1583.099792	-6	1424.346401	64.28161128	57.95898488	70.16162382	69.43066651	63.89377719	76.31764563	12.22110127	10.19884228	14.81003676	233.6803651	216.430395	249.0901052	1	hb_ant
325	18	6	FALSE	973.603408	5435.13408	1668.58804	-5	1425.790552	75.04351998	69.19633444	79.70684916	81.65176778	75.46312058	87.15770238	11.19285505	8.525100763	14.25970985	267.2345168	248.4350006	285.7959058	1	hb_ant
326	19	6	FALSE	1290.822894	7240.904396	1645.717426	-4	1427.430508	84.53288712	78.42528554	89.79193558	92.84462283	85.9247493	97.7089096	9.656691355	7.09603207	12.35812992	307.3350026	284.4872575	326.393647	1	hb_ant
327	20	6	FALSE	975.5368401	5436.974246	1739.878928	-3	1427.395733	92.27068194	86.10709736	100.9785689	102.5013142	96.22450268	110.4931701	7.940373933	4.220104065	10.44907029	354.0526906	334.3440602	377.5061169	1	hb_ant
328	21	6	FALSE	1207.299549	6798.994228	1842.359866	-2	1424.328587	98.11651139	88.61531619	106.2484239	110.4416881	100.7450652	118.0826713	6.460389603	3.601735633	8.891197729	407.1906875	387.8191786	427.1977837	1	hb_ant
329	22	6	FALSE	1227.233969	6794.078313	1753.929142	-1	1427.894775	102.3496562	92.89536549	111.7435693	116.9020777	105.2667701	125.8648854	5.560668749	1.193635981	8.164722336	466.361457	444.5339016	484.1726242	1	hb_ant
330	23	6	FALSE	1208.878293	6796.570362	1897.053949	0	1428.077754	105.5869877	96.55221801	115.1503791	122.4627465	113.9588902	132.4737896	5.498813062	0.873999015	8.748265238	531.0991357	511.7573096	545.233517	1	hb_ant
331	24	6	FALSE	1121.101683	6335.18803	2043.48304	1	1422.118965	108.6889762	96.68746468	120.6385271	127.9615595	117.0141681	140.1938573	6.575841522	2.389300748	10.10580353	600.9920577	585.3192115	614.9839714	1	hb_ant
332	25	6	FALSE	805.7820513	4528.709025	2058.627103	2	1419.450787	112.7975779	96.74830009	121.8737318	134.5374011	118.7176408	144.3254497	9.167556236	5.196544438	12.54875458	675.8353743	657.0187512	690.8373168	1	hb_ant
333	26	6	FALSE	1296.393939	7250.308225	2171.544436	3	1418.23807	119.4046292	102.2597223	129.5635964	143.7049573	124.7992819	155.3613153	13.43440851	10.2493963	16.14907417	755.8026297	737.9223562	779.6756275	1	hb_ant
334	27	6	FALSE	880.799331	4990.175266	2316.685262	4	1413.772011	130.1285526	115.105739	140.9440191	157.1393658	137.6968067	169.8652843	19.1597843	15.45239495	22.56424678	841.6053104	824.9174791	859.1696124	1	hb_ant
335	28	6	FALSE	1132.18759	6350.93189	2440.504024	5	1410.76055	146.3344187	130.7291928	158.3191332	176.2991501	161.6510586	189.1724383	25.74799088	21.73552998	31.01895509	934.5930087	916.3655768	957.2710629	1	hb_ant
336	29	6	FALSE	1037.009317	5880.948102	2413.176715	6	1412.760002	168.7606183	154.6196459	179.3023076	202.047141	187.1802748	212.3990936	32.36811505	27.05059865	39.55392981	1036.754549	1015.283042	1068.322979	1	hb_ant
337	30	6	FALSE	966.5497253	5443.119963	2620.636117	7	1415.711404	197.2978673	186.7101777	204.1790496	234.415256	222.8197455	242.528517	38.0592579	32.05844692	46.37284841	1150.603236	1122.451512	1186.630582	1	hb_ant
338	31	6	FALSE	790.6138889	4528.105556	2734.810866	8	1416.814911	230.8784636	217.132714	240.8764978	272.4745139	257.9331336	281.8120865	41.80630456	36.94162471	49.91800484	1278.947481	1237.912901	1318.083501	1	hb_ant
339	32	6	FALSE	937.5035354	5432.161472	2874.248755	9	1419.093	267.4438271	255.3113136	280.2683279	314.2808185	300.6827154	326.9428646	42.66377983	38.56528941	49.34769594	1424.560643	1370.316325	1459.564018	1	hb_ant
340	33	6	FALSE	1202.488534	6800.145584	3058.223544	10	1419.119154	304.036632	288.2851254	323.2573606	356.9445983	341.3873951	374.0264762	40.01908499	36.16056341	44.35968027	1589.781374	1531.31902	1616.613521	1	hb_ant
341	34	6	FALSE	974.8669772	5438.667788	3389.672964	11	1416.055781	337.1540855	317.5344369	359.6987115	396.9636833	376.2792091	418.2654512	33.82253776	30.89684864	38.09449452	1776.103407	1734.449662	1803.653907	1	hb_ant
342	35	6	FALSE	1113.595942	6345.027922	3340.107108	12	1408.02832	363.3232255	346.9337301	384.7207562	430.7862211	416.3522339	451.1698553	24.83387139	20.83954039	28.7951727	1983.836955	1946.579874	2012.067537	1	hb_ant
343	36	6	FALSE	877.0289835	4991.30261	3520.741988	13	1407.065219	379.9096597	369.343769	395.7024456	455.6200925	444.6236839	472.5788821	14.85312074	7.79951765	20.40748865	2211.943279	2156.160026	2241.969272	1	hb_ant
344	37	6	FALSE	1268.041919	7256.345455	3868.111188	14	1410.178125	386.1388311	382.8444631	395.8613812	470.4732132	466.1521801	480.280896	6.859013849	0	11.49662293	2458.156501	2409.037639	2494.748705	1	hb_ant
345	38	6	FALSE	871.2246181	4985.848535	3938.08804	15	1411.93294	384.2324935	380.1664493	389.5107914	477.332227	474.5900753	481.7169289	2.623948665	0	3.344788058	2719.448388	2669.397766	2761.769934	1	hb_ant
346	39	6	FALSE	796.9906385	4533.558685	4326.559814	16	1412.421708	378.1343646	374.8127768	381.6720281	479.9561757	476.3180335	482.4778927	0.959416735	0	0	2992.62214	2939.567295	3037.331092	1	hb_ant
347	40	6	FALSE	786.4312877	4537.510398	4603.015672	17	1415.480765	370.5101312	366.3045268	374.3626135	480.9155924	476.6783024	483.5165363	0.293976703	0	0	3274.700452	3216.730953	3325.044598	1	hb_ant
348	41	6	FALSE	643.7744939	3628.466323	4638.939603	18	1415.903398	362.393528	358.1496123	366.9536289	481.2095691	476.8584386	483.5165363	0.003345007	0	0	3563.060254	3502.338433	3616.329479	1	hb_ant
349	42	6	FALSE	781.314278	4523.823477	5020.649607	19	1416.18001	354.1705399	350.0196161	358.6237816	481.2129142	476.8584386	483.5165363	0	0	0	3855.447776	3795.35297	3909.154547	1	hb_ant
350	43	6	FALSE	716.7392412	4083.946322	5232.797686	20	1415.501475	346.1308686	342.0741709	350.4830217	481.2129142	476.8584386	483.5165363	0	0	0	4149.960644	4091.586532	4204.349773	1	hb_ant
351	44	6	FALSE	716.5196443	4081.602741	5535.442379	21	1416.663896	338.2736979	334.3090872	342.5270571	481.2129142	476.8584386	483.5165363	0	0	0	4445.003239	4389.050163	4501.730051	1	hb_ant
352	45	6	FALSE	703.3068783	4076.924619	5617.710788	22	1421.351595	330.594885	326.7202709	334.7516929	481.2129142	476.8584386	483.5165363	0	0	0	4739.241586	4686.283351	4794.426352	1	hb_ant
353	46	6	FALSE	550.0145299	3168.883578	5902.303949	23	1421.348568	323.0903811	319.3037208	327.1528295	481.2129142	476.8584386	483.5165363	0	0	0	5031.564721	4981.682722	5084.572263	1	hb_ant
354	47	6	FALSE	700.329823	4072.666649	6199.361478	24	1419.496122	315.7562294	312.0555263	319.7264603	481.2129142	476.8584386	483.5165363	0	0	0	5321.051676	5273.357001	5375.806773	1	hb_ant
355	48	6	FALSE	715.4670635	4081.496825	6789.451762	25	1424.771228	308.588563	304.9718658	312.4686696	481.2129142	476.8584386	483.5165363	0	0	0	5606.94327	5558.135315	5666.089274	1	hb_ant
356	49	6	FALSE	720.4507887	4084.835259	6815.728192	26	1429.139528	301.5836026	298.0490045	305.3756308	481.2129142	476.8584386	483.5165363	0	0	0	5888.618002	5838.73012	5949.098029	1	hb_ant
357	50	6	FALSE	781.9914981	4534.423924	7105.587201	27	1429.681403	294.7376549	291.2832921	298.443604	481.2129142	476.8584386	483.5165363	0	0	0	6165.571459	6115.488002	6226.597175	1	hb_ant
358	51	6	FALSE	721.7312169	4073.751852	7713.415421	28	1431.115161	288.0471101	284.6711614	291.6689342	481.2129142	476.8584386	483.5165363	0	0	0	6437.398725	6387.230566	6498.261861	1	hb_ant
359	52	6	FALSE	701.8540955	4077.603754	8101.767552	29	1427.576799	281.5084407	278.209126	285.0480494	481.2129142	476.8584386	483.5165363	0	0	0	6703.779349	6650.77785	6763.614661	1	hb_ant
360	53	6	FALSE	469.0888808	2715.399318	8238.491886	30	1422.12749	275.1181991	271.8937788	278.5774587	481.2129142	476.8584386	483.5165363	0	0	0	6964.464513	6909.01507	7025.505928	1	hb_ant
361	54	6	FALSE	763.4192724	4532.899426	8318.22304	31	1419.392165	268.873016	265.7217901	272.2537504	481.2129142	476.8584386	483.5165363	0	0	0	7219.266071	7160.954623	7280.613485	1	hb_ant
362	55	6	FALSE	696.9566195	4080.17335	8938.913454	32	1416.3349	262.7695985	259.6899054	266.0735902	481.2129142	476.8584386	483.5165363	0	0	0	7468.047194	7407.588187	7526.610108	1	hb_ant
363	56	6	FALSE	550.700256	3176.770204	9138.534469	33	1415.253456	256.8047286	253.7949446	260.0337197	481.2129142	476.8584386	483.5165363	0	0	0	7710.714379	7649.30405	7771.267835	1	hb_ant
364	57	6	FALSE	791.793762	4530.54222	9721.069911	34	1414.381806	250.9752613	248.0337993	254.1309543	481.2129142	476.8584386	483.5165363	0	0	0	7947.210632	7883.222587	8006.801004	1	hb_ant
365	58	6	FALSE	706.0727273	4080.857576	9672.935003	35	1421.303054	245.2781229	242.4034321	248.3621816	481.2129142	476.8584386	483.5165363	0	0	0	8177.509657	8111.18542	8234.794691	1	hb_ant
366	59	6	FALSE	639.7757887	3632.571952	10155.96304	36	1428.653671	239.7103095	236.9008742	242.7243601	481.2129142	476.8584386	483.5165363	0	0	0	8401.610888	8336.16813	8457.902614	1	hb_ant
367	60	6	FALSE	386.3288095	2268.776429	10566.03804	37	1434.706022	234.2688854	231.5232243	237.2145171	481.2129142	476.8584386	483.5165363	0	0	0	8619.535263	8556.116724	8670.951917	1	hb_ant
368	61	6	FALSE	552.8791209	3172.955037	11310.956	38	1437.263731	228.9509817	226.2676471	231.8297476	481.2129142	476.8584386	483.5165363	0	0	0	8831.321618	8770.580865	8880.458339	1	hb_ant
369	62	6	FALSE	544.3628178	3168.680121	11367.74156	39	1445.742536	223.7537945	221.1313715	226.5672123	481.2129142	476.8584386	483.5165363	0	0	0	9037.023615	8979.157461	9082.539505	1	hb_ant
370	63	6	FALSE	318.0357143	1811.865079	12674.56578	40	1452.078413	218.6745833	216.1116894	221.4241366	481.2129142	476.8584386	483.5165363	0	0	0	9236.707128	9181.691842	9277.366053	1	hb_ant
371	64	6	FALSE	553.1584718	3173.943688	12425.77436	41	1458.020628	213.7106703	211.2059541	216.3978087	481.2129142	476.8584386	483.5165363	0	0	0	9430.448017	9377.663277	9471.878897	1	hb_ant
372	65	6	FALSE	623.2245296	3632.134092	12528.2211	42	1464.705996	208.8594381	206.4115789	211.4855784	481.2129142	476.8584386	483.5165363	0	0	0	9618.330235	9563.464543	9662.537731	1	hb_ant
373	66	6	FALSE	777.7510558	4525.39303	13074.11216	43	1464.853224	204.1183288	201.7260361	206.6848558	481.2129142	476.8584386	483.5165363	0	0	0	9800.444219	9743.560719	9846.232391	1	hb_ant
374	67	6	FALSE	372.6247754	2263.178571	12191.53668	44	1462.746072	199.4848428	197.146855	201.9931096	481.2129142	476.8584386	483.5165363	0	0	0	9976.885527	9918.045661	10023.08729	1	hb_ant
375	68	6	FALSE	396.9851313	2266.514161	12097.70919	45	1462.716393	194.9565368	192.6716214	197.407866	481.2129142	476.8584386	483.5165363	0	0	0	10147.75368	10087.01726	10194.35166	1	hb_ant
376	69	6	FALSE	399.3930065	2267.891634	12067.18913	46	1461.734279	190.5310234	188.2979756	192.9267074	481.2129142	476.8584386	483.5165363	0	0	0	10313.15118	10252.8837	10359.23715	1	hb_ant
377	70	6	FALSE	455.3087121	2717.285771	11832.7264	47	1459.799729	186.2059692	184.0236116	188.5472712	481.2129142	476.8584386	483.5165363	0	0	0	10473.18269	10414.57904	10519.79428	1	hb_ant
378	71	6	FALSE	458.9483169	2716.30197	10781.68043	48	1456.912744	181.9790937	179.8462756	184.2672481	481.2129142	476.8584386	483.5165363	0	0	0	10627.95432	10569.01227	10675.06949	1	hb_ant
379	72	6	FALSE	753.4377123	4533.575058	12096.37715	49	1453.073323	177.8481683	175.7637651	180.0843816	481.2129142	476.8584386	483.5165363	0	0	0	10777.57304	10718.54154	10825.17074	1	hb_ant
380	73	6	FALSE	704.8964992	4083.048741	12120.59394	50	1448.281467	173.8110149	171.7739277	175.9964661	481.2129142	476.8584386	483.5165363	0	0	0	10922.14619	10863.03578	10970.20627	1	hb_ant
381	74	6	FALSE	528.5483938	3166.429453	12143.85831	51	1442.537176	169.8655048	167.8746595	172.0013463	481.2129142	476.8584386	483.5165363	0	0	0	11061.78108	11001.62908	11110.28421	1	hb_ant
382	75	6	FALSE	382.5258467	2267.496551	12166.17023	52	1435.840449	166.0095579	164.0639047	168.0969158	481.2129142	476.8584386	483.5165363	0	0	0	11196.5846	11134.53002	11245.5122	1	hb_ant
383	76	6	FALSE	627.1070742	3626.055929	12187.52972	53	1428.191287	162.2411409	160.3396541	164.2811158	481.2129142	476.8584386	483.5165363	0	0	0	11326.66298	11262.75783	11375.99717	1	hb_ant
384	77	6	FALSE	710.6493742	4082.477964	12207.93677	54	1419.58969	158.558267	156.699944	160.5519345	481.2129142	476.8584386	483.5165363	0	0	0	11452.12151	11386.41742	11502.19737	1	hb_ant
385	1	7	FALSE	863.8333167	4886.693398	1520.571573	-22	1458.558333	3.827910852	0	2.077557447	3.827910852	0	2.077557447	0.780338983	0	0.925982409	56.1449518	27.91919295	83.61802713	1	hb_ant
386	2	7	FALSE	842.2779609	4887.652259	1563.139787	-21	1443.41474	4.521356259	0	5.543261349	4.608249835	0	5.580834983	0.920358587	0	1.307086651	65.10245371	41.46735813	87.52649624	1	hb_ant
387	3	7	FALSE	925.8020202	5325.504906	1510.742392	-20	1429.239281	5.339080059	0	7.714377424	5.528608422	0	7.802380704	1.250870185	0	2.420046993	73.4378047	54.82357259	91.81064338	1	hb_ant
388	4	7	FALSE	1100.584732	6220.000466	1416.031957	-19	1416.031957	6.468753126	0	10.34089799	6.779478607	0	10.75096915	1.724432969	0	3.142428123	81.39851598	60.12389283	103.5186791	1	hb_ant
389	5	7	FALSE	1230.785531	7104.997924	1550.074015	-18	1403.792768	8.0463454	0.783466519	12.22858292	8.503911576	0.783466519	12.57732892	2.285378008	0	3.814780185	89.25644863	68.09486443	105.017052	1	hb_ant
390	6	7	FALSE	1151.45873	6662.533333	1443.052442	-17	1392.521714	10.14907137	2.527190382	16.9049188	10.78928958	2.557263287	17.41609465	2.802602717	0.525787468	5.016134707	97.31295857	79.21173345	110.3961169	1	hb_ant
391	7	7	FALSE	1001.792624	5770.485947	1489.694485	-16	1382.218794	12.72129016	5.052936504	20.43412264	13.5918923	5.133349072	21.98159293	3.264300501	1.079205744	5.981404492	105.8893684	89.44057759	118.4932836	1	hb_ant
392	8	7	FALSE	1144.99718	6666.381015	1436.463704	-15	1372.884009	15.69681738	7.333980716	23.33433574	16.8561928	7.729551202	25.11391788	3.560708418	1.345081868	5.468715525	115.3122962	100.1919591	126.2604519	1	hb_ant
393	9	7	FALSE	1139.532468	6652.312121	1569.052077	-14	1364.517359	18.90120804	9.688966314	25.95441842	20.41690122	10.79004312	28.81391339	3.656254474	1.352337408	5.86237613	125.8901546	110.0131771	136.488903	1	hb_ant
394	10	7	FALSE	852.9058168	4881.025705	1436.586216	-13	1357.118843	22.12840509	14.73269422	30.73742247	24.07315569	15.51577206	32.90741307	3.57133498	1.161949049	6.319035085	137.8883528	120.4359074	147.9800585	1	hb_ant
395	11	7	FALSE	1006.699541	5786.481999	1457.2429	-12	1350.688462	25.19742528	20.22644648	34.57947422	27.64449068	20.8982515	37.72902298	3.347135852	0.517985734	5.564026275	151.5108813	135.2581006	162.4401876	1	hb_ant
396	12	7	FALSE	1161.617639	6665.755544	1489.943573	-11	1345.371681	27.97257958	22.73242958	34.50503573	30.99162653	25.02284183	39.18847756	3.086091413	0.604500909	4.911448834	166.8919218	153.1210567	178.9724024	1	hb_ant
397	13	7	FALSE	1226.715476	7114.869048	1539.514262	-10	1340.819597	30.42369343	23.64613947	36.05400118	34.07771794	29.03226938	41.0317268	2.743784433	0	4.336106133	184.0985222	171.2631725	201.1642279	1	hb_ant
398	14	7	FALSE	1294.291468	7558.737897	1543.484486	-9	1341.799763	32.47686002	28.02732142	37.11919611	36.82150237	32.34785403	41.71013646	2.38770579	0	3.534698066	203.1328963	185.6083278	217.5488139	1	hb_ant
399	15	7	FALSE	1068.308658	6218.250433	1532.580191	-8	1338.597948	34.12734109	28.93814271	38.73814432	39.20920816	35.2411576	43.05214183	2.116537732	0	3.220606236	223.9421548	206.7170214	240.1446418	1	hb_ant
400	16	7	FALSE	833.966712	4887.154268	1550.571389	-7	1331.416871	35.46918818	29.42175018	41.81723612	41.3257459	36.2928818	46.36588677	1.967259961	0	2.49901752	246.4381661	226.3184499	265.7647308	1	hb_ant
401	17	7	FALSE	920.750616	5323.382592	1602.5643	-6	1326.516968	36.63129757	30.46163682	41.990137	43.29300586	37.22375825	49.85719343	2.008594228	0	3.369233137	270.5215094	249.1751964	290.4526506	1	hb_ant
402	18	7	FALSE	903.632046	5327.668349	1618.305086	-5	1327.861929	37.80836134	31.50961729	43.36289486	45.30160008	38.60760227	51.06513129	2.226778693	0	3.981323295	296.1083312	273.6305808	319.2936268	1	hb_ant
403	19	7	FALSE	1061.181455	6224.591556	1632.847648	-4	1329.389247	39.17689023	31.66926998	47.21305764	47.52837878	39.06065513	54.02950044	2.750582434	0	4.846283497	323.1559449	297.9190295	345.668467	1	hb_ant
404	20	7	FALSE	1200.938636	7107.067424	1654.116776	-3	1329.35686	41.03815726	31.49773436	52.03685343	50.27896121	41.25918641	59.31678462	3.979979674	0	6.654965304	351.7049805	326.7494028	371.7863965	1	hb_ant
405	21	7	FALSE	823.823278	4891.740623	1666.517236	-2	1326.500378	44.08657077	33.48491401	53.1615708	54.25894089	43.30343243	63.1957331	6.421530227	2.911339979	8.867058761	381.965999	357.6814935	401.5455286	1	hb_ant
406	22	7	FALSE	1043.792285	6218.528016	1730.497922	-1	1329.821627	49.50733584	40.13892921	57.16220984	60.68047111	50.78219349	68.48961892	10.4440657	7.084944079	14.19742946	414.4555592	394.5987896	431.9636371	1	hb_ant
407	23	7	FALSE	1097.805303	6671.151894	1810.531069	0	1329.992038	58.82758501	51.05219101	67.6612078	71.12453681	61.5969503	80.11659971	15.52058453	12.25943095	18.54352281	450.141488	427.4051069	475.9974461	1	hb_ant
408	24	7	FALSE	890.3936404	5337.464129	1795.102894	1	1324.442521	73.01278336	61.90298789	81.66595054	86.64512134	76.41021139	94.84665615	20.96175824	16.35504167	25.19561726	490.5053057	465.092501	513.4280586	1	hb_ant
409	25	7	FALSE	1048.029866	6218.621241	1793.397342	2	1321.957604	92.31715142	81.42473891	102.553124	107.6068796	95.60605217	116.5902727	26.01800065	21.79467582	30.36062749	537.4986246	510.4869183	574.1945203	1	hb_ant
410	26	7	FALSE	1192.259804	7107.205532	2016.799325	3	1320.82818	116.2395527	105.1882373	129.5576177	133.6248802	122.2890002	145.0801494	29.92780402	25.25072239	35.04510202	593.4019505	566.4568052	630.1361352	1	hb_ant
411	27	7	FALSE	1244.014957	7549.020543	2099.552767	4	1316.668866	143.5287189	127.9180174	156.1189814	163.5526843	149.8003643	177.0191969	32.00054175	28.81636931	35.81718426	660.6020383	633.4022915	691.0742716	1	hb_ant
412	28	7	FALSE	1098.669766	6666.983032	2132.758239	5	1313.864244	172.2711587	155.9819723	188.1888787	195.553226	179.7830483	210.346453	31.7428115	29.11630669	34.73688194	741.313308	710.6150699	765.2118906	1	hb_ant
413	29	7	FALSE	1194.645047	7113.831743	2233.601918	6	1315.726366	200.1034149	184.4349536	218.0343004	227.2960375	211.7128093	246.3546234	28.96371788	26.74204584	31.6912034	837.2808287	809.433797	863.7135371	1	hb_ant
414	30	7	FALSE	1040.510739	6219.612382	2277.322185	7	1318.475055	224.5247853	206.8317798	240.1959187	256.2597554	238.2963089	273.217467	23.8445489	21.16624369	28.08007159	949.5104179	923.8962875	976.2446828	1	hb_ant
415	31	7	FALSE	885.3054681	5329.697251	2329.122455	8	1319.502769	243.2726216	227.5292915	255.942346	280.1043043	263.8124323	294.1334075	17.0933805	13.33958535	21.22391995	1078.076129	1047.449716	1112.122654	1	hb_ant
416	32	7	FALSE	740.4916667	4445.4875	2479.35888	9	1321.62439	254.8437136	245.5715943	265.2652554	297.1976848	286.9412767	307.4515498	10.18249129	5.6158979	15.97047493	1222.06813	1185.009349	1252.700351	1	hb_ant
417	33	7	FALSE	957.8927926	5777.428577	2815.257738	10	1321.648748	259.2412526	256.6279136	266.1053798	307.3801761	304.5173638	314.5884781	4.684794918	0.097126759	9.351170545	1379.742737	1344.502623	1414.433749	1	hb_ant
418	34	7	FALSE	1108.584632	6668.734307	2811.782564	11	1318.795779	258.041271	255.551947	261.7615375	312.064971	309.9977905	316.2262982	1.736633704	0	2.819763499	1548.856494	1516.018889	1584.442973	1	hb_ant
419	35	7	FALSE	1040.895614	6212.956579	2929.515982	12	1311.319673	253.9203679	250.6551262	257.7491226	313.8016047	312.4676257	316.7150613	0.569613859	0	0	1727.069119	1683.379797	1765.394906	1	hb_ant
420	36	7	FALSE	810.4878931	4888.679786	3155.287869	13	1310.422722	248.7259894	244.9652548	251.9953077	314.3712186	312.4676257	316.8681106	0.232547236	0	0	1912.211509	1859.75214	1952.692297	1	hb_ant
421	37	7	FALSE	939.4514911	5782.412734	3274.69737	14	1313.321822	243.3124567	239.4045436	247.0886244	314.6037658	312.6054394	316.8681106	0.126355285	0	0	2102.388379	2051.337838	2143.378766	1	hb_ant
422	38	7	FALSE	1038.591813	6236.402844	3416.810264	15	1314.95611	237.9156192	234.8423489	241.4797126	314.7301211	312.6054394	316.8681106	0.060417688	0	0	2295.980961	2247.011013	2339.005252	1	hb_ant
423	39	7	FALSE	944.4915695	5783.93676	3658.588448	16	1315.411307	232.5753523	229.5114276	235.9981231	314.7905388	312.6054394	316.8681106	0.019276993	0	0	2491.616519	2445.269525	2536.40518	1	hb_ant
424	40	7	FALSE	729.4306249	4448.965934	3906.365216	17	1318.260257	227.3151688	224.3015182	230.6409657	314.8098158	312.6054394	316.8681106	0.007032396	0	0	2688.136344	2644.850399	2733.641946	1	hb_ant
425	41	7	FALSE	576.3769841	3554.02877	4020.221573	18	1318.653862	222.1621469	219.2098738	225.4054158	314.8168482	312.6054394	316.8681106	0.01699313	0	0	2884.568157	2843.79363	2931.906322	1	hb_ant
426	42	7	FALSE	569.731746	3551.118254	4103.115102	19	1318.911475	217.1360593	214.2338096	220.4134767	314.8338413	312.6228905	316.8681106	0.025310872	0	0	3080.101345	3036.856997	3128.914168	1	hb_ant
427	43	7	FALSE	658.3056277	4001.755988	4256.69001	20	1318.279545	212.2323816	209.3707021	215.4100907	314.8591522	312.8692188	316.8681106	0.016320937	0	0	3274.062981	3228.745579	3322.522015	1	hb_ant
428	44	7	FALSE	589.0157265	3559.340838	4431.274331	21	1319.362127	207.4310275	204.6179872	210.5202817	314.8754731	312.8692188	316.8681106	0	0	0	3465.895587	3418.842085	3512.021902	1	hb_ant
429	45	7	FALSE	659.1348485	4002.542803	4578.791573	22	1323.727856	202.7223432	199.9731589	205.7414713	314.8754731	312.8692188	316.8681106	0	0	0	3655.1393	3609.342437	3697.955203	1	hb_ant
430	46	7	FALSE	790.7820513	4887.449883	4884.182049	23	1323.725037	198.120546	195.4337682	201.0711399	314.8754731	312.8692188	316.8681106	0	0	0	3841.418685	3798.893014	3881.053766	1	hb_ant
431	47	7	FALSE	726.4997114	4446.413276	5011.341573	24	1321.999824	193.6232096	190.9974216	196.506825	314.8754731	312.8692188	316.8681106	0	0	0	4024.430464	3985.278069	4066.401028	1	hb_ant
432	48	7	FALSE	565.439333	3558.507193	5019.136111	25	1326.912616	189.2279627	186.6617802	192.0461201	314.8754731	312.8692188	316.8681106	0	0	0	4203.932643	4167.207173	4249.308467	1	hb_ant
433	49	7	FALSE	584.9940476	3560.831169	5327.960112	26	1330.980885	184.932488	182.4245578	187.6866732	314.8754731	312.8692188	316.8681106	0	0	0	4379.73524	4345.634498	4428.463799	1	hb_ant
434	50	7	FALSE	436.4525964	2665.10933	5559.970144	27	1331.485542	180.7345205	178.2835203	183.4261857	314.8754731	312.8692188	316.8681106	0	0	0	4551.69235	4516.335494	4603.715829	1	hb_ant
435	51	7	FALSE	646.1630952	3998.574802	5827.283997	28	1332.820824	176.6318469	174.2364844	179.2624113	314.8754731	312.8692188	316.8681106	0	0	0	4719.695383	4680.18059	4772.793318	1	hb_ant
436	52	7	FALSE	512.0360399	3114.746937	5954.514787	29	1329.52549	172.6223039	170.2813162	175.1931545	314.8754731	312.8692188	316.8681106	0	0	0	4883.667282	4844.064474	4936.759243	1	hb_ant
437	53	7	FALSE	780.1672222	4897.143333	6657.444465	30	1324.45046	168.7037776	166.4159303	171.2162699	314.8754731	312.8692188	316.8681106	0	0	0	5043.557592	5004.611392	5096.583368	1	hb_ant
438	54	7	FALSE	1071.394643	6678.782143	6713.710091	31	1321.903007	164.8742019	162.6382887	167.3296606	314.8754731	312.8692188	316.8681106	0	0	0	5199.338254	5158.847627	5252.247224	1	hb_ant
439	55	7	FALSE	508.3598319	3114.325546	7231.764787	32	1319.055726	161.1315575	158.9463995	163.5312773	314.8754731	312.8692188	316.8681106	0	0	0	5351.000013	5308.42721	5401.353036	1	hb_ant
440	56	7	FALSE	576.0518884	3560.499047	7358.358502	33	1318.04856	157.4738712	155.3383163	159.8191173	314.8754731	312.8692188	316.8681106	0	0	0	5498.549353	5453.823164	5547.148863	1	hb_ant
441	57	7	FALSE	725.2554177	4447.444962	7446.000528	34	1317.236779	153.8992143	151.8121365	156.1912233	314.8754731	312.8692188	316.8681106	0	0	0	5642.005894	5595.135937	5693.667537	1	hb_ant
442	58	7	FALSE	722.5441474	4445.93012	7927.775179	35	1323.68265	150.4057021	148.366001	152.6456826	314.8754731	312.8692188	316.8681106	0	0	0	5781.400161	5735.901016	5832.83013	1	hb_ant
443	59	7	FALSE	719.0430912	4447.733547	7718.729557	36	1330.528398	146.9914927	144.9980928	149.1806256	314.8754731	312.8692188	316.8681106	0	0	0	5916.771693	5869.676802	5967.072245	1	hb_ant
444	60	7	FALSE	570.3089827	3559.609133	8339.688632	37	1336.165052	143.6547858	141.7066361	145.7942254	314.8754731	312.8692188	316.8681106	0	0	0	6048.167432	5999.661977	6097.31908	1	hb_ant
445	61	7	FALSE	632.0104618	4002.465756	7286.622898	38	1338.547088	140.3938222	138.4898954	142.4846965	314.8754731	312.8692188	316.8681106	0	0	0	6175.640345	6128.16435	6226.560358	1	hb_ant
446	62	7	FALSE	861.2189153	5329.990079	8041.841078	39	1346.443537	137.2068824	135.3461748	139.2502938	314.8754731	312.8692188	316.8681106	0	0	0	6299.248265	6253.502472	6348.072214	1	hb_ant
447	63	7	FALSE	512.2703207	3114.076318	8824.779227	40	1352.344242	134.0922862	132.2738166	136.0893122	314.8754731	312.8692188	316.8681106	0	0	0	6419.052894	6372.879426	6465.811025	1	hb_ant
448	64	7	FALSE	491.7202043	3114.577227	8971.493065	41	1357.878324	131.0483913	129.271201	133.0000848	314.8754731	312.8692188	316.8681106	0	0	0	6535.118967	6488.652473	6579.843996	1	hb_ant
449	65	7	FALSE	571.5865509	3559.686097	9117.352797	42	1364.104515	128.0735928	126.3367447	129.9809829	314.8754731	312.8692188	316.8681106	0	0	0	6647.513541	6600.764233	6691.150373	1	hb_ant
450	66	7	FALSE	586.4883856	3553.768118	9242.93443	43	1364.241631	125.1663222	123.4689006	127.0304146	314.8754731	312.8692188	316.8681106	0	0	0	6756.305384	6709.28359	6798.893687	1	hb_ant
451	67	7	FALSE	355.0160288	2220.305116	9275.066298	44	1362.279206	122.3250467	120.6661566	124.1468241	314.8754731	312.8692188	316.8681106	0	0	0	6861.564477	6814.510458	6903.12357	1	hb_ant
452	68	7	FALSE	500.2107143	3106.453571	9241.873926	45	1362.251566	119.5482682	117.9270348	121.3286912	314.8754731	312.8692188	316.8681106	0	0	0	6963.361576	6916.506336	7003.91102	1	hb_ant
453	69	7	FALSE	569.9208082	3549.708407	8366.607362	46	1361.336906	116.8345225	115.2500911	118.5745299	314.8754731	312.8692188	316.8681106	0	0	0	7061.767852	7015.109952	7102.778231	1	hb_ant
454	70	7	FALSE	937.0012626	5781.916847	7989.869587	47	1359.535229	114.1823788	112.6339141	115.8828881	314.8754731	312.8692188	316.8681106	0	0	0	7156.854591	7110.992083	7199.528531	1	hb_ant
455	71	7	FALSE	914.7864469	5774.040842	7361.429368	48	1356.846533	111.5904388	110.0771242	113.2523466	314.8754731	312.8692188	316.8681106	0	0	0	7248.692935	7203.726728	7292.985678	1	hb_ant
456	72	7	FALSE	490.3002587	3115.694427	8511.705636	49	1353.270818	109.0573358	107.5783735	110.6815183	314.8754731	312.8692188	316.8681106	0	0	0	7337.353675	7292.961119	7383.220854	1	hb_ant
457	73	7	FALSE	707.0817927	4441.276214	8508.571531	50	1348.808084	106.5817343	105.1363444	108.1690478	314.8754731	312.8692188	316.8681106	0	0	0	7422.90707	7377.43171	7469.143289	1	hb_ant
458	74	7	FALSE	942.1348318	5797.23088	8504.550407	51	1343.458333	104.162329	102.7497494	105.7136104	314.8754731	312.8692188	316.8681106	0	0	0	7505.422707	7458.897296	7551.26018	1	hb_ant
459	75	7	FALSE	786.430303	4886.273232	8499.642264	52	1337.221562	101.7978441	100.4173301	103.3139115	314.8754731	312.8692188	316.8681106	0	0	0	7584.969378	7537.426053	7631.57854	1	hb_ant
460	76	7	FALSE	490.4669192	3108.746212	8493.847103	53	1330.097773	99.48703303	98.1378567	100.9686857	314.8754731	312.8692188	316.8681106	0	0	0	7661.614984	7613.085258	7708.943576	1	hb_ant
461	77	7	FALSE	566.967717	3558.404219	8487.164923	54	1322.086966	97.22867738	95.91012736	98.67669652	314.8754731	312.8692188	316.8681106	0	0	0	7735.426457	7685.941212	7783.065056	1	hb_ant
462	1	8	FALSE	1150.321642	6967.905588	1519.554867	-22	1429.875478	0.609446743	0	0	0.609446743	0	0	0.037776148	0	0	90.78313935	32.75673892	145.2332118	1	hb_ant
463	2	8	FALSE	1012.519073	6099.234135	1506.319414	-21	1415.029687	0.63338845	0	0	0.647222891	0	0	0.046014403	0	0	103.4568625	58.2337733	145.0754978	1	hb_ant
464	3	8	FALSE	1087.797619	6534.8875	1401.132992	-20	1401.132992	0.665024935	0	0	0.693237294	0	0	0.059147879	0	0	114.2674523	77.04237541	147.2544422	1	hb_ant
465	4	8	FALSE	1135.876912	6978.549964	1447.273486	-19	1388.185393	0.709076748	0	0	0.752385173	0	0	0.062373251	0	0	123.4911386	88.25474013	149.4362027	1	hb_ant
466	5	8	FALSE	728.6543478	4353.530538	1506.615569	-18	1376.18689	0.755353957	0	0	0.814758424	0	0	0.050110417	0	0	131.3642371	96.3010408	155.9354408	1	hb_ant
467	6	8	FALSE	781.1260295	4794.744356	1544.026627	-17	1365.137483	0.788317839	0	0	0.864868841	0	0	0.025876345	0	0	138.0869923	109.4780822	167.8947578	1	hb_ant
468	7	8	FALSE	854.5901211	5227.757586	1432.238012	-16	1355.037173	0.796299369	0	0	0.890745186	0	0	0.004555287	0	0	143.8274645	118.8438383	174.6654187	1	hb_ant
469	8	8	FALSE	1289.21627	7844.428175	1444.097575	-15	1345.885958	0.78277866	0	0	0.895300472	0	0	0	0	0	148.7266732	120.3140273	181.7415874	1	hb_ant
470	9	8	FALSE	993.3289683	6096.906746	1475.595614	-14	1337.68384	0.765009584	0	0	0.895300472	0	0	0	0	0	152.9043173	125.0790281	183.7716602	1	hb_ant
471	10	8	FALSE	1267.290916	7846.90534	1581.931684	-13	1330.430818	0.747643867	0	0	0.895300472	0	0	0.017955975	0	0	156.4631167	128.60723	183.5794059	1	hb_ant
472	11	8	FALSE	846.8081335	5230.227375	1591.164242	-12	1324.126891	0.748628326	0	0	0.913256447	0	0	0.243504595	0	0	159.4979125	131.9030104	183.4399895	1	hb_ant
473	12	8	FALSE	979.9473748	6103.811416	1550.889906	-11	1318.914665	0.975139057	0	0.253942545	1.156761042	0	0.253942545	1.01845346	0	0.280005812	162.1291703	135.3032627	186.7839062	1	hb_ant
474	13	8	FALSE	847.3790793	5233.88211	1501.58329	-10	1314.452099	1.971456861	0	1.562395451	2.175214502	0	2.058051226	3.792089383	0	5.431441833	164.600797	137.5955194	190.2109767	1	hb_ant
475	14	8	FALSE	970.4232143	6095.826786	1535.466763	-9	1315.41299	5.718794173	0.463997116	6.191265746	5.967303884	0.463997116	6.641747769	9.929213797	6.209217365	13.33734278	167.5351062	142.02973	191.1294689	1	hb_ant
476	15	8	FALSE	905.8163051	5658.175913	1475.780909	-8	1312.27414	15.51819134	7.264656505	18.43007074	15.89651768	7.266517723	18.57959243	18.16060791	13.64718921	22.72887994	172.2729653	146.4461915	196.894648	1	hb_ant
477	16	8	FALSE	983.4894938	6103.796947	1586.123592	-7	1305.23428	33.32653631	21.0450837	39.86498623	34.05712559	21.64562111	40.39576553	25.88793182	23.52180902	29.60758826	181.0063336	153.6879865	204.951422	1	hb_ant
478	17	8	FALSE	1050.261082	6542.007411	1556.449956	-6	1300.430735	58.45795575	41.41917819	68.83355079	59.94505741	41.92899654	70.21594265	30.75792758	28.12576078	33.38388133	196.5602379	179.5742084	219.2840577	1	hb_ant
479	18	8	FALSE	912.3985676	5676.409657	1545.679393	-5	1301.749247	87.88888773	71.77781988	101.4024786	90.70298499	73.20985231	105.1890881	31.18876868	29.5550133	34.60302689	221.8945303	208.3985346	246.1618128	1	hb_ant
480	19	8	FALSE	971.6698718	6100.657875	1640.81998	-4	1303.246529	117.0825787	106.1281499	129.6774776	121.8917537	109.1706697	134.8576944	26.69031663	23.49512658	30.74688374	259.4772014	240.1603911	286.646086	1	hb_ant
481	20	8	FALSE	956.9329004	6094.122998	1605.360823	-3	1303.21478	141.1151208	134.5476933	150.1017816	148.5820703	140.1311257	158.4430597	18.28738804	13.42886356	24.26243966	310.7076279	277.6014388	339.683741	1	hb_ant
482	21	8	FALSE	817.873539	5237.738745	1662.016701	-2	1300.414471	156.1991956	153.3250533	160.9592609	166.8694583	162.8486142	172.9350202	8.902010989	3.662017133	12.72867724	375.5934465	334.3921597	409.5983678	1	hb_ant
483	22	8	FALSE	765.9049062	4793.24329	1677.461539	-1	1303.670406	161.5554848	159.0560948	163.8818533	175.7714693	173.2127249	177.5569697	2.349386016	0	2.989086022	452.8709309	414.4927495	489.2645429	1	hb_ant
484	23	8	FALSE	1111.735965	6973.976316	1750.350288	0	1303.837466	160.2375613	155.5620682	164.6678301	178.1208553	174.755524	181.2282802	0.267399245	0	0	540.5685989	497.5251422	579.3873626	1	hb_ant
485	24	8	FALSE	1043.10232	6539.729915	1744.089862	1	1298.397082	156.8675679	152.0308092	160.9298704	178.3882546	174.755524	181.2282802	0	0	0	636.6550639	596.2535727	675.4017552	1	hb_ant
486	25	8	FALSE	953.3681152	6097.840668	1827.236242	2	1295.961031	153.3066741	148.5797099	157.2767623	178.3882546	174.755524	181.2282802	0	0	0	739.333227	700.7490743	775.1535015	1	hb_ant
487	26	8	FALSE	1029.849928	6533.888167	1938.573766	3	1294.853818	149.8266126	145.2069504	153.7065798	178.3882546	174.755524	181.2282802	0	0	0	847.074065	807.8149755	880.835659	1	hb_ant
488	27	8	FALSE	885.2293023	5656.416337	1886.906177	4	1290.776298	146.4255485	141.9107527	150.2174405	178.3882546	174.755524	181.2282802	0	0	0	958.583698	919.1999669	990.5859567	1	hb_ant
489	28	8	FALSE	916.6607504	5676.731818	2057.596445	5	1288.026829	143.1016886	138.6893786	146.8075046	178.3882546	174.755524	181.2282802	0	0	0	1072.768982	1033.719505	1102.626325	1	hb_ant
490	29	8	FALSE	1007.695833	6541.058333	2179.886464	6	1289.852332	139.8532802	135.5411297	143.4749742	178.3882546	174.755524	181.2282802	0	0	0	1188.708097	1149.582517	1216.263271	1	hb_ant
491	30	8	FALSE	803.700638	5228.911483	2288.232869	7	1292.546967	136.6786108	132.464346	140.2180923	178.3882546	174.755524	181.2282802	0	0	0	1305.625414	1267.293825	1332.493539	1	hb_ant
492	31	8	FALSE	933.4877022	6099.062389	2272.322972	8	1293.554471	133.5760063	129.4574054	137.0351416	178.3882546	174.755524	181.2282802	0	0	0	1422.870002	1386.477701	1450.909166	1	hb_ant
493	32	8	FALSE	879.8039683	5670.858333	2490.148369	9	1295.63437	130.543831	126.5187223	133.9244439	178.3882546	174.755524	181.2282802	0	0	0	1539.897272	1505.51603	1569.315207	1	hb_ant
494	33	8	FALSE	746.3046911	4794.548106	2461.961117	10	1295.658249	127.580486	123.6467473	130.884359	178.3882546	174.755524	181.2282802	0	0	0	1656.25328	1625.097128	1687.096737	1	hb_ant
495	34	8	FALSE	999.3561465	6536.861711	2715.332181	11	1292.861384	124.684409	120.8399661	127.9132841	178.3882546	174.755524	181.2282802	0	0	0	1771.561318	1740.668457	1802.710571	1	hb_ant
496	35	8	FALSE	874.4489899	5676.30404	2676.237159	12	1285.532298	121.8540729	118.0968989	125.0096525	178.3882546	174.755524	181.2282802	0	0	0	1885.510451	1853.510444	1916.690848	1	hb_ant
497	36	8	FALSE	671.3387446	4360.101487	2709.736969	13	1284.652986	119.0879854	115.4160993	122.1719334	178.3882546	174.755524	181.2282802	0	0	0	1997.845728	1967.442665	2030.066359	1	hb_ant
498	37	8	FALSE	875.6093407	5663.589377	3013.660177	14	1287.495074	116.3846882	112.7961538	119.3986305	178.3882546	174.755524	181.2282802	0	0	0	2108.359814	2080.204254	2137.433072	1	hb_ant
499	38	8	FALSE	944.4652958	6099.655105	3224.854164	15	1289.097224	113.7427557	110.2356811	116.6882816	178.3882546	174.755524	181.2282802	0	0	0	2216.885843	2190.344058	2244.209302	1	hb_ant
500	39	8	FALSE	941.6083333	6106.883333	3207.276391	16	1289.543469	111.1607952	107.7333312	114.0394576	178.3882546	174.755524	181.2282802	0	0	0	2323.291312	2296.28728	2350.509368	1	hb_ant
501	40	8	FALSE	656.8648467	4363.403676	3270.338845	17	1292.336394	108.6374451	105.2877846	111.4507619	178.3882546	174.755524	181.2282802	0	0	0	2427.47287	2401.712413	2455.601078	1	hb_ant
502	41	8	FALSE	873.5091117	5668.465499	3260.660645	18	1292.722258	106.1713751	102.8977519	108.9208296	178.3882546	174.755524	181.2282802	0	0	0	2529.351859	2504.585705	2558.389802	1	hb_ant
503	42	8	FALSE	731.1796282	4796.670753	3538.213422	19	1292.974805	103.7612849	100.5619729	106.4483268	178.3882546	174.755524	181.2282802	0	0	0	2628.87052	2607.626006	2656.071938	1	hb_ant
504	43	8	FALSE	787.622514	5224.491643	3602.1973	20	1292.355302	101.4059037	98.2792161	104.0319498	178.3882546	174.755524	181.2282802	0	0	0	2725.988738	2705.031386	2755.462607	1	hb_ant
505	44	8	FALSE	536.7162932	3497.045472	3770.436301	21	1293.416595	99.10398973	96.04827789	101.6704245	178.3882546	174.755524	181.2282802	0	0	0	2820.681281	2797.447577	2850.607117	1	hb_ant
506	45	8	FALSE	799.5473665	5238.841739	4159.720694	22	1297.696471	96.85432917	93.86798199	99.36250587	178.3882546	174.755524	181.2282802	0	0	0	2912.93543	2889.166247	2938.934301	1	hb_ant
507	46	8	FALSE	859.2974387	5668.813957	4133.725393	23	1297.693708	94.65573589	91.7371788	97.10697699	178.3882546	174.755524	181.2282802	0	0	0	3002.748965	2975.960587	3031.808434	1	hb_ant
508	47	8	FALSE	590.6847708	3920.85035	4161.828242	24	1296.002421	92.50705069	89.65474484	94.90264861	178.3882546	174.755524	181.2282802	0	0	0	3090.128447	3061.077891	3118.637758	1	hb_ant
509	48	8	FALSE	723.6806162	4796.263375	4339.276311	25	1300.818602	90.40714064	87.61958213	92.74835849	178.3882546	174.755524	181.2282802	0	0	0	3175.087751	3143.821801	3206.50811	1	hb_ant
510	49	8	FALSE	582.6023646	3924.151411	4774.209114	26	1304.806868	88.35489855	85.63061761	90.64297075	178.3882546	174.755524	181.2282802	0	0	0	3257.646818	3225.063915	3291.170746	1	hb_ant
511	50	8	FALSE	534.1051488	3486.959848	4533.117946	27	1305.301601	86.34924235	83.68680259	88.58537532	178.3882546	174.755524	181.2282802	0	0	0	3337.830591	3304.886066	3375.644127	1	hb_ant
512	51	8	FALSE	663.55	4353.388636	4924.268016	28	1306.610624	84.38911455	81.78711218	86.5744873	178.3882546	174.755524	181.2282802	0	0	0	3415.668111	3381.527697	3454.946805	1	hb_ant
513	52	8	FALSE	605.6931201	3926.76726	5504.860963	29	1303.380094	82.47348165	79.93054473	84.60924644	178.3882546	174.755524	181.2282802	0	0	0	3491.191749	3454.548748	3530.622997	1	hb_ant
514	53	8	FALSE	809.3844851	5240.971692	5718.751398	30	1298.404865	80.60133361	78.11612136	82.68861654	178.3882546	174.755524	181.2282802	0	0	0	3564.436546	3526.08402	3602.451182	1	hb_ant
515	54	8	FALSE	646.5122316	4359.578992	5623.322972	31	1295.907508	78.77168334	76.34288541	80.81158495	178.3882546	174.755524	181.2282802	0	0	0	3635.439666	3597.358357	3672.458202	1	hb_ant
516	55	8	FALSE	524.595747	3489.685454	5979.429867	32	1293.11622	76.98356613	74.60990191	78.97716197	178.3882546	174.755524	181.2282802	0	0	0	3704.239917	3666.859374	3742.453019	1	hb_ant
517	56	8	FALSE	654.3446619	4361.250988	6154.979627	33	1292.12886	75.23603918	72.91625714	77.18438039	178.3882546	174.755524	181.2282802	0	0	0	3770.877359	3733.116537	3810.781403	1	hb_ant
518	57	8	FALSE	596.4046361	3919.394173	6462.520764	34	1291.333042	73.52818109	71.2610581	75.43229496	178.3882546	174.755524	181.2282802	0	0	0	3835.392961	3796.557833	3876.892541	1	hb_ant
519	58	8	FALSE	592.1977477	3920.538773	6377.943654	35	1297.652154	71.85909138	69.64343208	73.71998186	178.3882546	174.755524	181.2282802	0	0	0	3897.828319	3857.093918	3941.725526	1	hb_ant
520	59	8	FALSE	582.2316281	3913.649665	6957.044242	36	1304.363279	70.22789	68.06252617	72.04653827	178.3882546	174.755524	181.2282802	0	0	0	3958.225413	3916.736066	4003.852432	1	hb_ant
521	60	8	FALSE	528.3158626	3487.558735	7065.135873	37	1309.889087	68.6337169	66.51750683	70.41108185	178.3882546	174.755524	181.2282802	0	0	0	4016.626409	3971.583718	4063.73051	1	hb_ant
522	61	8	FALSE	658.5688596	4361.505921	7491.584532	38	1312.22428	67.07573153	65.00755942	68.8127503	178.3882546	174.755524	181.2282802	0	0	0	4073.073485	4024.777486	4122.209791	1	hb_ant
523	62	8	FALSE	570.7373684	3915.015965	6719.201279	39	1319.965443	65.55311242	63.53188782	67.25070086	178.3882546	174.755524	181.2282802	0	0	0	4127.608695	4076.581799	4178.721054	1	hb_ant
524	63	8	FALSE	602.3206349	3923.537302	6756.972753	40	1325.750109	64.06505677	62.08971397	65.72410995	178.3882546	174.755524	181.2282802	0	0	0	4180.273843	4126.591703	4233.306884	1	hb_ant
525	64	8	FALSE	778.3773858	5222.269211	6523.395723	41	1331.175363	62.61077998	60.68027746	64.23217266	178.3882546	174.755524	181.2282802	0	0	0	4231.110393	4174.847357	4285.825224	1	hb_ant
526	65	8	FALSE	655.1789947	4356.540688	7050.005969	42	1337.279114	61.18951527	59.30283517	62.77410234	178.3882546	174.755524	181.2282802	0	0	0	4280.159384	4221.388453	4336.458608	1	hb_ant
527	66	8	FALSE	913.3325397	6100.879365	6373.347915	43	1337.413534	59.80051328	57.95666081	61.34913022	178.3882546	174.755524	181.2282802	0	0	0	4327.461365	4266.618393	4385.298035	1	hb_ant
528	67	8	FALSE	914.8780987	6104.739581	6692.800606	44	1335.489701	58.44304163	56.64104461	59.95650496	178.3882546	174.755524	181.2282802	0	0	0	4373.056343	4310.225607	4432.384394	1	hb_ant
529	68	8	FALSE	841.0648151	5666.008017	6592.375921	45	1335.462604	57.11638458	55.35529289	58.5954923	178.3882546	174.755524	181.2282802	0	0	0	4416.983736	4352.224123	4477.758004	1	hb_ant
530	69	8	FALSE	703.7072666	4793.803935	5682.970364	46	1334.565932	55.81984265	54.09872775	57.26537462	178.3882546	174.755524	181.2282802	0	0	0	4459.282345	4392.651518	4521.458569	1	hb_ant
531	70	8	FALSE	510.1423611	3488.393056	5227.723065	47	1332.799684	54.55273222	52.87068663	55.96545062	178.3882546	174.755524	181.2282802	0	0	0	4499.990321	4431.544722	4563.525152	1	hb_ant
532	71	8	FALSE	777.5838391	5229.810185	5407.456695	48	1330.163862	53.3143852	51.67052204	54.69503489	178.3882546	174.755524	181.2282802	0	0	0	4539.14515	4468.940007	4603.996147	1	hb_ant
533	72	8	FALSE	637.7592243	4357.315215	5385.520388	49	1326.658464	52.10414866	50.49760119	53.4534576	178.3882546	174.755524	181.2282802	0	0	0	4576.783638	4504.872972	4642.909266	1	hb_ant
534	73	8	FALSE	641.8430609	4359.531576	5215.319147	50	1322.283491	50.92138448	49.35130564	52.24006411	178.3882546	174.755524	181.2282802	0	0	0	4612.941897	4539.37854	4680.301524	1	hb_ant
535	74	8	FALSE	715.831701	4805.0805	5044.248332	51	1317.038944	49.76546906	48.231031	51.05421465	178.3882546	174.755524	181.2282802	0	0	0	4647.655345	4572.490949	4716.20923	1	hb_ant
536	75	8	FALSE	508.1787698	3494.057738	4872.307941	52	1310.924821	48.63579291	47.1361866	49.89528398	178.3882546	174.755524	181.2282802	0	0	0	4680.958697	4604.243753	4750.667986	1	hb_ant
537	76	8	FALSE	889.6042197	6109.222001	4699.497974	53	1303.941122	47.53176041	46.06619516	48.76266104	178.3882546	174.755524	181.2282802	0	0	0	4712.885972	4634.669823	4783.712681	1	hb_ant
538	77	8	FALSE	759.3315476	5234.122222	4525.818433	54	1296.087849	46.45278945	45.02049253	47.65574863	178.3882546	174.755524	181.2282802	0	0	0	4743.470489	4663.801351	4815.377498	1	hb_ant
539	1	9	FALSE	998.9224111	6398.100193	1457.406963	-22	1425.724184	0.043010789	0	0	0.043010789	0	0	0.048016996	0	0	69.62140623	37.84486883	98.38377259	1	hb_ant
540	2	9	FALSE	921.5637617	5971.513682	1502.050692	-21	1410.921494	0.09005144	0	0	0.091027785	0	0	0.046994702	0	0	75.0514939	49.80207611	98.22354075	1	hb_ant
541	3	9	FALSE	1006.431502	6407.995421	1440.160355	-20	1397.065144	0.135001974	0	0	0.138022487	0	0	0.04226647	0	0	79.64146406	54.14835449	98.95315785	1	hb_ant
542	4	9	FALSE	859.863961	5558.169372	1420.905906	-19	1384.155136	0.1742039	0	0	0.180288957	0	0	0.030497652	0	0	83.51868817	58.86846396	104.2998178	1	hb_ant
543	5	9	FALSE	851.763404	5556.494713	1498.636033	-18	1372.191468	0.200747123	0	0	0.210786609	0	0	0.017788291	0	0	86.79042372	61.17491247	107.8743227	1	hb_ant
544	6	9	FALSE	1049.514605	6832.748644	1460.008056	-17	1361.17414	0.213978454	0	0	0.2285749	0	0	0.009164042	0	0	89.54662388	64.37236156	107.5731395	1	hb_ant
545	7	9	FALSE	1046.019597	6832.77207	1411.910092	-16	1351.103153	0.218285185	0	0	0.237738942	0	0	0.010225587	0	0	91.86307884	67.97871856	109.1937269	1	hb_ant
546	8	9	FALSE	916.8297009	5970.409554	1517.74139	-15	1341.978507	0.223555698	0	0	0.247964528	0	0	0.003767982	0	0	93.80431311	71.0026148	111.547604	1	hb_ant
547	9	9	FALSE	1098.156746	7261.136111	1455.206469	-14	1333.800201	0.222248966	0	0	0.25173251	0	0	0	0	0	95.42481422	73.52880191	114.7689557	1	hb_ant
548	10	9	FALSE	791.1667388	5121.509812	1387.039588	-13	1326.568237	0.217203914	0	0	0.25173251	0	0	0.002095569	0	0	96.77072247	74.33985626	118.1129631	1	hb_ant
549	11	9	FALSE	967.0948432	6405.859609	1424.6499	-12	1320.282612	0.214368954	0	0	0.253828079	0	0	0.054777684	0	0	97.88284722	75.4945461	119.8446625	1	hb_ant
550	12	9	FALSE	904.3637807	5978.29596	1421.408319	-11	1315.085519	0.264280462	0	0	0.308605762	0	0	0.240395522	0	0	98.80534704	76.42754104	121.1676168	1	hb_ant
551	13	9	FALSE	843.3908009	5554.016414	1449.51639	-10	1310.635908	0.498676818	0	0	0.549001285	0	0	1.165269673	0	1.524881988	99.61583707	77.44056344	122.2128449	1	hb_ant
552	14	9	FALSE	1034.354633	6828.046737	1416.977753	-9	1311.59401	1.652626527	0	1.713126421	1.714270958	0	1.713126421	4.563857963	1.708375586	7.051547024	100.5491062	77.76002006	123.0315731	1	hb_ant
553	15	9	FALSE	705.5847222	4697.215278	1423.719894	-8	1308.464273	6.178969868	1.830399087	9.15015719	6.278128921	1.830399087	9.215304064	10.47371487	7.530040967	14.38403953	102.2747234	78.94375416	123.9985594	1	hb_ant
554	16	9	FALSE	1098.360967	7263.653535	1431.093564	-7	1301.444851	16.51242212	9.140194901	22.56735951	16.75184379	9.181431946	22.87624486	16.91890871	14.01960237	19.83155239	106.1227589	84.38443005	127.2978687	1	hb_ant
555	17	9	FALSE	852.3777521	5551.321788	1416.696091	-6	1296.655252	33.05649885	23.23608696	42.88327851	33.6707525	23.52852042	43.52089814	21.85998204	19.42855273	23.93984024	114.0388298	90.0906242	131.8989306	1	hb_ant
556	18	9	FALSE	956.4315934	6402.741575	1387.435795	-5	1297.969936	54.16609836	42.43014099	67.24329741	55.53073454	43.22299475	69.19111989	23.7776272	22.49398384	25.58169477	128.2746288	105.423381	139.6823208	1	hb_ant
557	19	9	FALSE	967.6871795	6412.752564	1469.93514	-4	1299.462871	76.71415513	65.39695843	88.78080583	79.30836174	67.13798964	92.17695095	21.91343169	19.69795849	24.52584752	150.9242355	125.2198721	162.8922885	1	hb_ant
558	20	9	FALSE	816.3780723	5547.237804	1440.893114	-3	1299.431214	96.88617549	88.01767039	106.6102547	101.2217934	91.66171011	112.0217241	16.56232658	12.65864499	20.32400692	183.4410585	160.0643742	201.437253	1	hb_ant
559	21	9	FALSE	819.5555556	5558.458333	1549.87391	-2	1296.639035	111.2491859	105.9804619	117.1410497	117.78412	111.0792111	124.6128435	9.340551597	5.313684019	12.95989782	226.2865428	203.0045916	249.776542	1	hb_ant
560	22	9	FALSE	711.250843	4708.439329	1602.029914	-1	1299.885518	118.064381	116.4886913	120.8648645	127.1246716	124.728838	130.8125356	3.398594906	0	5.669659972	278.872337	254.0512121	302.5473032	1	hb_ant
561	23	9	FALSE	822.3695845	5550.182096	1552.102651	0	1300.052093	118.7829144	116.8668875	121.1800865	130.5232665	129.0211607	132.5787932	0.696090333	0	0.005776883	339.8910183	317.1053295	359.8528232	1	hb_ant
562	24	9	FALSE	758.9644042	5129.819629	1478.912097	1	1294.627503	116.7826326	114.3946077	119.2174165	131.2193568	129.8458423	132.7782451	0.11980446	0	0	407.8211704	386.6887986	429.0158837	1	hb_ant
563	25	9	FALSE	1059.083396	7256.559023	1615.708577	2	1292.198525	114.2514713	111.7978501	116.5111811	131.3391613	130.0395904	132.8018336	0.015895458	0	0	481.2510995	459.0242075	503.1750694	1	hb_ant
564	26	9	FALSE	1203.938145	8118.946637	1722.573673	3	1291.094526	111.6738584	109.2600389	113.8663773	131.3550568	130.0395904	132.8018336	0	0	0	558.9601832	536.2715482	579.4882979	1	hb_ant
565	27	9	FALSE	1078.852525	7259.69697	1776.778453	4	1287.028844	109.1388618	106.779836	111.2816106	131.3550568	130.0395904	132.8018336	0	0	0	639.9108507	618.0400423	660.9313917	1	hb_ant
566	28	9	FALSE	876.9321429	5984.303175	1828.539064	5	1284.287358	106.6614096	104.3559337	108.755518	131.3550568	130.0395904	132.8018336	0	0	0	723.2253912	701.5657674	744.087272	1	hb_ant
567	29	9	FALSE	763.7194014	5126.718303	1876.49139	6	1286.107561	104.2401956	101.987054	106.2867677	131.3550568	130.0395904	132.8018336	0	0	0	808.1629188	786.8793178	827.8621906	1	hb_ant
568	30	9	FALSE	1075.771068	7267.93658	1860.568662	7	1288.794373	101.8739432	99.67194791	103.8740581	131.3550568	130.0395904	132.8018336	0	0	0	894.0993129	873.3352027	915.0178499	1	hb_ant
569	31	9	FALSE	883.3920996	5984.395346	2021.346152	8	1289.798952	99.56140467	97.40939469	101.516117	131.3550568	130.0395904	132.8018336	0	0	0	980.5100716	960.7456148	1002.182739	1	hb_ant
570	32	9	FALSE	937.0710317	6411.680754	2152.104956	9	1291.872812	97.30136078	95.19820143	99.21170114	131.3550568	130.0395904	132.8018336	0	0	0	1066.955658	1048.310488	1088.813581	1	hb_ant
571	33	9	FALSE	746.678268	5131.199673	2064.755675	10	1291.896622	95.09261989	93.03720226	96.95959553	131.3550568	130.0395904	132.8018336	0	0	0	1153.068974	1133.162849	1174.496309	1	hb_ant
572	34	9	FALSE	756.3071331	5130.798578	2242.001767	11	1289.107877	92.93401742	90.92525777	94.75861271	131.3550568	130.0395904	132.8018336	0	0	0	1238.54466	1217.795298	1259.206912	1	hb_ant
573	35	9	FALSE	920.0617716	6407.199825	2469.416929	12	1281.800069	90.82441522	88.86125442	92.6075922	131.3550568	130.0395904	132.8018336	0	0	0	1323.129945	1303.009923	1345.193989	1	hb_ant
574	36	9	FALSE	1005.908464	6842.294755	2450.422586	13	1280.92331	88.762701	86.84410394	90.50539986	131.3550568	130.0395904	132.8018336	0	0	0	1406.616835	1387.530017	1432.435944	1	hb_ant
575	37	9	FALSE	807.7279747	5555.203976	2532.034667	14	1283.757147	86.74778768	84.87274278	88.45092728	131.3550568	130.0395904	132.8018336	0	0	0	1488.835429	1469.818386	1512.641562	1	hb_ant
576	38	9	FALSE	688.980303	4699.871212	2581.223743	15	1285.354645	84.7786129	82.94613152	86.44309123	131.3550568	130.0395904	132.8018336	0	0	0	1569.648222	1549.817757	1592.05204	1	hb_ant
577	39	9	FALSE	869.7098485	5989.456985	2632.769961	16	1285.799594	82.85413839	81.06325433	84.48083306	131.3550568	130.0395904	132.8018336	0	0	0	1648.945223	1629.312708	1670.83915	1	hb_ant
578	40	9	FALSE	672.593983	4705.59218	2690.878703	17	1288.584411	80.97334945	79.22311846	82.56311815	131.3550568	130.0395904	132.8018336	0	0	0	1726.6398	1707.915165	1747.276536	1	hb_ant
579	41	9	FALSE	831.3441501	5972.824339	2792.473868	18	1288.969155	79.13525442	77.42475367	80.68893537	131.3550568	130.0395904	132.8018336	0	0	0	1802.665118	1783.608386	1822.023856	1	hb_ant
580	42	9	FALSE	608.2770285	4276.42952	2928.929885	19	1289.220969	77.33888414	75.66721176	78.85729654	131.3550568	130.0395904	132.8018336	0	0	0	1876.971108	1857.022934	1895.039353	1	hb_ant
581	43	9	FALSE	738.9417335	5126.343408	3032.786344	20	1288.603264	75.58329147	73.94956606	77.0672359	131.3550568	130.0395904	132.8018336	0	0	0	1949.521872	1928.705034	1964.784008	1	hb_ant
582	44	9	FALSE	728.7416667	5120.902273	3049.402365	21	1289.661475	73.86755076	72.27091091	75.31780965	131.3550568	130.0395904	132.8018336	0	0	0	2020.293474	1998.630702	2036.308646	1	hb_ant
583	45	9	FALSE	918.8826909	6408.912854	3234.238449	22	1293.928927	72.19075735	70.63036123	73.60809537	131.3550568	130.0395904	132.8018336	0	0	0	2089.272048	2067.996662	2106.023443	1	hb_ant
584	46	9	FALSE	905.2960792	6403.351861	3409.295236	23	1293.926171	70.55202716	69.02705203	71.9371916	131.3550568	130.0395904	132.8018336	0	0	0	2156.452193	2136.09319	2173.249866	1	hb_ant
585	47	9	FALSE	717.9145022	5131.899351	3592.84139	24	1292.239795	68.95049615	67.46013795	70.30421736	131.3550568	130.0395904	132.8018336	0	0	0	2221.835591	2202.309593	2238.674318	1	hb_ant
586	48	9	FALSE	735.2024531	5131.707648	3616.749723	25	1297.041993	67.38531988	65.92879282	68.70831162	131.3550568	130.0395904	132.8018336	0	0	0	2285.429846	2265.810761	2302.034147	1	hb_ant
587	49	9	FALSE	735.5994048	5120.164087	3507.937134	26	1301.01868	65.85567312	64.43220922	67.14863295	131.3550568	130.0395904	132.8018336	0	0	0	2347.247478	2326.44161	2363.35482	1	hb_ant
588	50	9	FALSE	677.8728157	4700.352004	3633.600318	27	1301.511976	64.36074934	62.96959807	65.62435898	131.3550568	130.0395904	132.8018336	0	0	0	2407.305076	2385.337826	2422.996933	1	hb_ant
589	51	9	FALSE	680.0923882	4690.263636	3865.327371	28	1302.817199	62.89976033	61.54018819	64.13468603	131.3550568	130.0395904	132.8018336	0	0	0	2465.622574	2442.678663	2483.748748	1	hb_ant
590	52	9	FALSE	782.7044872	5564.222405	4239.399723	29	1299.596048	61.47193577	60.14322592	62.67882866	131.3550568	130.0395904	132.8018336	0	0	0	2522.222635	2499.140039	2540.664784	1	hb_ant
591	53	9	FALSE	612.5031746	4275.351167	4566.983181	30	1294.635263	60.07652283	58.77797469	61.25601925	131.3550568	130.0395904	132.8018336	0	0	0	2577.130129	2553.918091	2593.994221	1	hb_ant
592	54	9	FALSE	740.2285714	5114.307516	4308.770593	31	1292.145157	58.71278576	57.44371467	59.86550761	131.3550568	130.0395904	132.8018336	0	0	0	2630.371684	2607.568163	2647.3238	1	hb_ant
593	55	9	FALSE	851.9467893	5975.362103	4635.286645	32	1289.361973	57.38000552	56.13974235	58.50656059	131.3550568	130.0395904	132.8018336	0	0	0	2681.975315	2658.529448	2700.193246	1	hb_ant
594	56	9	FALSE	679.0584055	4700.506692	4716.09739	33	1288.377479	56.0774794	54.86537019	57.17846166	131.3550568	130.0395904	132.8018336	0	0	0	2731.970098	2708.482708	2752.158755	1	hb_ant
595	57	9	FALSE	731.322375	5133.759757	4925.815966	34	1287.583972	54.80452062	53.61992629	55.88051058	131.3550568	130.0395904	132.8018336	0	0	0	2780.385901	2757.088042	2802.496111	1	hb_ant
596	58	9	FALSE	683.9663462	4705.389812	5191.01896	35	1293.884737	53.560458	52.40275396	54.61202299	131.3550568	130.0395904	132.8018336	0	0	0	2827.253159	2804.145956	2851.236006	1	hb_ant
597	59	9	FALSE	727.0392399	5128.666071	5104.186522	36	1300.576379	52.3446356	51.21321145	53.37233007	131.3550568	130.0395904	132.8018336	0	0	0	2872.602674	2848.774709	2897.945482	1	hb_ant
598	60	9	FALSE	545.6172386	3851.187092	4920.361798	37	1306.086144	51.15641237	50.05067155	52.16077818	131.3550568	130.0395904	132.8018336	0	0	0	2916.465458	2892.637734	2942.429668	1	hb_ant
599	61	9	FALSE	475.7642857	3414.866667	5228.768473	38	1308.414557	49.99516181	48.91452131	50.97672851	131.3550568	130.0395904	132.8018336	0	0	0	2958.872594	2935.23438	2985.439503	1	hb_ant
600	62	9	FALSE	594.4287115	4264.884261	5120.412818	39	1316.133246	48.86027164	47.80416167	49.81955678	131.3550568	130.0395904	132.8018336	0	0	0	2999.855122	2976.404925	3027.006366	1	hb_ant
601	63	9	FALSE	530.9118881	3847.673427	5523.013803	40	1321.901118	47.75114347	46.7190072	48.68865284	131.3550568	130.0395904	132.8018336	0	0	0	3039.443942	3014.686792	3067.161504	1	hb_ant
602	64	9	FALSE	587.3910714	4269.896429	5418.350481	41	1327.31062	46.66719252	45.65848574	47.58342042	131.3550568	130.0395904	132.8018336	0	0	0	3077.669739	3052.142949	3104.989214	1	hb_ant
603	65	9	FALSE	662.5058475	4708.364023	5499.688237	42	1333.396651	45.60784725	44.62203811	46.50327677	131.3550568	130.0395904	132.8018336	0	0	0	3114.562911	3088.289317	3141.445879	1	hb_ant
604	66	9	FALSE	777.1314061	5551.130566	5127.870375	43	1333.53068	44.57254911	43.60911785	45.44765239	131.3550568	130.0395904	132.8018336	0	0	0	3150.153522	3123.155498	3177.179771	1	hb_ant
605	67	9	FALSE	530.9148148	3841.757576	4762.114894	44	1331.612433	43.56075225	42.61919087	44.41599068	131.3550568	130.0395904	132.8018336	0	0	0	3184.471253	3156.64865	3214.249561	1	hb_ant
606	68	9	FALSE	834.2564286	5979.398138	4586.438289	45	1331.585414	42.57192317	41.65173524	43.40774769	131.3550568	130.0395904	132.8018336	0	0	0	3217.545368	3188.777812	3250.001352	1	hb_ant
607	69	9	FALSE	430.7316689	3001.646649	4483.365199	46	1330.691345	41.60554052	40.70624085	42.42239182	131.3550568	130.0395904	132.8018336	0	0	0	3249.404687	3219.71971	3283.442687	1	hb_ant
608	70	9	FALSE	891.3082418	6411.505678	4390.333577	47	1328.930226	40.66109475	39.78220918	41.45940353	131.3550568	130.0395904	132.8018336	0	0	0	3280.077563	3249.502177	3315.542192	1	hb_ant
609	71	9	FALSE	940.599793	6840.822516	4242.101953	48	1326.302056	39.7380879	38.87915303	40.51827507	131.3550568	130.0395904	132.8018336	0	0	0	3309.591863	3278.320179	3346.441911	1	hb_ant
610	72	9	FALSE	712.3397044	5127.302168	4325.053083	49	1322.806835	38.8360333	37.99659626	39.59851022	131.3550568	130.0395904	132.8018336	0	0	0	3337.974959	3306.139126	3376.170056	1	hb_ant
611	73	9	FALSE	839.5249612	5984.661111	4226.075807	50	1318.444564	37.95445535	37.13407352	38.69962404	131.3550568	130.0395904	132.8018336	0	0	0	3365.253717	3332.871888	3404.754336	1	hb_ant
612	74	9	FALSE	600.5847806	4274.118775	4126.231479	51	1313.215243	37.09288921	36.29113006	37.82114258	131.3550568	130.0395904	132.8018336	0	0	0	3391.45449	3358.544433	3432.221942	1	hb_ant
613	75	9	FALSE	932.4522727	6838.393182	4025.520102	52	1307.118871	36.25088062	35.4673214	36.96260264	131.3550568	130.0395904	132.8018336	0	0	0	3416.603118	3383.182215	3457.778402	1	hb_ant
614	76	9	FALSE	589.3487179	4269.808974	3923.941673	53	1300.155448	35.42798563	34.66221321	36.12355156	131.3550568	130.0395904	132.8018336	0	0	0	3440.724925	3406.810176	3482.261155	1	hb_ant
615	77	9	FALSE	939.477381	6844.758333	3821.496195	54	1292.324975	34.62377036	33.87538097	35.30354694	131.3550568	130.0395904	132.8018336	0	0	0	3463.84472	3429.452749	3505.727938	1	hb_ant
616	1	10	FALSE	808.3808081	5432.42331	1427.902514	-22	1427.902514	0.727385801	0	0	0.727385801	0	0	0.040249526	0	0	69.45222326	31.08520049	98.75843701	1	hb_ant
617	2	10	FALSE	778.6208514	5435.641955	1471.7089	-21	1413.077207	0.751123669	0	0	0.767635327	0	0	0.043323131	0	0	75.78409541	43.73365957	103.7152992	1	hb_ant
618	3	10	FALSE	979.219784	6689.580645	1489.580775	-20	1399.199687	0.777396293	0	0	0.810958458	0	0	0.036830221	0	0	81.23127907	55.6709629	103.6247542	1	hb_ant
619	4	10	FALSE	847.9157343	5860.979274	1486.729982	-19	1386.269954	0.796579618	0	0	0.847788679	0	0	0.028680971	0	0	85.92455889	64.58134612	106.9435221	1	hb_ant
620	5	10	FALSE	981.1840336	6699.466807	1432.126677	-18	1374.288006	0.807178232	0	0	0.87646965	0	0	0.023234043	0	0	89.97464994	71.48971922	111.7351289	1	hb_ant
621	6	10	FALSE	1136.998193	7938.004953	1454.910187	-17	1363.253846	0.812089329	0	0	0.899703693	0	0	0.042864166	0	0	93.4759401	77.50932111	114.8785446	1	hb_ant
622	7	10	FALSE	830.7542712	5854.922552	1420.708048	-16	1353.167472	0.836519067	0	0	0.942567859	0	0	0.070567858	0	0	96.51143902	82.42842989	117.2818939	1	hb_ant
623	8	10	FALSE	727.7007519	5019.176504	1402.495529	-15	1344.028884	0.888097942	0	0	1.013135717	0	0	0.137741692	0	0	99.15661246	84.50254101	119.8950959	1	hb_ant
624	9	10	FALSE	918.3166667	6278.979762	1395.061447	-14	1335.838083	1.005679811	0	0	1.150877409	0	0	0.202228572	0	0	101.4841305	87.95304748	121.1045792	1	hb_ant
625	10	10	FALSE	771.327993	5435.888588	1512.590077	-13	1328.595069	1.185079451	0	0	1.353105981	0	0	0.23723958	0	0	103.5640086	88.64267484	124.4312496	1	hb_ant
626	11	10	FALSE	777.7644661	5436.222727	1506.717058	-12	1322.299841	1.395417728	0	0	1.590345561	0	0	0.219795691	0	0	105.459754	88.40028572	126.6598779	1	hb_ant
627	12	10	FALSE	893.0063131	6281.139171	1498.316555	-11	1317.094807	1.583537436	0	0	1.810141251	0	0	0.248772488	0	0	107.2247708	88.13580466	128.2465006	1	hb_ant
628	13	10	FALSE	881.3518315	6269.106777	1421.532775	-10	1312.638398	1.796363625	0	0.438076527	2.05891374	0	0.474105765	1.113072832	0	1.972699566	108.9265908	87.98254762	133.2372616	1	hb_ant
629	14	10	FALSE	944.5070513	6683.038782	1448.232627	-9	1313.597963	2.868659002	0	3.111749184	3.171986572	0	3.25584019	3.588299926	1.806128875	5.727506899	110.7605197	88.73993754	133.692816	1	hb_ant
630	15	10	FALSE	898.4961039	6285.954545	1392.517527	-8	1310.463444	6.391840368	2.611213123	8.44654578	6.760286497	2.611213123	9.304396462	7.682525874	5.848377033	9.82531092	113.233651	91.56864648	134.1913127	1	hb_ant
631	16	10	FALSE	987.6966811	7110.543867	1477.014363	-7	1303.433298	13.92927147	9.958211599	18.88475662	14.44281237	10.30241257	19.21120485	12.0850444	10.22317675	14.61144188	117.3042927	96.91497179	135.2605202	1	hb_ant
632	17	10	FALSE	939.4146825	6693.347222	1484.983716	-6	1298.636381	25.6981214	20.07627938	31.83745492	26.52785677	20.43633581	33.73565243	15.51132192	14.50817561	17.7655719	124.3447473	102.1636142	140.0455535	1	hb_ant
633	18	10	FALSE	715.5018351	5015.224779	1367.239361	-5	1299.953073	40.62609597	32.12156439	46.15725163	42.03917869	33.1421259	47.24523688	17.02702493	15.95620954	19.25436141	135.9379001	114.1795173	150.8294748	1	hb_ant
634	19	10	FALSE	641.9587607	4608.996368	1437.464887	-4	1301.44829	56.73090853	49.02865281	64.33359928	59.06620363	50.75140766	66.46935415	16.13120919	14.67937188	17.74321498	153.5795755	133.0741663	165.2676355	1	hb_ant
635	20	10	FALSE	650.1592949	4606.933013	1437.923632	-3	1301.416584	71.57432609	65.5364359	80.31509873	75.19741282	68.49653744	83.64162581	12.89304735	11.41495234	14.8346366	178.3651996	159.097733	191.1535531	1	hb_ant
636	21	10	FALSE	896.2056277	6273.834488	1422.42351	-2	1298.620139	82.84263624	79.43599315	89.10176337	88.09046017	84.18908614	94.66480121	8.139398937	6.026074997	10.74802549	210.7451479	197.590032	229.8343911	1	hb_ant
637	22	10	FALSE	714.5842133	5028.019394	1604.800943	-1	1301.871582	89.10150734	87.91096391	93.05503679	96.22985911	95.74106941	100.2430617	3.621662246	0.627909697	5.63670877	250.4431051	234.8554969	271.2488705	1	hb_ant
638	23	10	FALSE	634.7225108	4606.015368	1603.934347	0	1302.038412	90.70056537	90.06912725	92.64740323	99.85152135	99.02796883	102.4185613	1.155634924	0	0.688912092	296.614767	278.2757488	319.8062562	1	hb_ant
639	24	10	FALSE	874.3161477	6280.71189	1560.514633	1	1296.605534	89.79729746	88.40465281	91.53966212	101.0071563	99.89524222	102.7862068	0.47959692	0	0	348.1840357	328.6654642	374.3484388	1	hb_ant
640	25	10	FALSE	866.8999278	6268.348341	1521.794237	2	1294.172844	88.23849573	86.39786719	89.9025798	101.4867532	100.0239474	102.8115661	0.221226971	0	0	404.1085003	383.5537024	431.0111647	1	hb_ant
641	26	10	FALSE	870.8628788	6274.840801	1704.145481	3	1293.067159	86.45670884	84.49358886	88.01401113	101.7079802	100.136726	102.8365924	0.070248383	0	0	463.4598395	443.934654	487.5645415	1	hb_ant
642	27	10	FALSE	693.7386364	5018.915909	1643.404585	4	1288.995265	84.56438994	82.57558439	86.01609308	101.7782286	100.136726	102.8365924	0	0	0	525.4296584	505.9793389	550.4937982	1	hb_ant
643	28	10	FALSE	692.6551587	5025.143759	1824.432499	5	1286.24959	82.64477828	80.70111862	84.06352777	101.7782286	100.136726	102.8365924	0	0	0	589.324096	568.776463	615.119272	1	hb_ant
644	29	10	FALSE	628.3764203	4600.118557	1865.197569	6	1288.072574	80.76874182	78.86920323	82.15528568	101.7782286	100.136726	102.8365924	0	0	0	654.555663	633.6342981	681.4517738	1	hb_ant
645	30	10	FALSE	793.574113	5852.471825	1865.026929	7	1290.763491	78.93529138	77.07887232	80.2903607	101.7782286	100.136726	102.8365924	0	0	0	720.629291	699.4796144	745.5196766	1	hb_ant
646	31	10	FALSE	966.6747199	7118.833263	1852.062946	8	1291.769605	77.14346026	75.32918192	78.46776951	101.7782286	100.136726	102.8365924	0	0	0	787.1287641	764.8489139	811.0712341	1	hb_ant
647	32	10	FALSE	683.0196282	5021.958909	1877.535814	9	1293.846634	75.39230372	73.61920949	76.68655114	101.7782286	100.136726	102.8365924	0	0	0	853.7051235	830.3637087	877.5546116	1	hb_ant
648	33	10	FALSE	801.0343937	5863.270334	2067.388022	10	1293.87048	73.68089842	71.94805343	74.94576643	101.7782286	100.136726	102.8365924	0	0	0	920.066756	895.9784571	943.7667268	1	hb_ant
649	34	10	FALSE	1084.282809	7956.26347	2018.558553	11	1291.077474	72.00834203	70.31483262	73.24449753	101.7782286	100.136726	102.8365924	0	0	0	985.9709248	962.8617046	1008.963742	1	hb_ant
650	35	10	FALSE	676.3322596	5026.49197	2244.302514	12	1283.758501	70.37375266	68.71868592	71.58184744	101.7782286	100.136726	102.8365924	0	0	0	1051.216531	1030.39863	1073.205699	1	hb_ant
651	36	10	FALSE	788.5953535	5855.495372	2125.539108	13	1282.880402	68.77626848	67.15877175	69.9569395	101.7782286	100.136726	102.8365924	0	0	0	1115.637929	1096.773806	1137.517594	1	hb_ant
652	37	10	FALSE	733.4306999	5445.092821	2250.25257	14	1285.718569	67.21504718	65.63426763	68.36891698	101.7782286	100.136726	102.8365924	0	0	0	1179.099643	1159.03453	1201.401475	1	hb_ant
653	38	10	FALSE	577.4080125	4182.399875	2251.568275	15	1287.318508	65.68926561	64.14436975	66.81694256	101.7782286	100.136726	102.8365924	0	0	0	1241.49185	1220.234845	1263.488381	1	hb_ant
654	39	10	FALSE	845.1639929	6283.821168	2362.937297	16	1287.764137	64.19811928	62.68829256	65.30019797	101.7782286	100.136726	102.8365924	0	0	0	1302.726525	1280.720484	1324.217573	1	hb_ant
655	40	10	FALSE	735.2973193	5434.942269	2395.315355	17	1290.553208	62.74082197	61.26526832	63.81788347	101.7782286	100.136726	102.8365924	0	0	0	1362.734145	1339.985192	1384.082903	1	hb_ant
656	41	10	FALSE	777.0029457	5846.792231	2596.919237	18	1290.93854	61.31660532	59.87454673	62.36921752	101.7782286	100.136726	102.8365924	0	0	0	1421.460877	1398.534101	1441.813302	1	hb_ant
657	42	10	FALSE	670.7220588	5019.811765	2617.95022	19	1291.190739	59.92471838	58.51539452	60.95343628	101.7782286	100.136726	102.8365924	0	0	0	1478.866173	1457.190796	1498.322177	1	hb_ant
658	43	10	FALSE	839.7634139	6280.960948	2785.193275	20	1290.57209	58.56442727	57.18709506	59.56979328	101.7782286	100.136726	102.8365924	0	0	0	1534.920722	1512.7636	1553.402908	1	hb_ant
659	44	10	FALSE	667.6018219	5019.084964	2930.211132	21	1291.631919	57.23501477	55.888948	58.21755897	101.7782286	100.136726	102.8365924	0	0	0	1589.604696	1567.951231	1606.933597	1	hb_ant
660	45	10	FALSE	841.4192752	6273.942613	2893.491011	22	1295.90589	55.93577993	54.62026888	56.89602038	101.7782286	100.136726	102.8365924	0	0	0	1642.906257	1623.717215	1661.00664	1	hb_ant
661	46	10	FALSE	617.3031531	4599.282008	2928.714109	23	1295.90313	54.66603773	53.38038878	55.60448072	101.7782286	100.136726	102.8365924	0	0	0	1694.820283	1676.544547	1712.428838	1	hb_ant
662	47	10	FALSE	676.5005666	5018.649933	3064.483716	24	1294.214177	53.42511867	52.16865396	54.34225901	101.7782286	100.136726	102.8365924	0	0	0	1745.347279	1727.669953	1764.619448	1	hb_ant
663	48	10	FALSE	603.4301587	4602.055556	3047.134506	25	1299.023713	52.21236848	50.98442551	53.10868973	101.7782286	100.136726	102.8365924	0	0	0	1794.49245	1777.40587	1812.924589	1	hb_ant
664	49	10	FALSE	504.0007027	3773.090533	3345.650006	26	1303.006475	51.02714771	49.82707905	51.90312247	101.7782286	100.136726	102.8365924	0	0	0	1842.264913	1825.433376	1859.449954	1	hb_ant
665	50	10	FALSE	718.822311	5444.45298	3241.388712	27	1303.500525	49.86883146	48.69600436	50.72492159	101.7782286	100.136726	102.8365924	0	0	0	1888.677019	1870.626795	1904.330737	1	hb_ant
666	51	10	FALSE	771.5635101	5853.203535	3280.57569	28	1304.807743	48.73680899	47.59060506	49.57346587	101.7782286	100.136726	102.8365924	0	0	0	1933.743788	1914.950424	1949.839301	1	hb_ant
667	52	10	FALSE	570.795045	4190.255212	3580.695736	29	1301.58167	47.63048342	46.51029832	48.44814819	101.7782286	100.136726	102.8365924	0	0	0	1977.482413	1957.960398	1994.007402	1	hb_ant
668	53	10	FALSE	779.805092	5857.32695	3402.62191	30	1296.613306	46.54927145	45.45451455	47.34837523	101.7782286	100.136726	102.8365924	0	0	0	2019.911851	1999.676441	2037.469906	1	hb_ant
669	54	10	FALSE	764.9718531	5854.54256	3651.179094	31	1294.119395	45.49260299	44.42269707	46.27356711	101.7782286	100.136726	102.8365924	0	0	0	2061.052466	2040.119506	2080.838827	1	hb_ant
670	55	10	FALSE	545.0773481	4180.593514	3768.45034	32	1291.331958	44.4599209	43.41430185	45.22315714	101.7782286	100.136726	102.8365924	0	0	0	2100.925735	2079.311505	2122.232842	1	hb_ant
671	56	10	FALSE	721.9926407	5432.357792	3742.702809	33	1290.345961	43.4506807	42.4287972	44.19659147	101.7782286	100.136726	102.8365924	0	0	0	2139.553991	2117.275081	2164.228483	1	hb_ant
672	57	10	FALSE	564.1165769	4176.301201	4002.980775	34	1289.551241	42.46435024	41.4656635	43.19332884	101.7782286	100.136726	102.8365924	0	0	0	2176.960211	2154.996978	2204.924584	1	hb_ant
673	58	10	FALSE	614.6696779	4607.186321	4144.856966	35	1295.861633	41.50040949	40.52439294	42.21284028	101.7782286	100.136726	102.8365924	0	0	0	2213.167832	2191.587089	2244.344046	1	hb_ant
674	59	10	FALSE	502.5493449	3769.07076	4030.420458	36	1302.563499	40.5583502	39.60448922	41.25460881	101.7782286	100.136726	102.8365924	0	0	0	2248.200597	2225.697975	2281.552348	1	hb_ant
675	60	10	FALSE	558.2833333	4186.383712	4300.396904	37	1308.081682	39.63767565	38.70546731	40.31812919	101.7782286	100.136726	102.8365924	0	0	0	2282.082431	2258.683277	2315.21057	1	hb_ant
676	61	10	FALSE	753.9947701	5851.946185	4231.076427	38	1310.413652	38.73790041	37.82685321	39.40290765	101.7782286	100.136726	102.8365924	0	0	0	2314.837327	2290.925827	2347.743691	1	hb_ant
677	62	10	FALSE	495.8411037	3761.131038	4151.235614	39	1318.144135	37.85855007	36.96818364	38.50846165	101.7782286	100.136726	102.8365924	0	0	0	2346.489258	2322.125292	2379.17577	1	hb_ant
678	63	10	FALSE	597.5589244	4600.154902	4508.442419	40	1323.920819	36.99916098	36.12900587	37.63431957	101.7782286	100.136726	102.8365924	0	0	0	2377.062103	2352.259977	2409.530752	1	hb_ant
679	64	10	FALSE	606.0877668	4609.128695	4194.273337	41	1329.338587	36.15928003	35.30887744	36.78002052	101.7782286	100.136726	102.8365924	0	0	0	2406.579578	2381.652428	2438.832405	1	hb_ant
680	65	10	FALSE	821.2422078	6290.978734	4440.676427	42	1335.433916	35.33846437	34.50736592	35.94511405	101.7782286	100.136726	102.8365924	0	0	0	2435.065189	2410.343748	2467.104272	1	hb_ant
681	66	10	FALSE	590.8266789	4596.668987	4422.835321	43	1335.56815	34.53628123	33.72404871	35.12915996	101.7782286	100.136726	102.8365924	0	0	0	2462.542189	2438.023728	2494.36963	1	hb_ant
682	67	10	FALSE	596.4424603	4596.912698	4486.805775	44	1333.646972	33.75230765	32.95851281	34.33172803	101.7782286	100.136726	102.8365924	0	0	0	2489.033539	2464.715345	2520.559249	1	hb_ant
683	68	10	FALSE	428.685119	3341.163095	4110.971684	45	1333.619912	32.98613026	32.21035457	33.5523978	101.7782286	100.136726	102.8365924	0	0	0	2514.561884	2490.441262	2545.878283	1	hb_ant
684	69	10	FALSE	539.8525114	4193.010942	3706.371516	46	1332.724477	32.23734511	31.47917952	32.79075837	101.7782286	100.136726	102.8365924	0	0	0	2539.149528	2515.223807	2571.547177	1	hb_ant
685	70	10	FALSE	712.2042735	5449.87094	3825.302514	47	1330.960667	31.50555737	30.76460214	32.04640816	101.7782286	100.136726	102.8365924	0	0	0	2562.818415	2538.424165	2596.265438	1	hb_ant
686	71	10	FALSE	656.7406926	5025.244589	3327.077204	48	1328.328481	30.79038122	30.06624567	31.31895469	101.7782286	100.136726	102.8365924	0	0	0	2585.59012	2560.313192	2620.055305	1	hb_ant
687	72	10	FALSE	596.4900977	4613.32883	3704.554973	49	1324.827921	30.09143957	29.3837419	30.60801442	101.7782286	100.136726	102.8365924	0	0	0	2607.485834	2581.352239	2642.434297	1	hb_ant
688	73	10	FALSE	640.9185107	5025.006298	3633.153228	50	1320.458985	29.40836389	28.71673096	29.91321249	101.7782286	100.136726	102.8365924	0	0	0	2628.526358	2601.561548	2663.661217	1	hb_ant
689	74	10	FALSE	602.5781048	4610.01577	3560.883108	51	1315.221673	28.74079403	28.06486116	29.23418257	101.7782286	100.136726	102.8365924	0	0	0	2648.732099	2621.262017	2683.825444	1	hb_ant
690	75	10	FALSE	869.5974359	6695.901282	3487.744613	52	1309.115986	28.088378	27.42778881	28.57056663	101.7782286	100.136726	102.8365924	0	0	0	2668.123068	2640.237645	2703.109979	1	hb_ant
691	76	10	FALSE	767.1857143	5860.691667	3413.737742	53	1302.141925	27.45077182	26.80517801	27.92201476	101.7782286	100.136726	102.8365924	0	0	0	2686.718877	2658.432103	2721.569537	1	hb_ant
692	77	10	FALSE	704.9908562	5452.599257	3338.862496	54	1294.299487	26.8276393	26.19670047	27.28818503	101.7782286	100.136726	102.8365924	0	0	0	2704.53874	2676.532301	2739.159879	1	hb_ant
693	1	11	FALSE	854.7106573	6140.060707	1381.174234	-22	1381.174234	0.326718815	0	0	0.326718815	0	0	0.12120902	0	0	61.50205354	33.23242114	81.39456885	1	hb_ant
694	2	11	FALSE	747.0683983	5312.158874	1402.65136	-21	1366.834087	0.440511318	0	0	0.447927835	0	0	0.149404261	0	0	66.15863148	45.55315787	83.89992486	1	hb_ant
695	3	11	FALSE	791.2113553	5729.427473	1471.353922	-20	1353.41071	0.579915972	0	0	0.597332096	0	0	0.182630936	0	0	70.15938858	53.64220176	88.60337705	1	hb_ant
696	4	11	FALSE	795.0155511	5729.552547	1383.329434	-19	1340.904104	0.749382815	0	0	0.779963032	0	0	0.191396633	0	0	73.6223315	57.76336699	98.05540479	1	hb_ant
697	5	11	FALSE	1000.168407	7371.569689	1352.022151	-18	1329.314267	0.923768458	0	0	0.971359665	0	0	0.207972697	0	0	76.64968871	57.8150425	99.30476086	1	hb_ant
698	6	11	FALSE	842.9135854	6145.38736	1412.029255	-17	1318.641201	1.110771611	0	0	1.179332362	0	0	0.530606612	0	0.70801978	79.33752267	60.44791985	98.84899754	1	hb_ant
699	7	11	FALSE	704.3765512	5327.112644	1390.834794	-16	1308.884905	1.616163707	0	1.377937867	1.709938973	0	1.377937867	1.497144585	0	2.805581268	81.82004756	60.24576313	103.2830721	1	hb_ant
700	8	11	FALSE	937.317094	6957.515171	1384.368528	-15	1300.045379	3.076621376	0	5.821530378	3.207083559	0	5.848828607	3.373052657	0.192758105	5.887114331	84.3506646	61.95959533	106.8345573	1	hb_ant
701	9	11	FALSE	772.5032301	5733.780489	1374.758236	-14	1292.122623	6.379834728	0.722719569	10.95109803	6.580136216	0.722719569	11.87994696	6.002443476	2.03208173	9.439665321	87.39751042	62.6849297	107.9873577	1	hb_ant
702	10	11	FALSE	884.1002525	6542.889646	1362.732712	-13	1285.116637	12.23745596	4.506522495	18.47515712	12.58257969	4.704424485	18.98235964	8.715691111	5.562241695	11.52187173	91.69794729	65.00164819	114.9329366	1	hb_ant
703	11	11	FALSE	872.3386169	6551.608003	1396.506332	-12	1279.027421	20.67535682	11.80528249	29.193931	21.2982708	12.03537663	29.84167772	10.44142933	9.292776026	12.69045856	98.21205759	74.45025571	124.332055	1	hb_ant
704	12	11	FALSE	823.8232285	6142.661705	1433.058659	-11	1273.992722	30.64745555	20.71750706	40.95931143	31.73970013	21.02102918	42.27918506	10.42650913	9.351911973	12.49063431	107.9508778	86.02300023	136.3434285	1	hb_ant
705	13	11	FALSE	619.7266904	4505.406113	1381.26418	-10	1269.68215	40.37826744	28.2653386	49.77023729	42.16620926	29.14231867	52.54583938	8.574531355	7.253225968	11.0145182	121.7368717	96.42351219	149.0434442	1	hb_ant
706	14	11	FALSE	864.966411	6549.273678	1410.15376	-9	1270.610313	48.03621212	41.05895392	55.57307727	50.74074062	42.20387567	59.09342102	5.58241227	2.889797084	9.256527593	139.9957078	114.9159075	160.768208	1	hb_ant
707	15	11	FALSE	715.7010989	5326.577091	1398.783728	-8	1267.578372	52.52820238	51.45597317	56.07934627	56.32315289	53.53293318	61.120158	2.702605219	0	5.704561477	162.6764024	140.3540477	180.7530836	1	hb_ant
708	16	11	FALSE	878.6880952	6549.395238	1372.828033	-7	1260.778287	54.0384174	53.61169324	56.6358161	59.02575811	58.78337454	61.6071978	1.096447788	0	1.092933804	189.3459491	166.6544369	208.3843373	1	hb_ant
709	17	11	FALSE	903.5061816	6960.127648	1461.569519	-6	1256.13835	53.90819312	53.00844587	55.69638447	60.1222059	59.04379962	61.88088319	0.363119697	0	0	219.3962213	196.0624683	236.9870486	1	hb_ant
710	18	11	FALSE	701.3670663	5321.010306	1432.482033	-5	1257.411954	53.04759683	51.93885548	54.55168633	60.48532559	59.11983893	61.88088319	0.151444791	0	0	252.1978812	229.9442129	270.5761583	1	hb_ant
711	19	11	FALSE	860.2162338	6560.340909	1473.091848	-4	1258.858239	51.99486117	50.81390487	53.31336305	60.63677039	59.16329098	61.88088319	0.078013457	0	0	287.1778519	266.5362026	303.1342441	1	hb_ant
712	20	11	FALSE	760.0034632	5733.799423	1409.337374	-3	1258.827571	50.89259128	49.66042923	52.36543804	60.71478384	59.16329098	61.98126585	0.004827479	0	0	323.836806	303.6960644	341.1838353	1	hb_ant
713	21	11	FALSE	690.630303	5334.881313	1496.387108	-2	1256.12264	49.74215694	48.53313748	51.1767426	60.71961132	59.16329098	61.98126585	0	0	0	361.7435177	341.0315487	379.3767559	1	hb_ant
714	22	11	FALSE	908.2007937	6967.836264	1480.058932	-1	1259.267679	48.61300997	47.43143526	50.01503054	60.71961132	59.16329098	61.98126585	0	0	0	400.5315714	380.4517112	417.38281	1	hb_ant
715	23	11	FALSE	748.4547078	5738.690079	1507.084794	0	1259.429049	47.50949465	46.35474168	48.87968935	60.71961132	59.16329098	61.98126585	0	0	0	439.891923	419.6533096	456.9743093	1	hb_ant
716	24	11	FALSE	706.3207602	5320.716374	1503.750127	1	1254.173963	46.43102912	45.30248905	47.7701204	60.71961132	59.16329098	61.98126585	0	0	0	479.5645939	459.07783	496.4215176	1	hb_ant
717	25	11	FALSE	742.5063853	5731.647727	1517.529255	2	1251.820883	45.37704476	44.27412254	46.68573867	60.71961132	59.16329098	61.98126585	0	0	0	519.3314585	498.7263612	535.7908148	1	hb_ant
718	26	11	FALSE	898.022619	6970.877381	1597.35727	3	1250.751382	44.34698584	43.26909996	45.6259724	60.71961132	59.16329098	61.98126585	0	0	0	559.0100799	538.2115376	575.660733	1	hb_ant
719	27	11	FALSE	755.3033189	5735.050361	1678.998791	4	1246.812741	43.34030926	42.28689139	44.59026283	60.71961132	59.16329098	61.98126585	0	0	0	598.4484423	577.4372944	617.8871352	1	hb_ant
720	28	11	FALSE	854.9923578	6563.091481	1626.558659	5	1244.156919	42.35648424	41.32697896	43.57806386	60.71961132	59.16329098	61.98126585	0	0	0	637.5204487	616.9297342	657.7798334	1	hb_ant
721	29	11	FALSE	683.2660256	5326.592125	1725.690778	6	1245.920245	41.39499205	40.38885654	42.58884181	60.71961132	59.16329098	61.98126585	0	0	0	676.1220744	655.1568541	695.4464239	1	hb_ant
722	30	11	FALSE	1046.197835	8186.020779	1674.16977	7	1248.523102	40.45532573	39.47202949	41.6220751	60.71961132	59.16329098	61.98126585	0	0	0	714.1680794	692.954569	732.530219	1	hb_ant
723	31	11	FALSE	804.2610994	6134.292927	1694.722151	8	1249.49629	39.53698984	38.57601442	40.677254	60.71961132	59.16329098	61.98126585	0	0	0	751.5892008	730.2337124	771.4108939	1	hb_ant
724	32	11	FALSE	568.8142857	4510.433333	1920.986096	9	1251.505348	38.63950017	37.7003389	39.75388033	60.71961132	59.16329098	61.98126585	0	0	0	788.3297532	766.9642992	808.3441254	1	hb_ant
725	33	11	FALSE	737.4884921	5739.160714	1821.173666	10	1251.528414	37.76238351	36.8445412	38.85146725	60.71961132	59.16329098	61.98126585	0	0	0	824.3455793	803.1575956	843.7270401	1	hb_ant
726	34	11	FALSE	824.4568765	6544.218681	1894.170869	11	1248.82681	36.90517741	36.00817012	37.96953894	60.71961132	59.16329098	61.98126585	0	0	0	859.6023002	838.6749307	878.3788815	1	hb_ant
727	35	11	FALSE	800.0927613	6145.383915	1991.173041	12	1241.747351	36.06742988	35.19078466	37.10763041	60.71961132	59.16329098	61.98126585	0	0	0	894.0738198	873.4755068	912.8440311	1	hb_ant
728	36	11	FALSE	406.7506521	3276.534646	2186.94999	13	1240.897988	35.24869922	34.39195384	36.2652872	60.71961132	59.16329098	61.98126585	0	0	0	927.7410498	907.5277258	945.4824341	1	hb_ant
729	37	11	FALSE	957.5320346	7373.087013	2132.982616	14	1243.643275	34.44855375	33.61125649	35.44206518	60.71961132	59.16329098	61.98126585	0	0	0	960.590819	940.9728608	977.3888132	1	hb_ant
730	38	11	FALSE	579.7151995	4507.189486	2164.535776	15	1245.190856	33.66657158	32.84828097	34.6375303	60.71961132	59.16329098	61.98126585	0	0	0	992.6149448	973.446364	1008.564811	1	hb_ant
731	39	11	FALSE	575.6887867	4505.872492	2154.097275	16	1245.621902	32.90234041	32.10262499	33.85125836	60.71961132	59.16329098	61.98126585	0	0	0	1023.809439	1004.750193	1040.13327	1	hb_ant
732	40	11	FALSE	823.5687729	6551.673393	2274.16091	17	1248.3197	32.15545728	31.3738954	33.0828348	60.71961132	59.16329098	61.98126585	0	0	0	1054.173831	1035.423932	1069.989421	1	hb_ant
733	41	11	FALSE	663.4167809	5329.444188	2237.113142	18	1248.692422	31.4255284	30.66170798	32.33185445	60.71961132	59.16329098	61.98126585	0	0	0	1083.710593	1066.145614	1098.1651	1	hb_ant
734	42	11	FALSE	777.2775744	6150.579899	2336.728211	19	1248.936368	30.7121689	29.96568721	31.59792135	60.71961132	59.16329098	61.98126585	0	0	0	1112.424645	1096.26937	1126.518166	1	hb_ant
735	43	11	FALSE	510.1186338	4095.798364	2523.853922	20	1248.337965	30.01500267	29.28546611	30.88064854	60.71961132	59.16329098	61.98126585	0	0	0	1140.322937	1125.343622	1154.462326	1	hb_ant
736	44	11	FALSE	772.210184	6137.943323	2503.576452	21	1249.36311	29.33366211	28.62068603	30.17965781	60.71961132	59.16329098	61.98126585	0	0	0	1167.414093	1153.666057	1180.57099	1	hb_ant
737	45	11	FALSE	623.0981061	4916.926082	2424.465585	22	1253.497215	28.66778798	27.97099645	29.49457958	60.71961132	59.16329098	61.98126585	0	0	0	1193.708108	1180.007069	1205.908584	1	hb_ant
738	46	11	FALSE	515.8863636	4100.960606	2544.505484	23	1253.494546	28.01702919	27.33605484	28.82505262	60.71961132	59.16329098	61.98126585	0	0	0	1219.216086	1205.810285	1230.666843	1	hb_ant
739	47	11	FALSE	696.2720238	5728.196627	2510.592739	24	1251.860864	27.38104263	26.71552639	28.17072393	60.71961132	59.16329098	61.98126585	0	0	0	1243.950027	1229.745407	1256.173589	1	hb_ant
740	48	11	FALSE	605.8944444	4913.709722	2561.628953	25	1256.513007	26.75949296	26.10908394	27.5312485	60.71961132	59.16329098	61.98126585	0	0	0	1267.922632	1252.81914	1281.252203	1	hb_ant
741	49	11	FALSE	563.1406336	4511.283632	2684.241809	26	1260.365433	26.15205247	25.51640774	26.90628916	60.71961132	59.16329098	61.98126585	0	0	0	1291.147155	1275.28323	1305.554459	1	hb_ant
742	50	11	FALSE	662.4326248	5325.926788	2688.576979	27	1260.843315	25.55840088	24.93718528	26.29551639	60.71961132	59.16329098	61.98126585	0	0	0	1313.637259	1298.07272	1329.067899	1	hb_ant
743	51	11	FALSE	805.5877684	6549.309851	2851.648761	28	1262.107754	24.97822518	24.37111117	25.69860817	60.71961132	59.16329098	61.98126585	0	0	0	1335.406913	1319.642471	1351.827094	1	hb_ant
744	52	11	FALSE	664.2023729	5342.244197	3107.651746	29	1258.987254	24.41121947	23.81788695	25.11524976	60.71961132	59.16329098	61.98126585	0	0	0	1356.470287	1339.788118	1373.853559	1	hb_ant
745	53	11	FALSE	499.809057	4091.243954	3046.598341	30	1254.181481	23.85708479	23.27722092	24.5451336	60.71961132	59.16329098	61.98126585	0	0	0	1376.841677	1359.397294	1395.16193	1	hb_ant
746	54	11	FALSE	598.3658245	4913.480059	3155.600939	31	1251.769184	23.31552896	22.748828	23.98795906	60.71961132	59.16329098	61.98126585	0	0	0	1396.535438	1378.021086	1415.766932	1	hb_ant
747	55	11	FALSE	604.7339171	4925.896647	3164.791422	32	1249.072966	22.78626645	22.23242961	23.44343239	60.71961132	59.16329098	61.98126585	0	0	0	1415.565922	1396.400209	1435.030023	1	hb_ant
748	56	11	FALSE	750.4600106	6132.402582	3219.152454	33	1248.119235	22.26901821	21.72775345	22.91126648	60.71961132	59.16329098	61.98126585	0	0	0	1433.947436	1414.013105	1452.67411	1	hb_ant
749	57	11	FALSE	743.4843254	6144.63631	3210.841449	34	1247.350523	21.76351149	21.23453345	22.39118073	60.71961132	59.16329098	61.98126585	0	0	0	1451.694199	1431.140515	1469.57522	1	hb_ant
750	58	11	FALSE	693.4903175	5733.952857	3161.201638	35	1253.454407	21.26947978	20.75250954	21.88290092	60.71961132	59.16329098	61.98126585	0	0	0	1468.820311	1447.72678	1485.836266	1	hb_ant
751	59	11	FALSE	614.8707949	4914.640664	3363.671484	36	1259.936953	20.78666259	20.28142758	21.38615907	60.71961132	59.16329098	61.98126585	0	0	0	1485.339727	1464.030619	1501.511044	1	hb_ant
752	60	11	FALSE	597.7743148	4919.858676	3495.680836	37	1265.274553	20.31480535	19.82103917	20.90069326	60.71961132	59.16329098	61.98126585	0	0	0	1501.26623	1479.814226	1517.632582	1	hb_ant
753	61	11	FALSE	497.8632608	4096.468137	3586.133745	38	1267.530209	19.85365927	19.37110158	20.42624753	60.71961132	59.16329098	61.98126585	0	0	0	1516.613419	1495.317392	1533.396209	1	hb_ant
754	62	11	FALSE	809.5642857	6551.922078	3448.604244	39	1275.00771	19.4029812	18.93137757	19.96257171	60.71961132	59.16329098	61.98126585	0	0	0	1531.394693	1510.305414	1548.581264	1	hb_ant
755	63	11	FALSE	691.7305556	5732.894841	3429.665568	40	1280.595352	18.96253353	18.5016353	19.50942133	60.71961132	59.16329098	61.98126585	0	0	0	1545.623237	1525.028335	1563.20119	1	hb_ant
756	64	11	FALSE	757.8135281	6137.164538	3542.648145	41	1285.835823	18.53208402	18.08164818	19.06655747	60.71961132	59.16329098	61.98126585	0	0	0	1559.312016	1539.065983	1577.26921	1	hb_ant
757	65	11	FALSE	638.8298701	5326.258947	3536.558048	42	1291.731682	18.11140571	17.67119477	18.63374661	60.71961132	59.16329098	61.98126585	0	0	0	1572.473768	1551.553479	1590.798318	1	hb_ant
758	66	11	FALSE	559.5404762	4503.75119	3262.502213	43	1291.861523	17.7002768	17.27005865	18.21076056	60.71961132	59.16329098	61.98126585	0	0	0	1585.120998	1563.785965	1603.801277	1	hb_ant
759	67	11	FALSE	852.8270308	6976.733567	3044.360657	44	1290.003215	17.29848052	16.87802832	17.7973763	60.71961132	59.16329098	61.98126585	0	0	0	1597.265975	1575.716286	1615.780102	1	hb_ant
760	68	11	FALSE	854.3178571	6963.901796	2991.56912	45	1289.977041	16.90580501	16.49489707	17.39337586	60.71961132	59.16329098	61.98126585	0	0	0	1608.920733	1587.164554	1628.108821	1	hb_ant
761	69	11	FALSE	649.525	5327.091667	2978.857059	46	1289.11091	16.52204324	16.12046291	16.99854622	60.71961132	59.16329098	61.98126585	0	0	0	1620.097066	1598.142342	1639.939415	1	hb_ant
762	70	11	FALSE	742.8616224	6150.655467	2668.271087	47	1287.40482	16.14699286	15.7545284	16.61267922	60.71961132	59.16329098	61.98126585	0	0	0	1630.806529	1608.660991	1651.283843	1	hb_ant
763	71	11	FALSE	705.6525253	5742.131313	2531.351136	48	1284.858773	15.78045612	15.39690061	16.23557141	60.71961132	59.16329098	61.98126585	0	0	0	1641.060442	1618.731614	1662.153823	1	hb_ant
764	72	11	FALSE	803.7522727	6562.642029	2601.786147	49	1281.472769	15.42223976	15.04739096	15.86702394	60.71961132	59.16329098	61.98126585	0	0	0	1650.869887	1628.365095	1672.357515	1	hb_ant
765	73	11	FALSE	743.7504456	6142.937866	2504.313394	50	1277.246807	15.07215492	14.70581519	15.50684249	60.71961132	59.16329098	61.98126585	0	0	0	1660.245713	1637.710751	1681.714106	1	hb_ant
766	74	11	FALSE	433.9704545	3685.693939	2406.000683	51	1272.180887	14.730017	14.37199318	15.15483717	60.71961132	59.16329098	61.98126585	0	0	0	1669.198539	1646.677679	1690.646048	1	hb_ant
767	75	11	FALSE	597.6240108	4916.608878	2306.848015	52	1266.27501	14.39564562	14.04574894	14.81082236	60.71961132	59.16329098	61.98126585	0	0	0	1677.738753	1655.234022	1699.163768	1	hb_ant
768	76	11	FALSE	797.0928571	6557.005952	2206.855389	53	1259.529175	14.06886446	13.72691044	14.4746167	60.71961132	59.16329098	61.98126585	0	0	0	1685.876519	1663.389874	1707.445572	1	hb_ant
769	77	11	FALSE	739.1482026	6150.851004	2106.022805	54	1251.943382	13.74950124	13.41530957	14.1460429	60.71961132	59.16329098	61.98126585	0	0	0	1693.621779	1671.155111	1715.813127	1	hb_ant
770	1	12	FALSE	670.890368	5205.267208	1386.876323	-22	1362.754275	0.581480242	0	0	0.581480242	0	0	0.120803297	0	0	49.11149849	19.25567592	76.48608255	1	hb_ant
771	2	12	FALSE	734.5793373	5608.357168	1430.050172	-21	1348.605375	0.689083937	0	0	0.702283539	0	0	0.160121159	0	0	54.31316961	31.11128805	76.1350465	1	hb_ant
772	3	12	FALSE	621.9737179	4794.765756	1335.361018	-20	1335.361018	0.833562891	0	0	0.862404698	0	0	0.229043166	0	0	58.82217511	39.23237587	77.44186202	1	hb_ant
773	4	12	FALSE	781.7417749	6010.4671	1382.606746	-19	1323.021205	1.043684179	0	0.268990469	1.091447863	0	0.268990469	0.297160075	0	0	62.76788199	44.41098897	81.03839278	1	hb_ant
774	5	12	FALSE	778.9567291	6006.414127	1321.161944	-18	1311.585936	1.317152624	0	1.321062645	1.388607939	0	1.333601352	0.322954164	0	0	66.26859032	48.77117786	82.99899705	1	hb_ant
775	6	12	FALSE	817.6687229	6408.766558	1340.630315	-17	1301.05521	1.610207423	0	2.838272898	1.711562103	0	2.909869127	0.302286481	0	0	69.42789722	51.50804209	90.13218268	1	hb_ant
776	7	12	FALSE	621.8015514	4809.051778	1378.736797	-16	1291.429028	1.875942195	0	3.275798706	2.013848584	0	3.429732421	0.284508999	0	0.003760578	72.33156065	53.59512957	94.26727589	1	hb_ant
777	8	12	FALSE	725.518315	5604.54881	1365.550393	-15	1282.70739	2.117867306	0	3.201438075	2.298357583	0	3.429732421	0.377946871	0	0.515576021	75.05198334	57.75374388	95.42073999	1	hb_ant
778	9	12	FALSE	862.0703186	6817.355575	1324.081494	-14	1274.890296	2.44773859	0	3.341116054	2.676304454	0	3.452138314	0.7876709	0	1.674204683	77.66797238	61.1548041	98.81365522	1	hb_ant
779	10	12	FALSE	720.4849512	5614.609127	1349.591472	-13	1267.977745	3.179845824	0	3.881342743	3.463975354	0	4.58298828	1.747059125	0	2.94278646	80.30809601	64.05530771	100.5638991	1	hb_ant
780	11	12	FALSE	826.5480159	6408.002237	1361.968568	-12	1261.969737	4.854722448	1.073504309	6.712038912	5.211034479	1.073504309	7.672644245	3.348694459	1.108544412	4.904667966	83.215012	68.39928274	101.11108	1	hb_ant
781	12	12	FALSE	958.8273199	7602.726282	1384.492749	-11	1257.002184	8.093214707	3.913333892	13.44372334	8.559728937	4.316511069	13.80209824	5.235786411	3.216296617	7.465355626	86.80402495	71.67601968	104.030908	1	hb_ant
782	13	12	FALSE	709.9377706	5603.182287	1336.016559	-10	1252.749099	13.14528514	7.118720716	17.90529793	13.79551535	8.202148042	19.26331084	6.947785199	5.395089075	9.038693065	91.66934489	75.66528919	106.9748541	1	hb_ant
783	14	12	FALSE	714.0247326	5611.848304	1341.700769	-9	1253.664884	19.79467237	14.87126751	24.68709865	20.74330055	15.11014222	25.38277674	7.89275195	6.6884973	9.457385678	98.52387835	81.45603003	112.3699711	1	hb_ant
784	15	12	FALSE	764.0535714	6014.05119	1342.349892	-8	1250.673378	27.23808526	21.58945932	32.61242716	28.6360525	23.75986632	34.16755197	7.655685267	6.464150778	9.001135211	108.073591	92.2506875	121.6387776	1	hb_ant
785	16	12	FALSE	756.3483766	6023.247403	1343.117261	-7	1243.963983	34.27546599	29.9755438	40.60502728	36.29173776	31.28370343	42.40570646	6.209842248	4.033107059	8.222029475	120.8604623	108.1582121	134.8191754	1	hb_ant
786	17	12	FALSE	864.7146825	6814.615079	1417.031068	-6	1239.385926	39.70725516	37.54441535	44.25818216	42.50158001	39.86886141	47.24728023	4.032616614	1.788910705	5.80147961	137.1317786	127.2793758	149.4706921	1	hb_ant
787	18	12	FALSE	663.3571429	5213.418651	1396.120344	-5	1240.642544	42.83851708	42.23366879	44.76079342	46.53419663	45.16652137	48.95895285	1.991998984	0	3.094707337	156.7965754	143.6356987	169.38193	1	hb_ant
788	19	12	FALSE	596.5995852	4818.677394	1389.56582	-4	1242.069541	43.85808173	42.91563481	45.1743255	48.52619561	47.74431776	49.85384447	0.700207602	0	0.765505444	179.4964003	166.409485	191.6589225	1	hb_ant
789	20	12	FALSE	691.0357143	5611.96627	1370.27476	-3	1242.039282	43.56271087	42.18275134	44.90458293	49.22640321	48.23710337	50.40651961	0.176296928	0	0	204.7421666	190.5803778	218.5726277	1	hb_ant
790	21	12	FALSE	765.8799367	6025.83047	1376.932087	-2	1239.370425	42.75013427	41.22520289	43.95503941	49.40270014	48.29996348	50.53358984	0.067414613	0	0	232.0359447	218.4763632	246.5028749	1	hb_ant
791	22	12	FALSE	747.8468254	6010.680952	1434.117697	-1	1242.47352	41.84712083	40.33922173	42.95726001	49.47011475	48.5206436	50.58645705	0.023613437	0	0	260.9318579	244.9939943	275.8138275	1	hb_ant
792	23	12	FALSE	741.8777778	6016.400397	1418.772861	0	1242.632738	40.92080462	39.4235214	42.02112834	49.49372819	48.5206436	50.59270909	0	0	0	291.0450433	275.1164089	306.0395023	1	hb_ant
793	24	12	FALSE	586.4476861	4808.322287	1546.211259	1	1237.447736	39.99190236	38.52860746	41.06724872	49.49372819	48.5206436	50.59270909	0	0	0	322.0468236	306.7689305	336.609544	1	hb_ant
794	25	12	FALSE	722.2363095	6004.546699	1471.063451	2	1235.126038	39.08408618	37.65400807	40.13502218	49.49372819	48.5206436	50.59270909	0	0	0	353.6592104	339.1458496	367.5402957	1	hb_ant
795	26	12	FALSE	633.670399	5207.169148	1575.904808	3	1234.0708	38.19687742	36.79926209	39.22395717	49.49372819	48.5206436	50.59270909	0	0	0	385.6480239	371.9910252	398.6692593	1	hb_ant
796	27	12	FALSE	584.5146465	4805.65469	1571.663312	4	1230.184687	37.3298083	35.96391884	38.33357335	49.49372819	48.5206436	50.59270909	0	0	0	417.8164602	405.0890033	429.8328227	1	hb_ant
797	28	12	FALSE	687.9638623	5608.166424	1461.39635	5	1227.564284	36.48242165	35.14753788	37.46340123	49.49372819	48.5206436	50.59270909	0	0	0	449.9995933	438.1324458	461.8958171	1	hb_ant
798	29	12	FALSE	736.0411262	6027.261036	1544.37013	6	1229.304094	35.65427068	34.34968877	36.61298202	49.49372819	48.5206436	50.59270909	0	0	0	482.0596757	470.7908347	494.0132346	1	hb_ant
799	30	12	FALSE	675.1805556	5613.097222	1597.927586	7	1231.872238	34.84491874	33.56995084	35.78186733	49.49372819	48.5206436	50.59270909	0	0	0	513.882123	503.2027117	525.7128262	1	hb_ant
800	31	12	FALSE	489.25073	4008.797664	1654.44513	8	1232.832447	34.05393908	32.80791295	34.96961894	49.49372819	48.5206436	50.59270909	0	0	0	545.3720822	535.5232409	556.9742425	1	hb_ant
801	32	12	FALSE	762.7838796	6417.943448	1700.202706	9	1234.814712	33.28091467	32.06317333	34.17580859	49.49372819	48.5206436	50.59270909	0	0	0	576.4514993	566.8305069	587.2317538	1	hb_ant
802	33	12	FALSE	640.0056106	5212.737127	1567.727182	10	1234.83747	32.5254379	31.3353393	33.40001774	49.49372819	48.5206436	50.59270909	0	0	0	607.056614	597.6883459	618.5073906	1	hb_ant
803	34	12	FALSE	534.8887566	4405.496098	1755.98899	11	1232.171895	31.78711046	30.62402709	32.64183733	49.49372819	48.5206436	50.59270909	0	0	0	637.1358191	628.0401006	648.9064924	1	hb_ant
804	35	12	FALSE	698.4978854	6010.506623	1825.339867	12	1225.186851	31.06554305	29.92886168	31.90086763	49.49372819	48.5206436	50.59270909	0	0	0	666.6478322	657.8402039	677.5212225	1	hb_ant
805	36	12	FALSE	771.4227464	6409.856226	1792.780747	13	1224.348815	30.36035523	29.24947652	31.17671793	49.49372819	48.5206436	50.59270909	0	0	0	695.5601334	687.1065489	706.3470608	1	hb_ant
806	37	12	FALSE	807.9481061	6815.405664	1793.889575	14	1227.057491	29.67117516	28.5855134	30.46900644	49.49372819	48.5206436	50.59270909	0	0	0	723.847632	715.9145469	735.3614952	1	hb_ant
807	38	12	FALSE	477.1445774	4016.433227	1791.571344	15	1228.584432	28.99763949	27.93662225	29.77735999	49.49372819	48.5206436	50.59270909	0	0	0	751.4915272	744.0877572	763.7022836	1	hb_ant
808	39	12	FALSE	711.6940497	6006.312722	1860.486114	16	1229.00973	28.33939307	27.30246092	29.10141392	49.49372819	48.5206436	50.59270909	0	0	0	778.4783356	770.9249859	790.6968018	1	hb_ant
809	40	12	FALSE	659.3499806	5608.429565	1969.638679	17	1231.671549	27.69608885	26.68269506	28.44081182	49.49372819	48.5206436	50.59270909	0	0	0	804.7990616	796.2424073	816.3118648	1	hb_ant
810	41	12	FALSE	768.4818182	6414.589015	1953.835755	18	1232.0393	27.06738763	26.07699788	27.79520539	49.49372819	48.5206436	50.59270909	0	0	0	830.4484885	820.8064036	841.4231882	1	hb_ant
811	42	12	FALSE	767.1971331	6410.808306	2103.987115	19	1232.279992	26.45295793	25.48505003	27.16425423	49.49372819	48.5206436	50.59270909	0	0	0	855.4245747	845.3972723	866.1453859	1	hb_ant
812	43	12	FALSE	810.9386364	6818.613528	2082.94513	20	1231.68957	25.85247579	24.90653939	26.54762566	49.49372819	48.5206436	50.59270909	0	0	0	879.7279382	869.3010626	890.2802758	1	hb_ant
813	44	12	FALSE	748.8551116	6414.24294	2126.72638	21	1232.701043	25.26562459	24.34116095	25.94499456	49.49372819	48.5206436	50.59270909	0	0	0	903.3614171	892.3430226	913.0846977	1	hb_ant
814	45	12	FALSE	573.6920011	4810.668008	2157.650048	22	1236.780014	24.69209491	23.7886166	25.35604318	49.49372819	48.5206436	50.59270909	0	0	0	926.3296952	915.3499441	936.1128977	1	hb_ant
815	46	12	FALSE	567.9390451	4805.902817	2215.248409	23	1236.77738	24.13158435	23.248615	24.780461	49.49372819	48.5206436	50.59270909	0	0	0	948.6389829	936.6594035	959.1048297	1	hb_ant
816	47	12	FALSE	607.868895	5216.736752	2236.393848	24	1235.165486	23.58379739	22.72087144	24.21794454	49.49372819	48.5206436	50.59270909	0	0	0	970.296746	959.3751597	981.4459217	1	hb_ant
817	48	12	FALSE	816.626862	6824.450488	2281.358799	25	1239.755586	23.04844519	22.20510766	23.66819719	49.49372819	48.5206436	50.59270909	0	0	0	991.3114744	980.0251878	1003.173122	1	hb_ant
818	49	12	FALSE	709.6611971	6009.979262	2216.219566	26	1243.556634	22.52524548	21.70105171	23.13092912	49.49372819	48.5206436	50.59270909	0	0	0	1011.692486	1000.349038	1024.420053	1	hb_ant
819	50	12	FALSE	680.208658	5616.551948	2401.58913	27	1244.028143	22.01392241	21.20843784	22.60585703	49.49372819	48.5206436	50.59270909	0	0	0	1031.449758	1019.641183	1045.026722	1	hb_ant
820	51	12	FALSE	559.7260073	4814.483708	2539.174102	28	1245.275718	21.51420637	20.7270063	22.09270407	49.49372819	48.5206436	50.59270909	0	0	0	1050.593789	1038.138763	1065.002808	1	hb_ant
821	52	12	FALSE	608.1410486	5224.327783	2627.904984	29	1242.196836	21.02583389	20.25650326	21.59119969	49.49372819	48.5206436	50.59270909	0	0	0	1069.135477	1056.051213	1084.358583	1	hb_ant
822	53	12	FALSE	604.555523	5217.783969	2505.727388	30	1237.455154	20.54854746	19.79668063	21.10107946	49.49372819	48.5206436	50.59270909	0	0	0	1087.086014	1073.389544	1103.104782	1	hb_ant
823	54	12	FALSE	507.4962759	4409.7212	2695.566342	31	1235.075028	20.08209543	19.34729598	20.62208495	49.49372819	48.5206436	50.59270909	0	0	0	1104.456808	1090.16495	1121.25249	1	hb_ant
824	55	12	FALSE	878.7270202	7620.605303	2671.940706	32	1232.414769	19.62623186	18.90811236	20.15396363	49.49372819	48.5206436	50.59270909	0	0	0	1121.259403	1106.388741	1138.81305	1	hb_ant
825	56	12	FALSE	564.0619769	4803.025204	2616.083061	33	1231.473757	19.1807164	18.47889821	19.69646865	49.49372819	48.5206436	50.59270909	0	0	0	1137.505424	1122.072288	1155.79798	1	hb_ant
826	57	12	FALSE	691.8869186	6016.349276	2741.116663	34	1230.715297	18.74531414	18.05942722	19.24935881	49.49372819	48.5206436	50.59270909	0	0	0	1153.206521	1137.32075	1171.290253	1	hb_ant
827	58	12	FALSE	695.9799062	6015.854798	2718.825296	35	1236.737777	18.31979551	17.64947823	18.81239837	49.49372819	48.5206436	50.59270909	0	0	0	1168.374329	1152.312937	1185.814642	1	hb_ant
828	59	12	FALSE	659.271398	5618.576206	2790.87013	36	1243.133869	17.90393615	17.24883507	18.38535692	49.49372819	48.5206436	50.59270909	0	0	0	1183.020429	1166.744079	1199.831883	1	hb_ant
829	60	12	FALSE	617.4193895	5217.150922	2852.069062	37	1248.400284	17.4975168	16.85728651	17.96800932	49.49372819	48.5206436	50.59270909	0	0	0	1197.156324	1180.435174	1213.35329	1	hb_ant
830	61	12	FALSE	652.5109085	5620.595119	2950.175289	38	1250.625858	17.10032317	16.47462611	17.56013551	49.49372819	48.5206436	50.59270909	0	0	0	1210.793409	1193.703186	1226.390057	1	hb_ant
831	62	12	FALSE	646.5495727	5611.234768	2820.536733	39	1258.003636	16.71214583	16.1006521	17.16152043	49.49372819	48.5206436	50.59270909	0	0	0	1223.942951	1206.889221	1238.802841	1	hb_ant
832	63	12	FALSE	645.7075503	5610.15797	3000.831494	40	1263.516758	16.33278012	15.7351673	16.77195392	49.49372819	48.5206436	50.59270909	0	0	0	1236.616077	1219.104267	1251.880076	1	hb_ant
833	64	12	FALSE	782.1260073	6822.207021	2816.970554	41	1268.687339	15.96202601	15.377979	16.39123057	49.49372819	48.5206436	50.59270909	0	0	0	1248.823756	1230.867728	1264.947154	1	hb_ant
834	65	12	FALSE	573.1098901	5212.521337	2886.299831	42	1274.504569	15.59968802	15.02889887	16.01914963	49.49372819	48.5206436	50.59270909	0	0	0	1260.576791	1242.190121	1277.535564	1	hb_ant
835	66	12	FALSE	553.7028305	4810.134882	2670.282737	43	1274.632678	15.2455751	14.68774287	15.65551494	49.49372819	48.5206436	50.59270909	0	0	0	1271.88581	1253.081786	1289.65638	1	hb_ant
836	67	12	FALSE	535.6373411	4816.574072	2813.536733	44	1272.799154	14.89950055	14.35433111	15.30013475	49.49372819	48.5206436	50.59270909	0	0	0	1282.761258	1263.552885	1301.320504	1	hb_ant
837	68	12	FALSE	529.0684524	4814.056548	2751.766231	45	1272.773329	14.56128189	14.02848779	14.95282169	49.49372819	48.5206436	50.59270909	0	0	0	1293.213395	1273.613393	1312.538653	1	hb_ant
838	69	12	FALSE	596.3927323	5221.244791	2584.514096	46	1271.918748	14.23074079	13.71004112	14.61339264	49.49372819	48.5206436	50.59270909	0	0	0	1303.252293	1283.273101	1323.321358	1	hb_ant
839	70	12	FALSE	592.2410192	5209.396637	2434.927586	47	1270.235412	13.90770297	13.39882318	14.28166862	49.49372819	48.5206436	50.59270909	0	0	0	1312.887828	1292.541609	1333.678958	1	hb_ant
840	71	12	FALSE	624.580303	5617.990909	2286.840292	48	1267.72332	13.59199811	13.0946699	13.95747475	49.49372819	48.5206436	50.59270909	0	0	0	1322.129687	1301.428328	1343.147489	1	hb_ant
841	72	12	FALSE	684.6809524	6013.564069	2407.208253	49	1264.382473	13.28345976	12.79742089	13.64064007	49.49372819	48.5206436	50.59270909	0	0	0	1330.987361	1309.942482	1351.986576	1	hb_ant
842	73	12	FALSE	512.7507576	4410.930447	2352.25634	50	1260.21287	12.98192522	12.50691944	13.33099754	49.49372819	48.5206436	50.59270909	0	0	0	1339.47015	1318.093102	1360.368741	1	hb_ant
843	74	12	FALSE	636.041847	5614.541558	2296.475671	51	1255.214512	12.68723552	12.22301237	13.0283839	49.49372819	48.5206436	50.59270909	0	0	0	1347.587161	1325.889034	1368.385633	1	hb_ant
844	75	12	FALSE	721.4129121	6414.191484	2239.866247	52	1249.387398	12.39923527	11.94554999	12.73263958	49.49372819	48.5206436	50.59270909	0	0	0	1355.34731	1333.338938	1376.046172	1	hb_ant
845	76	12	FALSE	819.6974026	7216.950649	2182.428067	53	1242.731529	12.11777263	11.674386	12.44360866	49.49372819	48.5206436	50.59270909	0	0	0	1362.759323	1340.451287	1383.359087	1	hb_ant
846	77	12	FALSE	494.8181863	4412.234559	2124.161132	54	1235.246904	11.84269919	11.40937744	12.16113875	49.49372819	48.5206436	50.59270909	0	0	0	1369.831742	1347.234374	1390.332922	1	hb_ant
847	1	13	FALSE	649.4123626	5102.182509	1349.632836	-22	1346.79888	0.898761905	0	0	0.898761905	0	0	0.061340321	0	0	28.75019442	5.742428342	47.04357365	1	hb_ant
848	2	13	FALSE	829.4070513	6660.472036	1382.531979	-21	1332.815637	0.939700331	0	0.492770819	0.960102226	0	0.495661435	0.0827784	0	0	30.87408767	9.98576725	47.46744572	1	hb_ant
849	3	13	FALSE	624.4186625	5095.643908	1349.033625	-20	1319.726348	1.001147533	0	0.492378823	1.042880626	0	0.515517685	0.121246608	0	0	32.80242665	14.58916843	49.78660143	1	hb_ant
850	4	13	FALSE	815.5303752	6653.039827	1310.046385	-19	1307.531012	1.099668092	0	0.481201824	1.164127234	0	0.515517685	0.190980877	0	0	34.577488	15.23169003	51.93778173	1	hb_ant
851	5	13	FALSE	756.4916667	6281.830952	1296.22963	-18	1296.22963	1.265686503	0	0.881527696	1.355108111	0	0.905357377	0.349847315	0	0.110776887	36.24609795	16.68357296	54.82539811	1	hb_ant
852	6	13	FALSE	617.7277141	5100.298184	1339.609805	-17	1285.8222	1.586802735	0	2.636716652	1.704955426	0	2.655656788	0.618960117	0	0.619874722	37.87024054	18.75194916	54.98010295	1	hb_ant
853	7	13	FALSE	711.3526058	5883.072695	1310.51282	-16	1276.308723	2.16974243	0	4.787692319	2.323915543	0	4.979665225	1.078454306	0	1.630903661	39.54097867	20.62917425	57.54949989	1	hb_ant
854	8	13	FALSE	557.9724596	4696.517384	1376.074277	-15	1267.6892	3.198943583	0	5.267676096	3.40236985	0	5.745325024	1.876797698	0	3.170094174	41.40131053	22.01884535	58.31150632	1	hb_ant
855	9	13	FALSE	715.8767483	5876.159266	1289.137743	-14	1259.963629	5.003125262	1.089954498	6.199020769	5.279167548	1.089954498	6.734201203	2.90038139	0.668259808	4.636168682	43.67787799	23.51428818	60.90591933	1	hb_ant
856	10	13	FALSE	765.5554078	6269.624143	1368.333646	-13	1253.132012	7.789935708	3.969076846	10.64346809	8.179548938	4.065328667	10.84907236	3.931991052	2.138611573	5.606303133	46.69476124	25.67387552	64.09055312	1	hb_ant
857	11	13	FALSE	606.0717033	5092.466422	1308.445543	-12	1247.194347	11.54509522	6.71759623	15.62350557	12.11153999	7.066170157	16.41450401	4.680124459	3.043087629	6.285284586	50.85500461	29.36431715	68.76813517	1	hb_ant
858	12	13	FALSE	601.3665751	5096.926419	1327.838299	-11	1242.284955	15.96314602	9.582281466	21.0535306	16.79166445	10.33880473	21.8336662	4.829395944	3.812588263	6.499619764	56.58556915	36.17042256	73.74680932	1	hb_ant
859	13	13	FALSE	755.7809524	6263.011905	1252.455113	-10	1238.081666	20.43017855	14.71741846	26.18048944	21.62106039	15.73396896	27.23068416	4.306371012	3.227120434	5.484214603	64.25386323	48.27243636	78.5120435	1	hb_ant
860	14	13	FALSE	692.4460192	5888.689159	1318.353557	-9	1238.986729	24.27278451	19.39349619	29.06519147	25.92743141	20.9602091	31.3748243	3.291026708	1.48212099	5.026035789	74.08878304	59.58996985	84.12788271	1	hb_ant
861	15	13	FALSE	564.4090782	4702.641024	1322.977661	-8	1236.030248	27.01281901	24.40171943	30.12977088	29.21845811	26.53017809	32.62195516	2.054440321	0	3.885176519	86.13694154	74.30164116	98.56680453	1	hb_ant
862	16	13	FALSE	741.8299442	6259.496611	1345.894616	-7	1229.399407	28.45406834	27.34053249	30.30283247	31.27289843	30.13378491	33.5519972	1.031500415	0	2.024537529	100.2664082	88.9143922	112.8145845	1	hb_ant
863	17	13	FALSE	749.001443	6260.105988	1260.425376	-6	1224.874951	28.8396614	28.52270531	29.79064201	32.30439885	31.61068453	33.56029918	0.415823179	0	0.002604276	116.2215345	104.8205044	127.5820769	1	hb_ant
864	18	13	FALSE	769.3997835	6656.737662	1301.288019	-5	1226.116857	28.60082427	28.05054158	29.2557189	32.72022203	32.02843643	33.6123664	0.137691913	0	0	133.6952571	121.2752274	144.6340803	1	hb_ant
865	19	13	FALSE	786.4962978	6655.107241	1250.126441	-4	1227.527146	28.08927747	27.43500847	28.66921661	32.85791394	32.07763747	33.6123664	0.017940789	0	0	152.3831995	139.8899511	163.2672607	1	hb_ant
866	20	13	FALSE	550.1633373	4701.611902	1263.157385	-3	1227.497241	27.46959166	26.88536824	28.01842539	32.87585473	32.13496511	33.6123664	0	0	0	172.0091661	159.7537193	182.1606892	1	hb_ant
867	21	13	FALSE	732.058196	6277.327335	1308.346448	-2	1224.859632	26.84603193	26.27507038	27.38240713	32.87585473	32.13496511	33.6123664	0	0	0	192.3349513	180.4124141	201.7965161	1	hb_ant
868	22	13	FALSE	534.8177878	4705.061511	1386.813964	-1	1227.926396	26.236627	25.67862628	26.76082649	32.87585473	32.13496511	33.6123664	0	0	0	213.1588762	201.6472204	222.8193919	1	hb_ant
869	23	13	FALSE	589.2211816	5093.915215	1350.293497	0	1228.08375	25.64105557	25.09572146	26.15335573	32.87585473	32.13496511	33.6123664	0	0	0	234.310856	223.2734799	243.4106389	1	hb_ant
870	24	13	FALSE	539.2260379	4703.995818	1396.907385	1	1222.959455	25.05900361	24.52604859	25.55967455	32.87585473	32.13496511	33.6123664	0	0	0	255.6477647	244.7837356	263.8874031	1	hb_ant
871	25	13	FALSE	668.5881313	5876.941414	1381.458248	2	1220.66494	24.49016423	23.96930728	24.97946994	32.87585473	32.13496511	33.6123664	0	0	0	277.0494735	266.0584465	284.6911265	1	hb_ant
872	26	13	FALSE	678.3174603	5887.419841	1375.789528	3	1219.622056	23.9342375	23.42520401	24.41243597	32.87585473	32.13496511	33.6123664	0	0	0	298.4154642	287.7708392	305.8144703	1	hb_ant
873	27	13	FALSE	591.9909452	5098.218074	1423.488171	4	1215.781443	23.39093031	22.89345188	23.85827368	32.87585473	32.13496511	33.6123664	0	0	0	319.6619358	309.4362662	326.2668038	1	hb_ant
874	28	13	FALSE	553.7277778	4705.943056	1435.921516	5	1213.19172	22.85995619	22.37377052	23.31669087	32.87585473	32.13496511	33.6123664	0	0	0	340.7193311	331.1372154	347.2489917	1	hb_ant
875	29	13	FALSE	760.021907	6671.503896	1455.17481	6	1214.911159	22.34103518	21.86588593	22.78740198	32.87585473	32.13496511	33.6123664	0	0	0	361.5302239	351.2549801	367.683403	1	hb_ant
876	30	13	FALSE	680.3491453	5874.537149	1501.050603	7	1217.449235	21.83389368	21.36953032	22.27012796	32.87585473	32.13496511	33.6123664	0	0	0	382.0475128	371.8648514	387.9487713	1	hb_ant
877	31	13	FALSE	661.9682318	5876.932168	1484.818044	8	1218.398202	21.3382643	20.88444198	21.76459605	32.87585473	32.13496511	33.6123664	0	0	0	402.2328787	392.1980931	407.87524	1	hb_ant
878	32	13	FALSE	689.2118254	5867.847698	1515.190137	9	1220.357258	20.8538857	20.41036515	21.27053972	32.87585473	32.13496511	33.6123664	0	0	0	422.0554671	412.1553095	427.8560885	1	hb_ant
879	33	13	FALSE	633.959632	5489.510065	1617.631204	10	1220.379749	20.38050249	19.94704986	20.78769847	32.87585473	32.13496511	33.6123664	0	0	0	441.4907617	431.7138211	447.6635851	1	hb_ant
880	34	13	FALSE	642.9786563	5490.744054	1565.585747	11	1217.745384	19.91786509	19.49425183	20.31581772	32.87585473	32.13496511	33.6123664	0	0	0	460.5196234	450.7231006	466.171828	1	hb_ant
881	35	13	FALSE	625.5706466	5482.291095	1607.255556	12	1210.842122	19.46572955	19.05173231	19.85464865	32.87585473	32.13496511	33.6123664	0	0	0	479.1274685	469.184129	483.9929901	1	hb_ant
882	36	13	FALSE	580.5574093	5094.85025	1723.004419	13	1210.013898	19.02385749	18.61925799	19.40394813	32.87585473	32.13496511	33.6123664	0	0	0	497.3035684	487.8513992	502.4012863	1	hb_ant
883	37	13	FALSE	441.7378199	3927.496079	1699.046385	14	1212.69086	18.59201592	18.19660083	18.96347851	32.87585473	32.13496511	33.6123664	0	0	0	515.0404503	505.7938482	520.9122028	1	hb_ant
884	38	13	FALSE	583.1396759	5096.088446	1702.265188	15	1214.199923	18.16997716	17.78353799	18.53300754	32.87585473	32.13496511	33.6123664	0	0	0	532.3333869	523.0538367	539.3149466	1	hb_ant
885	39	13	FALSE	574.0852941	5099.758333	1720.654385	16	1214.620242	17.75751868	17.37985168	18.11230827	32.87585473	32.13496511	33.6123664	0	0	0	549.1799603	540.1080331	557.1415758	1	hb_ant
886	40	13	FALSE	531.6068182	4712.465657	1760.604404	17	1217.250896	17.35442301	16.98532905	17.70115888	32.87585473	32.13496511	33.6123664	0	0	0	565.5796901	556.518087	573.981573	1	hb_ant
887	41	13	FALSE	523.8811858	4702.829365	1818.928417	18	1217.614341	16.9604776	16.59976208	17.29934257	32.87585473	32.13496511	33.6123664	0	0	0	581.5337165	572.8556499	590.122135	1	hb_ant
888	42	13	FALSE	672.2137372	5871.22933	1769.612138	19	1217.852215	16.57547476	16.22294748	16.90664749	32.87585473	32.13496511	33.6123664	0	0	0	597.0445302	588.6138183	605.7705022	1	hb_ant
889	43	13	FALSE	725.1569639	6664.674981	1871.553814	20	1217.268706	16.19921149	15.85468657	16.52286659	32.87585473	32.13496511	33.6123664	0	0	0	612.1157417	603.5620889	620.7286746	1	hb_ant
890	44	13	FALSE	515.4269006	4703.262218	1914.4056	21	1218.268336	15.83148938	15.49478518	16.14779752	32.87585473	32.13496511	33.6123664	0	0	0	626.7518857	618.5003342	634.7129198	1	hb_ant
891	45	13	FALSE	690.207614	6277.546715	1920.604608	22	1222.29955	15.47211458	15.14305356	15.78124252	32.87585473	32.13496511	33.6123664	0	0	0	640.9582537	632.8754692	649.0819999	1	hb_ant
892	46	13	FALSE	731.01829	6670.79697	1968.224052	23	1222.296947	15.12089757	14.79930624	15.42300831	32.87585473	32.13496511	33.6123664	0	0	0	654.7407525	646.2891652	663.1945913	1	hb_ant
893	47	13	FALSE	563.7650544	5096.882418	1848.502698	24	1220.703925	14.7776532	14.46336199	15.07290603	32.87585473	32.13496511	33.6123664	0	0	0	668.1057832	659.4445085	676.8845115	1	hb_ant
894	48	13	FALSE	476.4271132	4302.311324	1880.062385	25	1225.240283	14.44220047	14.13504368	14.73075106	32.87585473	32.13496511	33.6123664	0	0	0	681.0601391	672.251065	690.125243	1	hb_ant
895	49	13	FALSE	635.8117827	5871.848546	2060.046792	26	1228.996828	14.11436252	13.81417818	14.39636301	32.87585473	32.13496511	33.6123664	0	0	0	693.6109186	684.4826203	702.8601296	1	hb_ant
896	50	13	FALSE	647.0183333	5888.128333	2007.740719	27	1229.462817	13.79396649	13.50059634	14.06956557	32.87585473	32.13496511	33.6123664	0	0	0	705.7654516	696.3282517	715.2007811	1	hb_ant
897	51	13	FALSE	586.4035867	5504.66192	2070.211797	28	1230.695785	13.48084345	13.1941328	13.75018643	32.87585473	32.13496511	33.6123664	0	0	0	717.5312373	707.7950986	727.5051937	1	hb_ant
898	52	13	FALSE	593.6276091	5492.957006	2194.79777	29	1227.65295	13.17482831	12.89462599	13.4380572	32.87585473	32.13496511	33.6123664	0	0	0	728.9158915	718.890442	739.4144654	1	hb_ant
899	53	13	FALSE	596.0184628	5484.108772	2173.647903	30	1222.966785	12.8757597	12.60191798	13.1330133	32.87585473	32.13496511	33.6123664	0	0	0	739.9271025	729.8124508	750.8767505	1	hb_ant
900	54	13	FALSE	638.7419462	5883.972214	2215.52818	31	1220.614527	12.58347996	12.31585444	12.8348939	32.87585473	32.13496511	33.6123664	0	0	0	750.5725934	740.5345054	761.8969796	1	hb_ant
901	55	13	FALSE	725.0424242	6658.980411	2306.742385	32	1217.985414	12.29783496	12.03628454	12.54354181	32.87585473	32.13496511	33.6123664	0	0	0	760.8600913	750.8575683	772.4532829	1	hb_ant
902	56	13	FALSE	475.425641	4314.089231	2316.11221	33	1217.05542	12.01867411	11.76306088	12.25880341	32.87585473	32.13496511	33.6123664	0	0	0	770.7973008	760.6811053	781.9664177	1	hb_ant
903	57	13	FALSE	685.2766053	6274.264953	2315.504125	34	1216.305839	11.74585021	11.4960394	11.98052857	32.87585473	32.13496511	33.6123664	0	0	0	780.3918825	769.9912473	790.745335	1	hb_ant
904	58	13	FALSE	550.1421802	5100.926558	2344.308512	35	1222.257807	11.47921941	11.23507931	11.70857057	32.87585473	32.13496511	33.6123664	0	0	0	789.6514346	778.940249	800.6749774	1	hb_ant
905	59	13	FALSE	602.6800699	5484.498757	2346.859551	36	1228.579012	11.21864113	10.98004301	11.44278602	32.87585473	32.13496511	33.6123664	0	0	0	798.5834783	787.6258554	809.7086734	1	hb_ant
906	60	13	FALSE	594.1477564	5491.182982	2304.223708	37	1233.783767	10.96397797	10.73079603	11.18303478	32.87585473	32.13496511	33.6123664	0	0	0	807.1954453	795.8742746	818.1979922	1	hb_ant
907	61	13	FALSE	547.9355028	5102.220351	2348.770621	38	1235.983284	10.71509567	10.48720696	10.92917989	32.87585473	32.13496511	33.6123664	0	0	0	815.4946685	803.9385943	826.373412	1	hb_ant
908	62	13	FALSE	422.4104396	3916.452988	2414.34429	39	1243.274681	10.471863	10.24914736	10.6810875	32.87585473	32.13496511	33.6123664	0	0	0	823.4883734	811.6298137	834.3718535	1	hb_ant
909	63	13	FALSE	544.5146173	5093.238831	2328.077624	40	1248.723255	10.23415171	10.01649172	10.43862682	32.87585473	32.13496511	33.6123664	0	0	0	831.183672	819.0607007	842.1412676	1	hb_ant
910	64	13	FALSE	627.3387446	5884.35671	2307.001934	41	1253.833298	10.00183647	9.789117357	10.20166999	32.87585473	32.13496511	33.6123664	0	0	0	838.5875582	826.2086743	849.6162553	1	hb_ant
911	65	13	FALSE	623.5059524	5880.819597	2404.782385	42	1259.582418	9.77479478	9.566904393	9.970092081	32.87585473	32.13496511	33.6123664	0	0	0	845.7069038	833.080385	856.8037462	1	hb_ant
912	66	13	FALSE	624.8524227	5884.790769	2326.607582	43	1259.709028	9.552906939	9.349735663	9.74377099	32.87585473	32.13496511	33.6123664	0	0	0	852.5484558	839.6823665	863.7105461	1	hb_ant
913	67	13	FALSE	497.4340368	4704.781494	2248.60515	44	1257.896971	9.336055951	9.137496663	9.522587389	32.87585473	32.13496511	33.6123664	0	0	0	859.1188348	846.0210334	870.3433351	1	hb_ant
914	68	13	FALSE	616.0032581	5882.062337	2084.571698	45	1257.871448	9.124127481	8.930075489	9.306424655	32.87585473	32.13496511	33.6123664	0	0	0	865.4245336	852.1026789	876.7086661	1	hb_ant
915	69	13	FALSE	662.9173818	6278.131583	2019.764353	46	1257.026873	8.917009787	8.727362776	9.095168816	32.87585473	32.13496511	33.6123664	0	0	0	871.471917	858.0093848	882.8129637	1	hb_ant
916	70	13	FALSE	503.8872294	4702.727814	1940.357643	47	1255.363246	8.714593665	8.529251641	8.888708483	32.87585473	32.13496511	33.6123664	0	0	0	877.2672213	863.6448301	888.6625245	1	hb_ant
917	71	13	FALSE	649.193254	6274.59127	2045.189478	48	1252.880566	8.516772389	8.335637628	8.686934801	32.87585473	32.13496511	33.6123664	0	0	0	882.8165552	869.0400514	894.2635167	1	hb_ant
918	72	13	FALSE	526.869246	5098.929762	1972.529408	49	1249.578834	8.323441656	8.146418654	8.489741381	32.87585473	32.13496511	33.6123664	0	0	0	888.1259004	874.2008861	899.6219812	1	hb_ant
919	73	13	FALSE	570.9632462	5487.045295	1928.909127	50	1245.45805	8.13449953	7.961494951	8.297024252	32.87585473	32.13496511	33.6123664	0	0	0	893.2011123	879.1330495	904.8726825	1	hb_ant
920	74	13	FALSE	579.7622896	5494.856267	1884.469794	51	1240.518213	7.949846391	7.780769015	8.108681801	32.87585473	32.13496511	33.6123664	0	0	0	898.047922	883.8421361	909.8922032	1	hb_ant
921	75	13	FALSE	528.7458514	5107.186869	1839.211408	52	1234.759324	7.769384878	7.604145559	7.924614724	32.87585473	32.13496511	33.6123664	0	0	0	902.6719369	888.3336209	914.6830924	1	hb_ant
922	76	13	FALSE	446.5841991	4308.132792	1793.13397	53	1228.181383	7.593019841	7.431531454	7.74472597	32.87585473	32.13496511	33.6123664	0	0	0	907.0786431	892.6563094	919.2509711	1	hb_ant
923	77	13	FALSE	608.6440976	5881.106235	1746.23748	54	1220.78439	7.42065829	7.26283569	7.56892069	32.87585473	32.13496511	33.6123664	0	0	0	911.2734068	896.8409475	923.6013381	1	hb_ant
924	1	14	FALSE	658.0703102	5736.024387	1400.978011	-22	1341.79172	0.600924402	0	0	0.600924402	0	0	0.020483801	0	0	54.74164842	33.31660771	71.92734107	1	hb_ant
925	2	14	FALSE	679.2656385	5745.401786	1327.860465	-21	1327.860465	0.607767219	0	0	0.621408203	0	0	0.030273275	0	0	63.01570229	45.50330745	76.38689012	1	hb_ant
926	3	14	FALSE	720.6382756	6126.464899	1336.921105	-20	1314.81984	0.624244179	0	0	0.651681478	0	0	0.045091774	0	0	70.10328469	53.87060586	83.19309997	1	hb_ant
927	4	14	FALSE	749.3735403	6506.312524	1375.263964	-19	1302.669844	0.655165609	0	0	0.696773252	0	0	0.066006667	0	0	76.18085879	63.56208001	86.58864258	1	hb_ant
928	5	14	FALSE	662.3314215	5737.187747	1415.122656	-18	1291.410477	0.706300017	0	0	0.762779919	0	0	0.09933136	0	0	81.40223187	68.60843226	90.74369984	1	hb_ant
929	6	14	FALSE	644.373548	5751.042803	1374.494749	-17	1281.041741	0.789598366	0	0	0.862111278	0	0	0.135056842	0	0	85.90310594	73.8044547	96.59933168	1	hb_ant
930	7	14	FALSE	564.5758753	4979.319468	1376.424981	-16	1271.563633	0.906731325	0	0	0.99716812	0	0	0.165064344	0	0	89.80395981	77.23751696	98.80454805	1	hb_ant
931	8	14	FALSE	608.7040043	5360.770022	1396.536092	-15	1262.976156	1.051212868	0	0.138870793	1.162232464	0	0.138870793	0.182631472	0	0	93.21136792	80.24177385	105.0000846	1	hb_ant
932	9	14	FALSE	563.152782	4976.887389	1278.287884	-14	1255.279307	1.209981808	0	0.649227219	1.344863937	0	0.661877295	0.207598955	0	0	96.21881059	83.87032295	110.6940142	1	hb_ant
933	10	14	FALSE	573.4616947	4979.804318	1370.29275	-13	1248.473089	1.390114176	0	1.053365086	1.552462891	0	1.226312798	0.357253819	0	0.369747001	98.91184087	86.57152953	115.617425	1	hb_ant
934	11	14	FALSE	559.3707088	4971.936955	1387.671358	-12	1242.5575	1.715812403	0	1.745613134	1.90971671	0	1.995909717	0.772966871	0	1.259706536	101.3870507	89.41988379	117.0364755	1	hb_ant
935	12	14	FALSE	575.8450501	4980.734712	1356.613015	-11	1237.666359	2.449830333	0	4.259967723	2.682683582	0	4.314346354	1.465425549	0	2.235757057	103.7838181	92.17700461	117.0528313	1	hb_ant
936	13	14	FALSE	561.3786797	4982.004004	1344.444029	-10	1233.478698	3.859644734	1.089067674	6.866588833	4.148109131	1.095047142	7.093125591	2.311369306	0.633840726	3.782557345	106.3118565	95.59306569	118.1671297	1	hb_ant
937	14	14	FALSE	688.2741597	6130.293067	1352.236005	-9	1234.380396	6.083400104	2.750708378	9.164335831	6.459478437	2.790981246	9.451850667	3.145957842	1.852245667	4.940684435	109.2588031	97.09060885	120.2255059	1	hb_ant
938	15	14	FALSE	508.1890984	4601.543781	1270.611028	-8	1231.434906	9.091264764	5.361177752	12.619757	9.605436279	5.469418688	13.1657585	3.769183329	2.693075055	4.930743953	112.9734414	100.2581992	122.3776141	1	hb_ant
939	16	14	FALSE	591.7083333	5360.591667	1273.111256	-7	1224.828718	12.65407638	9.056071837	17.00573763	13.37461961	9.221358694	17.69271967	3.981860473	3.44510499	4.641705135	117.8245352	104.3848078	127.647195	1	hb_ant
940	17	14	FALSE	634.8432734	5739.328188	1352.973654	-6	1220.321083	16.34868932	12.61339895	21.54086155	17.35648008	13.85802553	22.69471812	3.71376894	2.755207863	4.626832933	124.1418439	111.6974775	133.7821556	1	hb_ant
941	18	14	FALSE	469.6363636	4211.25303	1425.320814	-5	1221.558372	19.69134301	15.35211962	24.45921045	21.07024902	16.57266413	26.25278644	3.031182081	1.919896903	4.367594809	132.1577222	120.8915775	139.6110273	1	hb_ant
942	19	14	FALSE	717.9970085	6499.767491	1341.355416	-4	1222.963418	22.27553161	20.04380021	25.73245533	24.1014311	20.97150813	27.70459658	2.125546269	0.584716166	3.19535972	141.9679589	133.2363093	147.9007241	1	hb_ant
943	20	14	FALSE	592.8162698	5356.773413	1322.934415	-3	1222.933624	23.89542331	22.79007346	25.82999893	26.22697737	24.85779001	28.4242719	1.275924054	0	2.281877562	153.5255424	147.1139744	160.4651995	1	hb_ant
944	21	14	FALSE	581.9623557	5375.056241	1363.124168	-2	1220.305821	24.62892125	24.39626332	25.40596923	27.50290142	26.61684138	28.57101587	0.650705353	0	1.165663024	166.6702058	160.2892633	175.0002249	1	hb_ant
945	22	14	FALSE	659.899325	6122.698551	1362.08705	-1	1223.361183	24.7205501	24.11954357	25.31040061	28.15360678	27.66745459	28.77862759	0.219112557	0	0	181.1746871	173.8167406	188.3717341	1	hb_ant
946	23	14	FALSE	641.9098596	5736.565034	1434.768047	0	1223.517952	24.37850617	23.60643196	24.94542055	28.37271933	27.70202819	28.94555893	0.054972273	0	0	196.7862056	189.3282771	205.092628	1	hb_ant
947	24	14	FALSE	578.2272524	5366.266151	1330.184671	1	1218.412708	23.88008635	23.29351255	24.37915951	28.42769161	27.70202819	29.03839788	0.044070642	0	0	213.2645238	205.4077283	222.7541046	1	hb_ant
948	25	14	FALSE	805.2847222	7282.195437	1419.558839	2	1216.126724	23.38207903	22.85104089	23.82575259	28.47176225	27.70202819	29.03839788	0.038460882	0	0	230.4011922	222.4593476	240.9654471	1	hb_ant
949	26	14	FALSE	613.0160382	5739.594601	1417.55575	3	1215.087717	22.88976672	22.33232226	23.284908	28.51022313	27.75587503	29.03839788	0.030305328	0	0	248.0189489	240.2791587	259.3805008	1	hb_ant
950	27	14	FALSE	622.3005952	5744.614881	1459.16372	4	1211.261383	22.40047434	21.83557794	22.83093957	28.54052846	27.80262015	29.03839788	0.012511872	0	0	265.9668374	258.6767596	277.5560792	1	hb_ant
951	28	14	FALSE	742.9054973	6902.984096	1421.17125	5	1208.681288	21.90449545	21.33991032	22.31267725	28.55304033	27.87147905	29.05042659	0.000833682	0	0	284.1155766	276.9246838	295.0791815	1	hb_ant
952	29	14	FALSE	499.9305493	4591.477131	1469.207927	6	1210.394335	21.40809708	20.85549435	21.80617947	28.55387401	27.87147905	29.07543704	0	0	0	302.3550333	295.0362919	312.719382	1	hb_ant
953	30	14	FALSE	654.475666	6129.455769	1436.568981	7	1212.922974	20.92213328	20.38207463	21.3111792	28.55387401	27.87147905	29.07543704	0	0	0	320.592606	313.2979893	330.4193548	1	hb_ant
954	31	14	FALSE	576.6680375	5367.252237	1484.717434	8	1213.868414	20.44720085	19.91940154	20.82741543	28.55387401	27.87147905	29.07543704	0	0	0	338.7509722	331.2588418	348.0934159	1	hb_ant
955	32	14	FALSE	566.5646825	5360.055952	1480.685144	9	1215.820186	19.98304939	19.46723112	20.3546331	28.55387401	27.87147905	29.07543704	0	0	0	356.7658496	348.6870031	365.6657659	1	hb_ant
956	33	14	FALSE	520.1494912	4979.631644	1629.149391	10	1215.842594	19.52943417	19.02532497	19.89258293	28.55387401	27.87147905	29.07543704	0	0	0	374.5840637	365.9782371	383.3018358	1	hb_ant
957	34	14	FALSE	620.797807	5748.509868	1553.750378	11	1213.218023	19.08611602	18.5934501	19.4410213	28.55387401	27.87147905	29.07543704	0	0	0	392.1618958	383.0810192	400.726433	1	hb_ant
958	35	14	FALSE	510.0333333	4967.896212	1654.36853	12	1206.340426	18.65286118	18.17137878	18.99971011	28.55387401	27.87147905	29.07543704	0	0	0	409.4636727	400.2746792	417.9031604	1	hb_ant
959	36	14	FALSE	569.9775192	5364.704934	1584.872136	13	1205.515281	18.22944123	17.75888848	18.56841669	28.55387401	27.87147905	29.07543704	0	0	0	426.4605604	417.8800965	434.7552002	1	hb_ant
960	37	14	FALSE	718.5415501	6890.763384	1675.342274	14	1208.18229	17.81563292	17.35576171	18.14691363	28.55387401	27.87147905	29.07543704	0	0	0	443.1295351	435.1991299	451.221993	1	hb_ant
961	38	14	FALSE	442.3511905	4203.943132	1636.885851	15	1209.685743	17.41121805	16.96178592	17.7349787	28.55387401	27.87147905	29.07543704	0	0	0	459.4525031	452.3850443	467.3301521	1	hb_ant
962	39	14	FALSE	659.162747	6130.240456	1576.393235	16	1210.104499	17.0159834	16.57675338	17.33239468	28.55387401	27.87147905	29.07543704	0	0	0	475.4155498	468.533541	483.0686255	1	hb_ant
963	40	14	FALSE	481.2025142	4601.89329	1667.247203	17	1212.725373	16.62972058	16.20046108	16.93894932	28.55387401	27.87147905	29.07543704	0	0	0	491.0082984	484.2252364	499.1702182	1	hb_ant
964	41	14	FALSE	555.4878427	5367.240043	1744.346034	18	1213.087467	16.25222592	15.83271061	16.55443517	28.55387401	27.87147905	29.07543704	0	0	0	506.2233623	500.0087433	513.8671453	1	hb_ant
965	42	14	FALSE	642.9559524	6130.843651	1784.064981	19	1213.324457	15.88330039	15.47330808	16.17864949	28.55387401	27.87147905	29.07543704	0	0	0	521.0558774	515.1739234	527.9333313	1	hb_ant
966	43	14	FALSE	529.1591934	4977.989861	1669.623257	20	1212.743116	15.52274947	15.12206399	15.81139415	28.55387401	27.87147905	29.07543704	0	0	0	535.5031037	529.352245	541.8616255	1	hb_ant
967	44	14	FALSE	460.3519231	4600.383654	1799.644279	21	1213.739031	15.17038306	14.77879314	15.4524755	28.55387401	27.87147905	29.07543704	0	0	0	549.5640848	543.8802919	555.6008199	1	hb_ant
968	45	14	FALSE	577.7033626	5757.520614	1766.250224	22	1217.755257	14.82601537	14.44331453	15.10170431	28.55387401	27.87147905	29.07543704	0	0	0	563.2393578	558.0268281	569.0112789	1	hb_ant
969	46	14	FALSE	668.3457209	6512.263725	1857.975706	23	1217.752664	14.48946482	14.11545129	14.75889562	28.55387401	27.87147905	29.07543704	0	0	0	576.5307059	570.6814036	581.9832273	1	hb_ant
970	47	14	FALSE	643.2689458	6130.071721	1757.558314	24	1216.165564	14.16055396	13.79503055	14.42386869	28.55387401	27.87147905	29.07543704	0	0	0	589.4409474	583.4124954	594.5657527	1	hb_ant
971	48	14	FALSE	506.4488095	4983.47996	1816.86528	25	1220.685057	13.83910939	13.48188336	14.09644687	28.55387401	27.87147905	29.07543704	0	0	0	601.9737565	595.4619164	606.8455167	1	hb_ant
972	49	14	FALSE	549.4303226	5365.424042	1879.698419	26	1224.427636	13.52496161	13.1758446	13.77645753	28.55387401	27.87147905	29.07543704	0	0	0	614.1335104	607.7307888	618.9741923	1	hb_ant
973	50	14	FALSE	639.9388889	6130.894444	1816.932673	27	1224.891892	13.21794498	12.87675293	13.46373194	28.55387401	27.87147905	29.07543704	0	0	0	625.9251587	620.0104196	630.7001902	1	hb_ant
974	51	14	FALSE	604.7216089	5740.275685	1807.968981	28	1226.120276	12.91789763	12.58445064	13.15810522	28.55387401	27.87147905	29.07543704	0	0	0	637.3541137	632.0456505	641.9368933	1	hb_ant
975	52	14	FALSE	483.3758285	4604.976612	2002.400788	29	1223.088754	12.62466135	12.29878361	12.85941624	28.55387401	27.87147905	29.07543704	0	0	0	648.4261559	643.1156099	653.5824641	1	hb_ant
976	53	14	FALSE	511.2955489	4982.394422	1806.587374	30	1218.420012	12.33808154	12.01960122	12.56750749	28.55387401	27.87147905	29.07543704	0	0	0	659.1473546	653.6573084	664.5694727	1	hb_ant
977	54	14	FALSE	690.9115079	6908.926984	1910.432733	31	1216.076498	12.05800709	11.74675627	12.28222507	28.55387401	27.87147905	29.07543704	0	0	0	669.5240002	663.9027481	674.3554852	1	hb_ant
978	55	14	FALSE	565.8651515	5745.442063	1882.320633	32	1213.45716	11.78429033	11.48010491	12.00341856	28.55387401	27.87147905	29.07543704	0	0	0	679.5625473	673.8890685	683.8551036	1	hb_ant
979	56	14	FALSE	507.569697	4991.95202	2014.749981	33	1212.530624	11.51678694	11.21950653	11.73094096	28.55387401	27.87147905	29.07543704	0	0	0	689.269566	683.5455625	693.5635995	1	hb_ant
980	57	14	FALSE	581.8038545	5751.556946	1987.742811	34	1211.78383	11.25535587	10.96482373	11.4646486	28.55387401	27.87147905	29.07543704	0	0	0	698.6517017	692.5669586	703.1027014	1	hb_ant
981	58	14	FALSE	505.950469	4989.823413	2110.539267	35	1217.713669	10.99985929	10.71592223	11.20440107	28.55387401	27.87147905	29.07543704	0	0	0	707.7156402	701.3066705	712.39052	1	hb_ant
982	59	14	FALSE	568.6090681	5738.756653	2130.473762	36	1224.011373	10.75016249	10.47267079	10.95006117	28.55387401	27.87147905	29.07543704	0	0	0	716.4680794	710.4343842	721.2779026	1	hb_ant
983	60	14	FALSE	603.357197	6144.536237	2055.19809	37	1229.196778	10.5061338	10.23494117	10.70149478	28.55387401	27.87147905	29.07543704	0	0	0	724.9157051	719.0065599	730.0206868	1	hb_ant
984	61	14	FALSE	576.5316207	5751.968588	2200.578207	38	1231.388117	10.26764456	10.002608	10.45857085	28.55387401	27.87147905	29.07543704	0	0	0	733.0651705	727.0867925	738.3764824	1	hb_ant
985	62	14	FALSE	608.7996392	6144.228824	2154.424981	39	1238.652406	10.03456903	9.775548801	10.22116129	28.55387401	27.87147905	29.07543704	0	0	0	740.9230801	734.6083158	746.4323349	1	hb_ant
986	63	14	FALSE	688.6945887	6914.268615	2163.408981	40	1244.080723	9.806784314	9.553643843	9.98914093	28.55387401	27.87147905	29.07543704	0	0	0	748.4959754	742.1662416	754.0980772	1	hb_ant
987	64	14	FALSE	456.9103457	4598.357257	2173.442372	41	1249.171768	9.58417031	9.336776128	9.762387431	28.55387401	27.87147905	29.07543704	0	0	0	755.7903241	749.3901524	761.4825043	1	hb_ant
988	65	14	FALSE	570.6857058	5755.55598	2126.643469	42	1254.899514	9.366609644	9.12483131	9.540781237	28.55387401	27.87147905	29.07543704	0	0	0	762.8125102	756.2210801	768.5920208	1	hb_ant
989	66	14	FALSE	644.0880952	6516.282143	2094.312981	43	1255.025653	9.153987605	8.917697639	9.324205503	28.55387401	27.87147905	29.07543704	0	0	0	769.5688273	762.7918347	775.3589696	1	hb_ant
990	67	14	FALSE	540.8486479	5373.505726	2209.639857	44	1253.220333	8.946192087	8.715265902	9.112546038	28.55387401	27.87147905	29.07543704	0	0	0	776.0654721	769.1084981	781.8199246	1	hb_ant
991	68	14	FALSE	529.6768398	5369.328139	2145.924981	45	1253.194905	8.743113526	8.517429366	8.905691243	28.55387401	27.87147905	29.07543704	0	0	0	782.3085401	775.1770508	788.0278821	1	hb_ant
992	69	14	FALSE	518.0383478	5361.636977	1951.898264	46	1252.35347	8.544644849	8.32408372	8.703532051	28.55387401	27.87147905	29.07543704	0	0	0	788.304022	781.059575	793.9887901	1	hb_ant
993	70	14	FALSE	538.0411616	5377.616035	1960.540684	47	1250.696028	8.350681411	8.135127019	8.505961874	28.55387401	27.87147905	29.07543704	0	0	0	794.0578011	786.7745646	799.7084948	1	hb_ant
994	71	14	FALSE	347.0333993	3448.58926	2000.826691	48	1248.222578	8.161120943	7.950459636	8.312876539	28.55387401	27.87147905	29.07543704	0	0	0	799.5756512	792.2455873	805.1425856	1	hb_ant
995	72	14	FALSE	521.6356061	5371.155303	1993.962592	49	1244.933121	7.975863498	7.769984202	8.124174242	28.55387401	27.87147905	29.07543704	0	0	0	804.8632359	797.469678	810.5908672	1	hb_ant
996	73	14	FALSE	525.6869565	5354.885921	1973.339389	50	1240.827658	7.794811396	7.593605561	7.939755487	28.55387401	27.87147905	29.07543704	0	0	0	809.9261076	802.4714654	815.8900548	1	hb_ant
997	74	14	FALSE	420.508325	4219.886663	1951.900179	51	1235.906186	7.617869178	7.421230715	7.759523037	28.55387401	27.87147905	29.07543704	0	0	0	814.7697076	807.1826554	820.9119607	1	hb_ant
998	75	14	FALSE	520.0264706	5372.981863	1929.644961	52	1230.168708	7.444943547	7.252768777	7.583381864	28.55387401	27.87147905	29.07543704	0	0	0	819.3993662	811.6108555	825.8432418	1	hb_ant
999	76	14	FALSE	640.1265124	6518.633089	1906.573737	53	1223.615222	7.275943329	7.088130926	7.411239096	28.55387401	27.87147905	29.07543704	0	0	0	823.820303	815.8365535	830.5571111	1	hb_ant
1000	77	14	FALSE	519.3518648	5372.327572	1882.686505	54	1216.245729	7.110779415	6.927230354	7.243003968	28.55387401	27.87147905	29.07543704	0	0	0	828.0376284	819.8647136	835.0508826	1	hb_ant
1001	1	15	FALSE	635.8384921	5597.963889	1367.694247	-22	1347.403676	0.197183601	0	0	0.197183601	0	0	0.008979442	0	0	47.7531526	33.54100457	62.28346332	1	hb_ant
1002	2	15	FALSE	664.7883061	5985.181838	1333.414154	-21	1333.414154	0.201686975	0	0	0.206163043	0	0	0.00900763	0	0	55.09077195	43.60434197	67.31663554	1	hb_ant
1003	3	15	FALSE	457.1070527	4108.863203	1411.031835	-20	1320.318988	0.206116311	0	0	0.215170673	0	0	0.009354413	0	0	61.32763894	52.1395989	70.99861453	1	hb_ant
1004	4	15	FALSE	574.1248177	5233.543131	1377.501654	-19	1308.118175	0.210791884	0	0	0.224525086	0	0	0.013691779	0	0	66.62431582	59.39371471	73.52652849	1	hb_ant
1005	5	15	FALSE	572.8129343	5231.10898	1392.83456	-18	1296.811717	0.219698687	0	0	0.238216866	0	0	0.022466772	0	0	71.11867216	64.78416539	77.5557999	1	hb_ant
1006	6	15	FALSE	501.6222637	4869.52798	1339.797109	-17	1286.399614	0.237178299	0	0	0.260683638	0	0	0.041846265	0	0	74.92991121	67.90768261	81.50421902	1	hb_ant
1007	7	15	FALSE	569.8142857	5244.23254	1450.458492	-16	1276.881865	0.273640617	0	0	0.302529902	0	0	0.068689899	0	0	78.16249964	71.32041121	85.3707843	1	hb_ant
1008	8	15	FALSE	566.8097368	5231.751051	1386.109719	-15	1268.258471	0.336118874	0	0	0.371219802	0	0	0.116483582	0	0	80.90966096	73.50656066	88.92327131	1	hb_ant
1009	9	15	FALSE	709.8736842	6357.226211	1351.101654	-14	1260.529431	0.444972558	0	0.129977244	0.487703384	0	0.129977244	0.20732843	0	0.340286589	83.25802221	76.5543639	91.8566765	1	hb_ant
1010	10	15	FALSE	569.3916667	5241.873214	1329.539654	-13	1253.694746	0.64220011	0	0.439331969	0.695031813	0	0.440853215	0.380330828	0	0.62128315	85.29477812	78.74234131	93.94806395	1	hb_ant
1011	11	15	FALSE	519.0493961	4857.587077	1321.558725	-12	1247.754415	1.007952995	0	1.410252217	1.075362641	0	1.417976723	0.705616935	0	1.319454033	87.11942123	80.95799141	94.9304125	1	hb_ant
1012	12	15	FALSE	533.2251457	4865.194551	1291.210629	-11	1242.842818	1.690689397	0	2.888330975	1.780979576	0	3.158836454	1.312993886	0.509467531	2.099043861	88.86388661	82.65268841	95.51314498	1	hb_ant
1013	13	15	FALSE	545.625	4870.747222	1342.500006	-10	1238.637642	2.965304634	0.689454054	4.727923966	3.093973462	0.716442755	4.946759476	2.131944598	1.441983469	2.877778493	90.72113939	83.90637281	97.0551532	1	hb_ant
1014	14	15	FALSE	541.1318765	5233.876593	1344.925425	-9	1239.543111	5.029936817	2.516681646	7.056740184	5.22591806	2.553468463	7.239443065	2.947603243	2.120453414	3.884900494	92.96008482	86.31338668	100.0061094	1	hb_ant
1015	15	15	FALSE	600.0258159	5607.196737	1351.124382	-8	1236.585302	7.863360494	5.363939057	10.51642507	8.173521303	5.551361083	10.91882216	3.495569295	2.706697643	4.493128914	95.90994472	89.39259101	103.0143374	1	hb_ant
1016	16	15	FALSE	475.8342034	4493.055152	1364.37797	-7	1229.951484	11.18043151	9.073155783	13.29687366	11.6690906	9.257367962	13.62891726	3.613608185	3.101658747	4.588772878	99.91382124	93.3872769	106.7253121	1	hb_ant
1017	17	15	FALSE	589.1606061	5617.591667	1318.287138	-6	1225.424996	14.54024389	11.80915	16.97818201	15.28269878	12.63108227	17.99871202	3.264195961	2.707524731	4.065595783	105.2680771	99.1849371	111.7708612	1	hb_ant
1018	18	15	FALSE	590.7207983	5606.988866	1330.441207	-5	1226.667459	17.47437632	15.07834576	20.14338093	18.54689474	16.21612914	21.21864479	2.54172459	1.745180791	3.377181827	112.1671364	106.9027868	117.388538	1	hb_ant
1019	19	15	FALSE	599.7833333	5626.201587	1294.364698	-4	1228.078382	19.61943257	18.05662933	21.79929048	21.08861933	19.28880344	23.21768795	1.654367699	0.764462122	2.740350302	120.6707477	116.0992201	124.9773897	1	hb_ant
1020	20	15	FALSE	565.5918498	5615.287363	1282.0062	-3	1228.048464	20.82843915	20.29217372	22.24648358	22.74298703	21.94301364	24.33028623	0.910451938	0	1.581864359	130.7059634	125.8045486	136.1413287	1	hb_ant
1021	21	15	FALSE	632.0374687	5994.144612	1332.63979	-2	1225.40967	21.26608552	21.27236436	22.15581665	23.65343897	23.4577462	24.70104276	0.467620871	0	0.694997162	142.1063179	136.9690774	146.7098088	1	hb_ant
1022	22	15	FALSE	514.5771825	4858.934325	1344.328719	-1	1228.477811	21.25096625	20.96433731	21.92595529	24.12105984	23.77337154	24.87743121	0.290624828	0	0	154.6655883	149.1722112	158.6697713	1	hb_ant
1023	23	15	FALSE	433.3350511	4110.332776	1360.66538	0	1228.635235	21.05919414	20.63831043	21.62961819	24.41168467	23.97313764	24.90261994	0.173232077	0	0	168.1781584	162.2041371	172.1686933	1	hb_ant
1024	24	15	FALSE	518.6335116	4858.312797	1412.393321	1	1223.508639	20.75438251	20.25063756	21.30070465	24.58491675	24.16324381	24.95712479	0.088161762	0	0	182.4520573	176.1937635	186.952689	1	hb_ant
1025	25	15	FALSE	613.6305556	5982.479545	1379.631315	2	1221.213094	20.37141979	19.80971366	20.89714841	24.67307851	24.22809441	25.07415875	0.035000367	0	0	197.3125218	190.3924404	202.160046	1	hb_ant
1026	26	15	FALSE	529.6619769	5231.306566	1429.776654	3	1220.169742	19.94398893	19.36003316	20.49717712	24.70807887	24.22809441	25.18947557	0.01180331	0	0	212.6041897	205.6643964	217.6620234	1	hb_ant
1027	27	15	FALSE	533.0248502	5243.493382	1405.965476	4	1216.327404	19.50306369	18.9205604	20.0318912	24.71988218	24.22809441	25.19160252	0.001179096	0	0	228.1922503	221.4112121	233.3439319	1	hb_ant
1028	28	15	FALSE	609.7421551	5976.387088	1393.646297	5	1213.736518	19.06152324	18.49106368	19.57716727	24.72106128	24.22809441	25.19160252	0	0	0	243.961593	237.4263227	249.3164059	1	hb_ant
1029	29	15	FALSE	590.5311966	5612.763675	1465.572375	6	1215.45673	18.62882666	18.07131654	19.13276557	24.72106128	24.22809441	25.19160252	0	0	0	259.8151426	253.5631974	265.3930419	1	hb_ant
1030	30	15	FALSE	487.0819444	4861.272222	1496.834263	7	1217.995945	18.20595229	17.66109765	18.69845179	24.72106128	24.22809441	25.19160252	0	0	0	275.6715387	269.7196265	281.253843	1	hb_ant
1031	31	15	FALSE	540.2847638	5243.075945	1469.699654	8	1218.945339	17.79267718	17.26019073	18.27399694	24.72106128	24.22809441	25.19160252	0	0	0	291.4628464	285.8834168	296.9594017	1	hb_ant
1032	32	15	FALSE	412.0574495	4108.651245	1458.902502	9	1220.905274	17.38878341	16.8683844	17.8591772	24.72106128	24.22809441	25.19160252	0	0	0	307.1325724	301.7840973	312.6009454	1	hb_ant
1033	33	15	FALSE	524.9195166	5244.480916	1493.160745	10	1220.927776	16.99405802	16.48547208	17.45377388	24.72106128	24.22809441	25.19160252	0	0	0	322.6339694	317.2865633	328.0725881	1	hb_ant
1034	34	15	FALSE	514.4064394	5241.858496	1559.15744	11	1218.292228	16.60829291	16.11125186	17.05757322	24.72106128	24.22809441	25.19160252	0	0	0	337.9285876	332.9117821	343.4566458	1	hb_ant
1035	35	15	FALSE	512.7623575	5239.60542	1543.394758	12	1211.385865	16.23128466	15.74552645	16.6703663	24.72106128	24.22809441	25.19160252	0	0	0	352.9850364	347.9107565	358.8155724	1	hb_ant
1036	36	15	FALSE	569.5178571	5609.353571	1530.898529	13	1210.55727	15.86283449	15.38810299	16.29194899	24.72106128	24.22809441	25.19160252	0	0	0	367.7779276	362.8864998	373.2304059	1	hb_ant
1037	37	15	FALSE	473.7491087	4864.968538	1539.796609	14	1213.235433	15.50274815	15.03879306	15.92212175	24.72106128	24.22809441	25.19160252	0	0	0	382.2869713	377.7704649	387.3359265	1	hb_ant
1038	38	15	FALSE	546.16998	5244.321878	1629.106756	15	1214.745175	15.15083577	14.69741245	15.56068958	24.72106128	24.22809441	25.19160252	0	0	0	396.4962049	392.1389202	401.1310544	1	hb_ant
1039	39	15	FALSE	464.9317673	4858.795529	1618.376245	16	1215.165682	14.8069118	14.36378119	15.20746193	24.72106128	24.22809441	25.19160252	0	0	0	410.3933336	406.1465421	414.8807909	1	hb_ant
1040	40	15	FALSE	542.088141	5615.51485	1653.731284	17	1217.797517	14.4707949	14.03772336	14.86225254	24.72106128	24.22809441	25.19160252	0	0	0	423.969168	419.2294895	428.0465389	1	hb_ant
1041	41	15	FALSE	540.6928571	5614.335119	1677.711029	18	1218.161126	14.14230785	13.71906704	14.52487941	24.72106128	24.22809441	25.19160252	0	0	0	437.2171439	433.0210559	440.7668768	1	hb_ant
1042	42	15	FALSE	552.5888889	5614.731746	1659.156342	19	1218.399107	13.82127747	13.40764422	14.19516465	24.72106128	24.22809441	25.19160252	0	0	0	450.1329116	446.2487276	453.74488	1	hb_ant
1043	43	15	FALSE	518.8911255	5241.812229	1654.220586	20	1217.815335	13.50753447	13.10329069	13.87293441	24.72106128	24.22809441	25.19160252	0	0	0	462.7139866	458.8039345	466.0149457	1	hb_ant
1044	44	15	FALSE	625.657326	6358.215018	1647.509189	21	1218.815415	13.20091344	12.80584599	13.5580188	24.72106128	24.22809441	25.19160252	0	0	0	474.9594511	471.4591187	478.3058906	1	hb_ant
1045	45	15	FALSE	548.841951	5612.525921	1797.488641	22	1222.848439	12.9012527	12.51515329	13.25025177	24.72106128	24.22809441	25.19160252	0	0	0	486.8696987	483.8812934	490.3561919	1	hb_ant
1046	46	15	FALSE	599.4163059	5983.271573	1701.423083	23	1222.845834	12.60839426	12.23105931	12.94947106	24.72106128	24.22809441	25.19160252	0	0	0	498.4462183	495.6526637	502.0394163	1	hb_ant
1047	47	15	FALSE	435.385452	4480.127928	1739.484467	24	1221.252097	12.32218371	11.95341426	12.65551806	24.72106128	24.22809441	25.19160252	0	0	0	509.6914085	506.7230861	513.6820576	1	hb_ant
1048	48	15	FALSE	530.2771978	5612.026557	1743.934988	25	1225.790492	12.04247014	11.68207176	12.3682378	24.72106128	24.22809441	25.19160252	0	0	0	520.6084202	517.4683742	524.6062992	1	hb_ant
1049	49	15	FALSE	473.4025794	4875.140675	1817.716061	26	1229.548724	11.76910607	11.41688873	12.08747881	24.72106128	24.22809441	25.19160252	0	0	0	531.2010224	528.2022268	534.9048717	1	hb_ant
1050	50	15	FALSE	604.6795455	6356.516126	1844.986575	27	1230.014922	11.50194736	11.15772536	11.81309304	24.72106128	24.22809441	25.19160252	0	0	0	541.4734885	538.113878	545.0811516	1	hb_ant
1051	51	15	FALSE	479.5904507	4867.297159	1773.773394	28	1231.248444	11.24085316	10.90444499	11.54493583	24.72106128	24.22809441	25.19160252	0	0	0	551.4304988	547.7176539	555.4663767	1	hb_ant
1052	52	15	FALSE	551.7481667	5612.636596	1753.756764	29	1228.204243	10.98568579	10.65691409	11.28286578	24.72106128	24.22809441	25.19160252	0	0	0	561.0770583	556.9783573	565.6298379	1	hb_ant
1053	53	15	FALSE	501.0030303	5246.306926	1856.834705	30	1223.515973	10.73631072	10.41500214	11.02674473	24.72106128	24.22809441	25.19160252	0	0	0	570.4184268	566.0826612	575.4010211	1	hb_ant
1054	54	15	FALSE	539.825	5620.05119	1820.271009	31	1221.162659	10.49259647	10.17858159	10.77643762	24.72106128	24.22809441	25.19160252	0	0	0	579.4600595	574.7868829	584.7948924	1	hb_ant
1055	55	15	FALSE	486.1856227	5229.463309	1793.253015	32	1218.532365	10.25441453	9.94752779	10.53181249	24.72106128	24.22809441	25.19160252	0	0	0	588.2075572	583.4277203	593.7958115	1	hb_ant
1056	56	15	FALSE	491.9441804	5252.17038	1820.505501	33	1217.601953	10.02163932	9.721718909	10.29274035	24.72106128	24.22809441	25.19160252	0	0	0	596.6666233	591.4869603	602.4764387	1	hb_ant
1057	57	15	FALSE	546.3469412	5986.295312	1920.74848	34	1216.852036	9.794148109	9.50103589	10.05909514	24.72106128	24.22809441	25.19160252	0	0	0	604.8430286	599.3168352	610.8331176	1	hb_ant
1058	58	15	FALSE	620.6485931	6357.01829	1829.120562	35	1222.806677	9.571820947	9.285362375	9.83075368	24.72106128	24.22809441	25.19160252	0	0	0	612.7425808	606.8917218	619.2872791	1	hb_ant
1059	59	15	FALSE	512.8364684	5613.246778	1953.772289	36	1229.130721	9.354540611	9.074584649	9.607595572	24.72106128	24.22809441	25.19160252	0	0	0	620.3710994	614.2814655	627.0026174	1	hb_ant
1060	60	15	FALSE	565.0763228	6001.027646	1939.466409	37	1234.337813	9.142192539	8.868591578	9.389503152	24.72106128	24.22809441	25.19160252	0	0	0	627.7343946	621.4732627	634.3577799	1	hb_ant
1061	61	15	FALSE	559.0646825	5994.385714	2038.377078	38	1236.538317	8.934664769	8.667274549	9.176361431	24.72106128	24.22809441	25.19160252	0	0	0	634.8382493	628.2186642	641.550434	1	hb_ant
1062	62	15	FALSE	494.6650108	5249.755754	1933.279191	39	1243.832989	8.731847879	8.470527416	8.968058026	24.72106128	24.22809441	25.19160252	0	0	0	641.6884049	634.7598817	648.5629385	1	hb_ant
1063	63	15	FALSE	496.0275974	5239.811147	2061.833136	40	1249.28401	8.533634932	8.278246444	8.764483109	24.72106128	24.22809441	25.19160252	0	0	0	648.2905488	640.9888995	655.322527	1	hb_ant
1064	64	15	FALSE	533.9502553	5616.926987	1995.775383	41	1254.396347	8.339921419	8.09033025	8.565529342	24.72106128	24.22809441	25.19160252	0	0	0	654.6503044	646.9038115	661.8349132	1	hb_ant
1065	65	15	FALSE	454.2422078	4867.000144	2047.776024	42	1260.148049	8.150605203	7.906679753	8.371091826	24.72106128	24.22809441	25.19160252	0	0	0	660.7732234	652.6496588	668.105741	1	hb_ant
1066	66	15	FALSE	498.0529221	5247.599242	2012.989585	43	1260.274716	7.965586464	7.727198123	8.181068042	24.72106128	24.22809441	25.19160252	0	0	0	666.664779	658.2302536	674.1405765	1	hb_ant
1067	67	15	FALSE	438.2668039	4868.514738	1964.668448	44	1258.461845	7.784767652	7.551790725	7.995357797	24.72106128	24.22809441	25.19160252	0	0	0	672.3303605	663.5939769	679.9449032	1	hb_ant
1068	68	15	FALSE	484.3309524	5247.855952	1977.900042	45	1258.436311	7.608053426	7.380365076	7.813863175	24.72106128	24.22809441	25.19160252	0	0	0	677.7752696	668.7459366	685.5241168	1	hb_ant
1069	69	15	FALSE	484.8592172	5230.479798	1927.787654	46	1257.591356	7.435350613	7.212830789	7.636488481	24.72106128	24.22809441	25.19160252	0	0	0	683.004717	673.7754516	690.8835221	1	hb_ant
1070	70	15	FALSE	446.3678562	4865.692411	1910.665608	47	1255.926982	7.266568154	7.04909953	7.463140193	24.72106128	24.22809441	25.19160252	0	0	0	688.0238202	678.6994846	696.0283303	1	hb_ant
1071	71	15	FALSE	551.343401	5989.601334	1881.03627	48	1253.443187	7.101617057	6.88908497	7.29372691	24.72106128	24.22809441	25.19160252	0	0	0	692.8376018	683.4643071	700.963657	1	hb_ant
1072	72	15	FALSE	449.2892412	4870.608289	1906.242369	49	1250.139973	6.94041035	6.732702742	7.128159309	24.72106128	24.22809441	25.19160252	0	0	0	697.4509885	688.0595963	705.6945211	1	hb_ant
1073	73	15	FALSE	510.5262923	5618.904902	1891.91904	50	1246.017338	6.782863035	6.579870389	6.966350093	24.72106128	24.22809441	25.19160252	0	0	0	701.8688107	692.4898656	710.2258442	1	hb_ant
1074	74	15	FALSE	544.2921293	5990.746815	1876.776291	51	1241.075283	6.628892044	6.430507332	6.808213946	24.72106128	24.22809441	25.19160252	0	0	0	706.0958018	696.6008878	714.5624499	1	hb_ant
1075	75	15	FALSE	442.7480159	4866.482937	1860.814121	52	1235.313808	6.478416195	6.284534815	6.653667489	24.72106128	24.22809441	25.19160252	0	0	0	710.136599	700.5826863	718.7090641	1	hb_ant
1076	76	15	FALSE	515.6299223	5619.006738	1844.032532	53	1228.732913	6.331356147	6.141875875	6.502629237	24.72106128	24.22809441	25.19160252	0	0	0	713.9957435	704.4615011	722.6703155	1	hb_ant
1077	77	15	FALSE	485.577605	5239.743527	1826.431522	54	1221.332598	6.187634363	6.002455292	6.355019554	24.72106128	24.22809441	25.19160252	0	0	0	717.6776813	708.2247816	726.450736	1	hb_ant
1078	1	16	FALSE	591.7440226	5469.465274	1358.670603	-22	1328.716832	1.479303013	0	2.190116048	1.479303013	0	2.190116048	0.051560115	0	0	37.81999278	16.41822283	57.03073416	1	hb_ant
1079	2	16	FALSE	575.7944444	5482.794444	1343.549223	-21	1314.921328	1.497282949	0	2.140400414	1.530863128	0	2.190116048	0.058413146	0	0	44.9470156	30.5591739	58.8683795	1	hb_ant
1080	3	16	FALSE	523.0564935	5116.94228	1334.838603	-20	1302.007775	1.521707773	0	2.155783083	1.589276274	0	2.225660542	0.069969189	0	0	51.19640909	39.62472224	61.46315562	1	hb_ant
1081	4	16	FALSE	501.8158773	4748.733709	1338.41851	-19	1289.976173	1.557134196	0	2.278120643	1.659245463	0	2.430145928	0.081507912	0	0	56.69967051	47.72981946	63.80443412	1	hb_ant
1082	5	16	FALSE	456.7103175	4390.704762	1339.045148	-18	1278.826522	1.603295161	0	2.449673747	1.740753375	0	2.552091146	0.099045756	0	0	61.57083921	55.90047767	66.78099556	1	hb_ant
1083	6	16	FALSE	560.9807674	5482.234685	1307.094603	-17	1268.558822	1.665946117	0	2.51508403	1.839799131	0	2.821064435	0.12674103	0	0	65.90977864	59.61426636	71.36139834	1	hb_ant
1084	7	16	FALSE	563.1482088	5476.132076	1370.349426	-16	1259.173072	1.75487017	0	2.715160545	1.966540161	0	3.085552107	0.146933639	0	0	69.80506872	64.27818814	76.78103487	1	hb_ant
1085	8	16	FALSE	492.828664	4745.144053	1364.278206	-15	1250.669274	1.861968256	0	3.003283023	2.1134738	0	3.327967326	0.150876539	0	0	73.33470946	67.11211448	79.91570526	1	hb_ant
1086	9	16	FALSE	624.9819986	6205.514322	1384.364373	-14	1243.047427	1.970578116	0	3.467121958	2.264350339	0	4.098750159	0.163590624	0	0.091562411	76.56612349	69.25025845	83.30024676	1	hb_ant
1087	10	16	FALSE	534.8722222	5119.168056	1309.387377	-13	1236.30753	2.089436616	0	3.721524717	2.427940963	0	4.192027328	0.219775367	0	0.347963271	79.55913322	72.28694014	86.9066878	1	hb_ant
1088	11	16	FALSE	508.1054777	5109.167787	1401.925523	-12	1230.449585	2.261781772	0.225117752	4.343039942	2.64771633	0.225117752	4.778606478	0.33205613	0	0.720219104	82.37254709	76.06043103	90.11815317	1	hb_ant
1089	12	16	FALSE	516.5169691	5105.543178	1325.111498	-11	1225.606105	2.542495456	0.820700095	4.449870729	2.97977246	0.986963268	5.192260433	0.505435815	0	0.890557941	85.07171909	78.95727789	92.33167261	1	hb_ant
1090	13	16	FALSE	561.9613491	5482.105675	1251.392052	-10	1221.45925	2.990216624	1.385812676	4.877885674	3.485208275	1.71808446	6.059380005	0.698557872	0	1.309708574	87.7345891	81.66096162	94.82514576	1	hb_ant
1091	14	16	FALSE	593.4891775	5843.263278	1275.048936	-9	1222.352161	3.620896579	1.997962973	5.040297673	4.183766147	2.295347529	6.408260835	0.835295979	0	1.622600917	90.4511508	83.73259064	97.73312802	1	hb_ant
1092	15	16	FALSE	508.0149573	5112.359829	1298.869343	-8	1219.435374	4.373998206	3.106767033	5.944185935	5.019062126	3.643128122	6.940211375	0.905653281	0	1.734539892	93.3147329	86.28341798	100.1546009	1	hb_ant
1093	16	16	FALSE	503.9654762	5113.983521	1294.138429	-7	1212.893559	5.180361728	4.354101289	6.728043986	5.924715407	4.794230889	7.731497972	0.914785797	0.088133647	1.556502946	96.41219278	89.38288841	103.3116263	1	hb_ant
1094	17	16	FALSE	549.0269231	5476.298535	1334.73128	-6	1208.429847	5.977553314	4.394683068	7.413449613	6.839501205	6.091395563	8.377389483	0.867046588	0.102307404	1.52758092	99.81613516	93.58891475	105.4729241	1	hb_ant
1095	18	16	FALSE	568.6080586	5841.428571	1337.502141	-5	1209.655079	6.708909441	4.743414909	8.329843913	7.706547793	6.586066794	8.997932931	0.78906274	0	1.261440588	103.5796408	96.87393863	109.1657538	1	hb_ant
1096	19	16	FALSE	561.2158333	5843.026548	1234.62764	-4	1211.046435	7.345679937	5.49725566	9.080433521	8.495610533	7.007567206	9.942007	0.676525714	0	1.177225855	107.734422	99.61288669	113.3515175	1	hb_ant
1097	20	16	FALSE	443.0635354	4390.895826	1272.454836	-3	1211.016931	7.855458716	6.359029145	9.326188421	9.172136246	7.483279062	10.74821748	0.570357401	0	0.901560856	112.2905426	104.0455485	118.3977208	1	hb_ant
1098	21	16	FALSE	436.0074484	4391.897555	1321.839783	-2	1208.414734	8.247497205	6.578326239	10.04235057	9.742493648	8.505835275	11.30842342	0.488089981	0	0.612147156	117.2403751	109.5675747	123.9958735	1	hb_ant
1099	22	16	FALSE	640.6650327	6580.780345	1374.694603	-1	1211.440324	8.548368999	6.840081263	10.61360898	10.23058363	8.743048741	11.74966258	0.443522255	0	0.622775489	122.5648433	114.5767835	130.1745018	1	hb_ant
1100	23	16	FALSE	543.6707283	5482.218768	1273.552898	0	1211.595565	8.797843278	6.916123499	10.8513787	10.67410588	9.009120507	12.6096441	0.427579812	0	0.597954474	128.2401253	119.6682977	136.2834966	1	hb_ant
1101	24	16	FALSE	539.3424242	5471.272763	1364.738429	1	1206.540068	9.025712048	7.191699451	10.87340527	11.1016857	9.146516767	13.04975692	0.419243945	0	0.768444215	134.2422296	126.2021368	142.5178649	1	hb_ant
1102	25	16	FALSE	458.2176573	4746.71359	1365.847054	2	1204.276359	9.24007233	7.415459103	11.01462566	11.52092964	9.70870466	13.15139863	0.436014797	0	0.730071356	140.5490611	132.9496858	148.4089379	1	hb_ant
1103	26	16	FALSE	518.4729853	5471.786172	1368.341327	3	1203.247478	9.466337485	7.440510409	11.16822813	11.95694444	10.27627705	13.47825945	0.48441103	0	0.86747249	147.1434277	139.0841567	154.7940461	1	hb_ant
1104	27	16	FALSE	464.3323954	4743.711014	1360.948083	4	1199.458428	9.735862654	7.901788686	11.13002071	12.44135547	10.85876502	14.18735416	0.551778402	0	1.06454467	154.0162272	146.3217122	161.3540336	1	hb_ant
1105	28	16	FALSE	606.580754	6203.049405	1334.520111	5	1196.903475	10.06663697	8.110962539	11.94503844	12.99313387	11.20770636	14.77072129	0.611671235	0	1.12489351	161.1674213	154.2459823	167.8963341	1	hb_ant
1106	29	16	FALSE	668.0280844	6944.473539	1404.542603	6	1198.599829	10.44979555	8.649639208	12.27249674	13.60480511	11.63456239	15.56732754	0.682884233	0	1.191695774	168.6045143	162.414756	174.4027927	1	hb_ant
1107	30	16	FALSE	523.6123932	5478.930876	1385.180308	7	1201.103829	10.89546942	8.968474316	12.44132455	14.28768934	12.67455126	16.2633396	0.75455585	0	1.230644669	176.3421397	169.8272798	181.7425487	1	hb_ant
1108	31	16	FALSE	502.7507381	5118.974983	1430.243728	8	1202.040055	11.40269812	9.050796096	13.07263264	15.04224519	12.7777162	16.8106395	0.800175976	0	1.220178607	184.4004872	177.5328712	189.7201472	1	hb_ant
1109	32	16	FALSE	601.0706349	6217.856767	1372.998936	9	1203.972809	11.94403285	9.590743174	14.74819203	15.84242117	13.37420639	18.50736935	0.824397589	0	1.370139377	192.8013782	184.9076492	198.1325438	1	hb_ant
1110	33	16	FALSE	562.7161816	5847.263975	1435.245826	10	1203.994998	12.49730089	10.07773822	14.80963797	16.66681875	14.62652461	19.55882967	0.842894727	0	1.527417145	201.5651897	193.3130555	206.861627	1	hb_ant
1111	34	16	FALSE	661.2444444	6949.855411	1380.215603	11	1201.396002	13.05650689	10.87221634	14.92833371	17.50971348	15.47141113	19.91965119	0.830730561	0	1.419898217	210.7092719	202.1290167	217.0308027	1	hb_ant
1112	35	16	FALSE	428.6731884	4748.813872	1356.09219	12	1194.585422	13.59085474	11.02699487	16.06262568	18.34044404	15.64820487	20.88686873	0.80760641	0	1.548865028	220.2451544	212.0870612	227.2072105	1	hb_ant
1113	36	16	FALSE	550.822619	5841.944719	1462.755515	13	1193.768318	14.08994875	11.14813664	16.14890198	19.14805045	16.11157204	21.88514381	0.791680351	0	1.382345851	230.177929	222.2484917	238.2960392	1	hb_ant
1114	37	16	FALSE	543.9992611	5838.058241	1417.642715	14	1196.409339	14.56178726	11.998387	17.43506878	19.9397308	17.03691617	22.27538443	0.816089814	0	1.498022419	240.50867	233.8226735	249.1641492	1	hb_ant
1115	38	16	FALSE	520.7560709	5481.539027	1426.275451	15	1197.898142	15.04732451	13.08727381	18.11646736	20.75582062	18.79165393	23.90237202	0.874013458	0	1.525511237	251.2397871	244.4552715	258.7484776	1	hb_ant
1116	39	16	FALSE	448.0428571	4749.251299	1479.949693	16	1198.312817	15.5797637	13.36457803	18.39207529	21.62983407	19.80579427	24.31502572	0.939329315	0	1.9273322	262.3789811	255.7700323	268.9262349	1	hb_ant
1117	40	16	FALSE	621.662465	6577.198599	1503.193287	17	1200.908152	16.16543238	14.08634003	18.93056436	22.56916339	20.84361601	24.91778497	0.991507766	0	1.966857782	273.9394564	266.8914526	279.2271997	1	hb_ant
1118	41	16	FALSE	476.7739011	5118.040385	1463.507584	18	1201.266718	16.78998483	14.74287555	18.64257129	23.56067116	21.86902427	25.52009746	1.01920643	0	1.962114278	285.9373136	278.4432018	292.1739186	1	hb_ant
1119	42	16	FALSE	414.678893	4383.443856	1453.679491	19	1201.501398	17.4280586	14.9162021	18.93665669	24.57987759	22.41439762	26.24820219	0.994435993	0	1.723717627	298.3871916	291.2914656	304.7863746	1	hb_ant
1120	43	16	FALSE	485.6976246	5118.842949	1498.18158	20	1200.925723	18.02687766	15.63298434	20.31488995	25.57431358	23.2828441	27.32195451	0.9487711	0	1.439491964	311.2965409	303.6123503	318.0677862	1	hb_ant
1121	44	16	FALSE	403.5077922	4374.755519	1602.966041	21	1201.911933	18.56643864	16.35140831	21.7015547	26.52308468	24.28236169	29.22550607	0.898186083	0	1.609976472	324.6635492	318.6638581	331.4803525	1	hb_ant
1122	45	16	FALSE	464.4066558	5110.201028	1560.485915	22	1205.889024	19.04316657	16.41978853	21.8934694	27.42127076	24.78168994	30.50537026	0.81264433	0	1.351746224	338.4769452	332.6796948	345.3195568	1	hb_ant
1123	46	16	FALSE	490.3608947	5473.953896	1615.027891	23	1205.886456	19.42353102	16.70837919	22.17482222	28.23391509	25.91761348	31.31874473	0.732869482	0	1.365434139	352.7144134	347.3960826	360.0263935	1	hb_ant
1124	47	16	FALSE	431.3838936	4750.187255	1590.545148	24	1204.314821	19.71548635	16.7678529	22.43938168	28.96678457	26.24737984	31.89616865	0.676510724	0	1.336837333	367.3448211	361.3960304	372.8830368	1	hb_ant
1125	48	16	FALSE	571.030464	6215.510226	1535.829665	25	1208.790274	19.94445553	17.09464795	21.98313691	29.6432953	26.81431923	32.26398694	0.629796753	0	1.167835133	382.3323457	376.7801081	388.1382472	1	hb_ant
1126	49	16	FALSE	523.6211011	5486.456885	1626.375348	26	1212.496384	20.12151314	17.74287702	22.1786829	30.27309205	27.80517093	32.66402959	0.573040681	0	1.172288013	397.638591	392.7542605	402.9316952	1	hb_ant
1127	50	16	FALSE	593.6483544	6575.109016	1526.917587	27	1212.956117	20.23779547	19.03409578	22.27402996	30.84613273	29.27684779	32.89762644	0.516100613	0	0.845812414	413.2224532	407.0991273	418.9277496	1	hb_ant
1128	51	16	FALSE	444.4033284	4756.055541	1563.228619	28	1214.172531	20.29449813	19.20437119	21.87433487	31.36223335	30.32043986	32.89762644	0.432330839	0	0.323912311	429.0398601	421.4494286	435.9272327	1	hb_ant
1129	52	16	FALSE	481.9611111	5486.207937	1645.309121	29	1211.170549	20.26614386	19.42415839	21.52423412	31.79456418	31.02744122	33.12360316	0.332659798	0	0.252030433	445.0415793	436.7731095	452.552565	1	hb_ant
1130	53	16	FALSE	501.6044206	5484.431327	1627.773796	30	1206.547301	20.13876219	19.2693241	21.30458232	32.12722398	31.28012555	33.31402796	0.241732901	0	0.103496311	461.1724019	453.8670934	469.0209978	1	hb_ant
1131	54	16	FALSE	530.5603716	5839.280916	1682.909247	31	1204.226623	19.92334519	18.94025575	21.31101856	32.36895688	31.63426848	33.56244708	0.196334431	0	0.024465411	477.3738832	471.5670399	485.2331279	1	hb_ant
1132	55	16	FALSE	485.5983516	5467.244689	1722.172955	32	1201.632809	19.66741969	18.51284919	20.82725844	32.56529131	31.63426848	33.80437883	0.181649222	0	0	493.5902568	488.6205331	501.1637939	1	hb_ant
1133	56	16	FALSE	489.2788515	5479.956209	1720.278206	33	1200.715301	19.40261848	18.15355762	20.35447967	32.74694054	31.63426848	33.80437883	0.205391518	0	0	509.7729913	505.257381	517.0666472	1	hb_ant
1134	57	16	FALSE	526.8845238	5844.011905	1679.520332	34	1199.975784	19.16757056	17.97231698	20.12015021	32.95233206	32.12558801	33.80437883	0.225770671	0	0	525.8839477	521.8544829	533.3761727	1	hb_ant
1135	58	16	FALSE	492.7045455	5483.045725	1811.782338	35	1205.847841	18.95823738	17.89921994	19.85367409	33.17810273	32.41580055	34.13117715	0.21017989	0	0	541.8935042	538.0788167	549.547862	1	hb_ant
1136	59	16	FALSE	549.9744963	6208.083226	1836.467294	36	1212.084178	18.73806528	17.49290765	19.57593618	33.38828262	32.5166421	34.73972682	0.161923269	0	0	557.775069	553.8739745	565.4924077	1	hb_ant
1137	60	16	FALSE	550.3124459	6213.521483	1816.485915	37	1217.219054	18.47463447	17.09581865	19.54926343	33.55020589	32.5166421	34.73972682	0.111527432	0	0	573.5007842	568.8659674	581.2359473	1	hb_ant
1138	61	16	FALSE	456.0672837	5114.516656	1849.084309	38	1219.38904	18.1667877	16.70774356	19.39319801	33.66173332	32.56099917	34.81673541	0.086330252	0	0	589.0415036	584.1253732	596.688788	1	hb_ant
1139	62	16	FALSE	415.5223748	4749.794048	1811.22029	39	1226.582544	17.84073187	16.36673333	18.95297241	33.74806357	32.69760494	34.84380129	0.083920729	0	0	604.3699482	599.1685737	611.5019983	1	hb_ant
1140	63	16	FALSE	494.8128968	5489.770256	1853.893167	40	1231.957966	17.51966799	16.37343796	18.52273994	33.8319843	32.69760494	34.97764236	0.110051072	0	0	619.4638599	614.1005513	626.2884936	1	hb_ant
1141	64	16	FALSE	500.0411089	5479.709565	1841.908784	41	1236.999401	17.2320226	16.05005947	18.16676248	33.94203537	32.78071215	35.09760978	0.130727832	0	0	634.3082841	628.9729919	641.1006699	1	hb_ant
1142	65	16	FALSE	545.2388889	6218.223718	1885.402671	42	1242.671334	16.97158351	15.79815991	17.94117974	34.0727632	32.78071215	35.09760978	0.142808963	0	0.002706054	648.894348	642.9771116	654.9802209	1	hb_ant
1143	66	16	FALSE	407.6047619	4755.47381	1954.273653	43	1242.796244	16.72913753	15.55760458	17.53391496	34.21557217	33.18501811	35.16441092	0.173806952	0	0.123178114	663.2178026	656.954994	668.6925159	1	hb_ant
1144	67	16	FALSE	348.3085633	4020.657363	1908.271372	44	1241.008515	16.52319306	15.20444696	17.47869456	34.38937912	33.21484811	35.16441092	0.235155537	0	0.386296159	677.2805361	670.8589606	682.3762503	1	hb_ant
1145	68	16	FALSE	549.6720779	6580.645202	1961.24173	45	1240.983335	16.38327212	14.9200335	17.19818787	34.62453465	33.39790937	35.37213298	0.314953905	0	0.409179085	691.0932141	684.3755622	696.2740573	1	hb_ant
1146	69	16	FALSE	486.4837302	5487.647222	1832.800704	46	1240.1501	16.32632574	15.02631448	17.2240637	34.93948856	33.69591355	35.70119879	0.393258607	0	0.664232948	704.6761299	697.8863869	710.243399	1	hb_ant
1147	70	16	FALSE	385.9301587	4385.98457	2017.709302	47	1238.508808	16.34897676	15.07295418	17.62248109	35.33274717	34.00882046	36.43288475	0.439920828	0	0.487787838	718.0570471	711.3581826	724.087544	1	hb_ant
1148	71	16	FALSE	389.6660714	4752.701389	1969.377141	48	1236.059461	16.41777581	15.09379168	17.69409461	35.77266799	34.79806874	36.99883202	0.439550427	0	0.456126531	731.2657656	724.7743092	736.8074685	1	hb_ant
1149	72	16	FALSE	459.4866162	5112.599856	1972.435627	49	1232.802058	16.48464273	14.75116261	17.8003576	36.21221842	34.83927391	37.63185953	0.408043288	0	0.510957901	744.3278552	738.0380791	749.6101456	1	hb_ant
1150	73	16	FALSE	495.3534812	5851.598701	1981.040163	50	1228.736599	16.51848463	14.41631122	17.88249382	36.62026171	34.83927391	38.32658095	0.358351891	0	0.497765628	757.2608841	751.1939182	762.9575916	1	hb_ant
1151	74	16	FALSE	471.4005952	5485.898214	1988.836643	51	1223.863084	16.50186692	14.26056227	18.3501986	36.9786136	34.83927391	38.76448475	0.301157706	0	0.462059087	770.0731262	764.2513136	776.5526772	1	hb_ant
1152	75	16	FALSE	512.5722689	5847.592087	1995.825067	52	1218.181514	16.42843224	14.08962705	17.99299207	37.27977131	34.8802471	38.8934217	0.241294357	0	0.39152248	782.7639203	777.1619033	787.9646978	1	hb_ant
1153	76	16	FALSE	454.671645	5493.117532	2002.005436	53	1211.691887	16.29680119	13.76979251	17.58455115	37.52106566	34.92735448	38.94851156	0.181002001	0	0.299299849	795.3247482	790.2186377	798.8940161	1	hb_ant
1154	77	16	FALSE	403.8435786	4752.584343	2007.377749	54	1204.394206	16.1078658	13.45721822	17.18538183	37.70206767	34.92735448	38.94851156	0.120661117	0	0.20018048	807.7404891	803.7171716	809.7662144	1	hb_ant
1155	1	17	FALSE	394.7097985	3921.236888	1305.66228	-22	1305.66228	0.549077501	0	0.053343209	0.549077501	0	0.053343209	0.023174405	0	0	40.23311327	26.02596576	48.79644425	1	hb_ant
1156	2	17	FALSE	458.2189935	4626.573052	1345.927736	-21	1292.106141	0.559787846	0	0.282831475	0.572251905	0	0.286464147	0.025202766	0	0	58.53299001	47.80104992	65.80618591	1	hb_ant
1157	3	17	FALSE	570.6105806	5684.715553	1294.58009	-20	1279.416651	0.572283428	0	0.370641132	0.597454671	0	0.388030516	0.030517884	0	0	74.14839039	66.3680255	81.74528565	1	hb_ant
1158	4	17	FALSE	544.4079365	5353.829274	1315.20924	-19	1267.59381	0.589810479	0	0.401824682	0.627972556	0	0.41905146	0.039372758	0	0	87.47132431	82.08757226	93.52637649	1	hb_ant
1159	5	17	FALSE	492.8630845	4978.919646	1389.256298	-18	1256.637616	0.615794539	0	0.612872516	0.667345314	0	0.639220715	0.04807893	0	0	98.83802225	94.20672694	103.4298606	1	hb_ant
1160	6	17	FALSE	369.1066454	3910.492534	1338.123856	-17	1246.548071	0.649894933	0	0.85253758	0.715424244	0	0.930147903	0.055535786	0	0	108.5370336	103.8952683	113.0296453	1	hb_ant
1161	7	17	FALSE	409.0823038	4272.811325	1443.411965	-16	1237.325173	0.690678103	0	1.414464488	0.77096003	0	1.576967289	0.062425711	0	0	116.8159799	112.0845974	121.3783875	1	hb_ant
1162	8	17	FALSE	530.0380952	5344.198413	1301.714037	-15	1228.968924	0.737425421	0	1.46192198	0.83338574	0	1.716836368	0.072551865	0	0	123.8874609	118.9120056	128.5335854	1	hb_ant
1163	9	17	FALSE	556.9925591	5697.25455	1364.801013	-14	1221.479323	0.793237729	0	1.428736351	0.905937605	0	1.716836368	0.091454362	0	0	129.9346022	124.0243366	134.8487798	1	hb_ant
1164	10	17	FALSE	484.3726357	4980.719838	1389.932996	-13	1214.856371	0.866685594	0	1.71794406	0.997391967	0	1.834890837	0.101612663	0	0	135.1159736	129.2880749	140.3612996	1	hb_ant
1165	11	17	FALSE	528.4789683	5343.218254	1358.266104	-12	1209.100066	0.948624495	0	1.795888973	1.09900463	0	2.259438351	0.107215502	0	0	139.5683789	132.9809232	145.2518497	1	hb_ant
1166	12	17	FALSE	442.9977251	4628.287912	1365.852351	-11	1204.340626	1.034306221	0	2.081167974	1.206220133	0	2.393237154	0.145750353	0	0.129469309	143.4101309	136.5503199	149.4170484	1	hb_ant
1167	13	17	FALSE	399.2159524	4274.117554	1368.803231	-10	1200.265723	1.156577823	0	2.457081771	1.351970486	0	2.854692528	0.21555031	0	0.44635777	146.7473778	140.1419714	152.7577988	1	hb_ant
1168	14	17	FALSE	464.2067927	4980.325672	1328.158602	-9	1201.143141	1.345873816	0	2.401306015	1.567520796	0	3.200026785	0.277941874	0	0.574231756	149.6792015	143.6373885	155.6263089	1	hb_ant
1169	15	17	FALSE	448.0948065	4635.255928	1273.588354	-8	1198.276963	1.593264354	0	2.544264285	1.845462669	0	3.278619902	0.352308331	0	0.608151636	152.298723	145.7232668	158.6667726	1	hb_ant
1170	16	17	FALSE	440.7733225	4632.747006	1315.791867	-7	1191.848655	1.909405585	0.166456673	3.010848201	2.197771	0.203661458	3.513546457	0.438943809	0	0.768397511	154.6949661	147.4891787	161.2386794	1	hb_ant
1171	17	17	FALSE	443.079601	4633.479401	1371.321906	-6	1187.462394	2.305005887	0.719873797	3.525030096	2.63671481	0.762708461	3.879465108	0.502457466	0	0.860399395	156.9540585	149.4949335	163.1594707	1	hb_ant
1172	18	17	FALSE	457.4821397	4975.347834	1395.810935	-5	1188.666366	2.755139719	1.336045463	4.251190671	3.139172275	1.541459671	4.455044147	0.51943229	0	0.79103984	159.1564208	152.2323232	164.9365652	1	hb_ant
1173	19	17	FALSE	461.5928211	4978.198099	1349.625582	-4	1190.03358	3.212030337	1.638909449	4.78909293	3.658604565	2.110711543	5.15629811	0.511622838	0	0.95148174	161.371986	154.5328244	167.0123386	1	hb_ant
1174	20	17	FALSE	374.2591382	3912.09119	1367.393429	-3	1190.004589	3.650740087	1.971901818	5.498424627	4.170227403	2.453996444	6.055483821	0.480922551	0	0.942655709	163.6577896	157.1151699	169.3053254	1	hb_ant
1175	21	17	FALSE	536.01558	5707.135169	1341.781732	-2	1187.447542	4.048790837	2.174614492	5.733329737	4.651149954	3.036738858	6.374361643	0.463919666	0	0.759943732	166.0575459	159.7402602	172.6788873	1	hb_ant
1176	22	17	FALSE	488.0571004	5343.273589	1377.021034	-1	1190.420635	4.420802952	2.373259052	6.07239607	5.11506962	3.295820883	7.018052054	0.501074575	0	0.754571993	168.6057314	162.4814472	176.1151345	1	hb_ant
1177	23	17	FALSE	426.3352456	4628.065315	1330.607165	0	1190.573182	4.8215253	2.469561133	6.330214027	5.616144195	3.643287434	7.647330585	0.596813702	0	1.020228166	171.3357017	164.7633789	179.7621256	1	hb_ant
1178	24	17	FALSE	456.7527417	4979.534199	1304.753333	1	1185.605404	5.308890377	3.649626607	7.069396925	6.212957897	4.469416752	8.151558334	0.719087391	0	1.19138835	174.2870267	166.8031551	182.6352648	1	hb_ant
1179	25	17	FALSE	425.702936	4633.467467	1369.803231	2	1183.380972	5.907465957	4.747888056	7.300459316	6.932045288	5.494303366	8.504334984	0.80872708	0	1.475856268	177.507309	170.0124789	184.5717922	1	hb_ant
1180	26	17	FALSE	464.4514957	4983.936538	1371.282938	3	1182.369943	6.58209356	5.157604102	7.703739159	7.740772369	6.247265409	9.115395139	0.822211626	0	1.436127061	181.0464308	173.1875282	186.7404577	1	hb_ant
1181	27	17	FALSE	367.4983615	3913.450523	1324.250901	4	1178.646637	7.254891663	5.610673927	8.660099297	8.562983995	6.764585644	9.698250666	0.754751672	0	1.483766614	184.9462686	176.4269718	191.954536	1	hb_ant
1182	28	17	FALSE	422.300641	4632.587221	1386.248834	5	1176.136015	7.844957294	6.036931377	9.665233533	9.317735667	7.302797382	10.87004512	0.62197648	0	0.990802093	189.2310997	179.2388257	198.2432746	1	hb_ant
1183	29	17	FALSE	576.2212121	6413.95	1364.444239	6	1177.802936	8.288853243	6.180938607	10.32962258	9.939712147	7.837914129	11.87590136	0.476282825	0	0.608078275	193.9022617	184.4798226	202.9754475	1	hb_ant
1184	30	17	FALSE	463.4327922	4991.045346	1352.5002	7	1180.263488	8.5769791	6.172046537	10.51792207	10.41599497	8.047041782	12.19096413	0.37248594	0	0.47095348	198.9402984	190.4850776	206.6058588	1	hb_ant
1185	31	17	FALSE	507.1597222	5710.759722	1412.58066	8	1181.18347	8.754767614	6.130897311	11.0124132	10.78848091	8.417676122	12.72091636	0.339438311	0	0.482459877	204.3137757	196.2708787	211.3498303	1	hb_ant
1186	32	17	FALSE	545.6443223	6059.627747	1426.654672	9	1183.082689	8.895472701	6.167590731	11.0379052	11.12791922	8.464930244	13.2612906	0.362322878	0	0.37217527	209.9902361	201.5556705	216.0996636	1	hb_ant
1187	33	17	FALSE	424.4886051	4636.894797	1430.175131	10	1183.104493	9.055868348	6.285702791	10.78734475	11.4902421	8.578801995	13.51082892	0.465047686	0	0.64684866	215.945164	206.3631934	221.3125684	1	hb_ant
1188	34	17	FALSE	506.4332251	5707.438276	1341.721489	11	1180.550592	9.315347823	6.143017338	11.35516248	11.95528979	8.908542777	13.97940413	0.722022515	0	1.07012055	222.173039	214.2475909	227.5546149	1	hb_ant
1189	35	17	FALSE	437.1527778	4981.91047	1430.196942	12	1173.858183	9.825911943	6.384889555	12.02567614	12.6773123	9.27014217	15.06023048	1.219106641	0.075953164	1.621331411	228.7059091	222.0519384	236.1703061	1	hb_ant
1190	36	17	FALSE	506.1980519	5708.259019	1417.658392	13	1173.055257	10.82197038	7.887040835	12.31093337	13.89641894	10.83947869	15.90504334	1.856372408	0.504452631	2.890767212	235.6359885	227.1610228	243.5676403	1	hb_ant
1191	37	17	FALSE	372.2340983	4269.013126	1451.425795	14	1175.650453	12.43268406	9.925964929	13.99037692	15.75279135	13.09143748	17.18589982	2.515765336	1.001152652	3.751907503	243.1241417	233.8828422	251.4045702	1	hb_ant
1192	38	17	FALSE	510.5022918	5705.908556	1357.577315	15	1177.113424	14.66622747	11.9702053	17.23668234	18.26855669	15.74993572	20.50537759	3.091866578	1.923399084	4.359560743	251.3909774	242.3820383	260.5629261	1	hb_ant
1193	39	17	FALSE	367.603602	4271.481807	1387.716416	16	1177.520904	17.42517068	14.17844816	19.84225259	21.36042327	18.21347687	24.07755209	3.467053382	2.631269149	4.552558757	260.6939816	250.1144434	270.198056	1	hb_ant
1194	40	17	FALSE	351.0137973	3913.322039	1472.853141	17	1180.071207	20.49667269	17.10638327	23.58872073	24.82747665	21.65378674	27.91320305	3.548062955	2.783152076	4.398179106	271.2928564	263.3574126	280.5640585	1	hb_ant
1195	41	17	FALSE	472.2271916	5360.308469	1534.35997	18	1180.423551	23.57946118	20.50443293	27.81935253	28.3755396	25.47865102	32.12121321	3.290641682	2.421774781	4.164726949	283.4083159	276.4470203	292.18003	1	hb_ant
1196	42	17	FALSE	332.507197	3921.090909	1482.52977	19	1180.65416	26.33484909	23.67262691	30.31184307	31.66618128	29.04571493	35.72794277	2.727919616	1.844039059	3.610003895	297.182516	291.2092045	305.4544673	1	hb_ant
1197	43	17	FALSE	496.488209	5704.012859	1516.701218	20	1180.088473	28.46496763	25.77232228	31.68269449	34.3941009	31.95513083	37.536618	1.997142198	0.850401974	2.969091865	312.6517338	306.7277906	320.1549539	1	hb_ant
1198	44	17	FALSE	524.720177	6060.750931	1582.788914	21	1181.057571	29.81595506	27.72793781	32.21040583	36.3912431	34.38472012	39.03523351	1.317556996	0.121108328	2.158441378	329.7426806	323.2922763	336.4295258	1	hb_ant
1199	45	17	FALSE	481.6636364	5341.309307	1499.203231	22	1184.965655	30.45668988	29.14345771	32.28169809	37.70880009	36.50165803	39.74765468	0.816311176	0	1.334818526	348.2962909	340.300894	355.5473433	1	hb_ant
1200	46	17	FALSE	425.05	4990.027381	1448.942867	23	1184.963132	30.5816342	29.4878785	32.06280183	38.52511127	38.05856724	39.86592411	0.500146823	0	0.843468945	368.104785	360.0430081	375.2101454	1	hb_ant
1201	47	17	FALSE	394.9434524	4638.476905	1545.348685	24	1183.418767	30.38757792	29.69205164	31.698417	39.02525809	38.42840962	40.21261387	0.325415856	0	0.413509666	388.9451938	381.7468078	396.8169924	1	hb_ant
1202	48	17	FALSE	524.0111557	6067.622114	1614.850628	25	1187.816567	30.02319576	29.57176387	31.12659	39.35067395	38.87546812	40.30524979	0.241123253	0	0.129694943	410.6022253	403.7318811	418.6433541	1	hb_ant
1203	49	17	FALSE	495.7810606	5707.575108	1553.166867	26	1191.458372	29.58279247	28.97658858	30.62475575	39.5917972	38.99075539	40.39457096	0.180796155	0	0	432.8799817	426.5241478	440.9910135	1	hb_ant
1204	50	17	FALSE	452.9005774	5347.514757	1566.860415	27	1191.910127	29.09205924	28.33607682	30.027834	39.77259336	39.2804457	40.53810369	0.136793447	0	0	455.6041358	449.6250637	462.4594669	1	hb_ant
1205	51	17	FALSE	511.4449134	6065.968038	1634.766867	28	1193.105436	28.56846294	27.69284788	29.34620217	39.9093868	39.33003559	40.53810369	0.108489912	0	0	478.6214215	473.5782366	485.0926894	1	hb_ant
1206	52	17	FALSE	387.3421802	4636.460434	1623.526579	29	1190.155542	28.02844874	27.23330511	28.94559791	40.01787672	39.41802257	40.74927919	0.07377168	0	0	501.7983776	496.7371661	508.4933748	1	hb_ant
1207	53	17	FALSE	487.1547619	5709.280952	1631.307492	30	1185.612511	27.46597464	26.61510909	28.32332453	40.0916484	39.51036342	40.90969665	0.037293646	0	0	525.0182714	519.8887685	531.5625164	1	hb_ant
1208	54	17	FALSE	373.8648601	4639.202389	1725.475138	31	1183.3321	26.87979066	26.03590067	27.71135129	40.12894204	39.51036342	40.95725001	0.018404155	0	0	548.1788576	543.0978924	554.5011318	1	hb_ant
1209	55	17	FALSE	460.333017	5351.048019	1790.354367	32	1180.78329	26.28802356	25.47904127	27.08230362	40.1473462	39.51036342	40.95725001	0.013716483	0	0	571.1922755	566.4195132	576.984183	1	hb_ant
1210	56	17	FALSE	441.2585498	5352.616558	1787.471952	33	1179.881702	25.70500191	24.97981055	26.46753533	40.16106268	39.51036342	40.95725001	0.008517879	0	0	593.9846881	589.4367668	599.4427586	1	hb_ant
1211	57	17	FALSE	357.0966117	4274.298092	1766.357008	34	1179.155017	25.13001625	24.41916887	25.86672227	40.16958056	39.53760739	40.95725001	0.002233348	0	0	616.4944742	611.9401251	621.7692582	1	hb_ant
1212	58	17	FALSE	418.3718456	4991.703088	1869.065304	35	1184.925187	24.56179823	23.86485374	25.27954768	40.17181391	39.55560561	40.95725001	0.0037565	0	0	638.6704971	633.973859	644.0592882	1	hb_ant
1213	59	17	FALSE	583.6950577	6771.131133	1886.255577	36	1191.053318	24.00800191	23.34497213	24.70570195	40.17557041	39.55560561	40.95725001	0.006721848	0	0	660.4712837	655.8382019	666.1185197	1	hb_ant
1214	60	17	FALSE	429.5261183	5355.975758	1972.248685	37	1196.099099	23.46974211	22.89217412	24.14488251	40.18229226	39.55560561	40.95725001	0.004294518	0	0	681.8637565	677.3602376	687.523001	1	hb_ant
1215	61	17	FALSE	380.1070346	4632.485606	1980.388021	38	1198.231434	22.94127348	22.37252176	23.59679368	40.18658677	39.56870726	40.95725001	0	0	0	702.8214504	698.3970999	707.9123297	1	hb_ant
1216	62	17	FALSE	452.9973665	5705.416829	1921.244386	39	1205.300123	22.42050658	21.86466552	23.06114646	40.18658677	39.56870726	40.95725001	0	0	0	723.3233185	719.0246949	728.6258305	1	hb_ant
1217	63	17	FALSE	415.6717172	4995.770505	2004.409922	40	1210.582275	21.91156108	21.36833761	22.53765844	40.18658677	39.56870726	40.95725001	0	0	0	743.353268	738.6506965	748.6480503	1	hb_ant
1218	64	17	FALSE	370.5311133	4639.437955	2060.311905	41	1215.536237	21.41416864	20.88327635	22.02605359	40.18658677	39.56870726	40.95725001	0.006885264	0	0	762.8996584	757.9586726	767.7524635	1	hb_ant
1219	65	17	FALSE	405.4763189	5000.674335	2096.346723	42	1221.109757	20.93495228	20.40922597	21.52606217	40.19347204	39.56870726	40.95725001	0.012461251	0	0	781.9552135	777.4900243	786.0151471	1	hb_ant
1220	66	17	FALSE	402.0595907	4996.068405	2071.072664	43	1221.232499	20.47219011	19.94593655	21.03742056	40.20593329	39.56870726	40.95725001	0.012033614	0	0	800.5162192	796.4354758	805.0993263	1	hb_ant
1221	67	17	FALSE	464.3619709	5709.997374	2059.405399	44	1219.475789	20.01950501	19.49316379	20.55987112	40.2179669	39.56870726	40.95725001	0.008079936	0	0	818.5812781	814.2816516	823.160455	1	hb_ant
1222	68	17	FALSE	411.5079365	4993.887302	2043.062519	45	1219.451046	19.57314218	19.0900338	20.09316204	40.22604684	39.58306594	40.95725001	0.012900898	0	0	836.1506762	832.2982908	840.87899	1	hb_ant
1223	69	17	FALSE	371.5665793	4651.241953	2103.805328	46	1218.632268	19.14173275	18.65669003	19.63704726	40.23894774	39.58306594	40.95725001	0.024292541	0	0	853.2269932	848.9807735	858.396276	1	hb_ant
1224	70	17	FALSE	432.0119168	5347.218374	2053.034635	47	1217.019454	18.73150796	18.28191378	19.19128629	40.26324028	39.58306594	40.95725001	0.030864259	0	0	869.8154086	865.6126631	875.4921694	1	hb_ant
1225	71	17	FALSE	449.4466214	5710.941469	2105.552052	48	1214.612606	18.33716699	17.882678	18.75564409	40.29410454	39.61055283	40.95725001	0.030169258	0	0	885.9227843	882.1369264	891.7361547	1	hb_ant
1226	72	17	FALSE	484.6969697	6073.176407	2106.658698	49	1211.411722	17.95108255	17.47674121	18.43994592	40.3242738	39.71381978	40.95725001	0.023479384	0	0	901.5564378	897.7228005	907.7940151	1	hb_ant
1227	73	17	FALSE	310.6987013	3924.788289	2113.296651	50	1207.416802	17.56707236	17.08001918	18.06227705	40.34775318	39.71381978	40.95725001	0.015815943	0	0	916.7232998	912.2190905	923.0403395	1	hb_ant
1228	74	17	FALSE	398.0537698	4994.13869	2119.140569	51	1202.627848	17.18411577	16.69230275	17.65226336	40.36356912	39.71381978	40.95725001	0.010014315	0	0	931.4297758	926.01041	937.7670626	1	hb_ant
1229	75	17	FALSE	393.6027084	4989.386441	2124.190452	52	1197.044859	16.80405065	16.31338748	17.25155698	40.37358344	39.71381978	41.04236371	0.006438716	0	0	945.6820181	939.499743	952.1132978	1	hb_ant
1230	76	17	FALSE	312.8049881	3928.411544	2128.4463	53	1190.667834	16.42903742	15.94307358	16.85994664	40.38002215	39.71381978	41.11608351	0.004342891	0	0	959.4862338	952.5439555	966.8757795	1	hb_ant
1231	77	17	FALSE	448.5112249	5716.288428	2131.908113	54	1183.496774	16.06044116	15.58116581	16.47722585	40.38436504	39.71381978	41.12060745	0.002837835	0	0	972.8488596	965.1515195	981.2458816	1	hb_ant
1232	1	18	FALSE	502.6638052	4858.979623	1308.351985	-22	1308.351985	0.904723925	0	0.976729219	0.904723925	0	0.976729219	0.025150655	0	0	27.8930411	15.85139923	39.69386215	1	hb_ant
1233	2	18	FALSE	459.5150794	4862.32381	1312.691729	-21	1294.767921	0.909337347	0	0.954557466	0.92987458	0	0.976729219	0.028570036	0	0	37.86356063	29.33099072	45.45586909	1	hb_ant
1234	3	18	FALSE	536.6201992	5553.725178	1357.581152	-20	1282.05229	0.917265425	0	0.932889011	0.958444616	0	0.976729219	0.034434808	0	0	46.45260387	38.90591742	52.5645354	1	hb_ant
1235	4	18	FALSE	478.7197479	4857.313866	1325.185319	-19	1270.205093	0.930878308	0	1.200648545	0.992879424	0	1.270528015	0.037876707	0	0	53.8620763	46.63937652	58.26136165	1	hb_ant
1236	5	18	FALSE	489.6277311	5206.35063	1346.680933	-18	1259.226329	0.947624078	0	1.338650497	1.030756131	0	1.40712385	0.043523743	0	0	60.26513623	53.89180292	66.64477378	1	hb_ant
1237	6	18	FALSE	569.3323381	5906.191102	1332.145575	-17	1249.115999	0.969636754	0	1.878975941	1.074279874	0	1.941325377	0.044577347	0	0	65.81039055	59.90191714	72.14606221	1	hb_ant
1238	7	18	FALSE	501.088774	5208.180091	1294.255047	-16	1239.874102	0.992203347	0	2.235981617	1.118857221	0	2.394820497	0.038960892	0	0	70.62490826	65.21299004	77.58259008	1	hb_ant
1239	8	18	FALSE	520.9131313	5555.433838	1263.354859	-15	1231.500639	1.008641222	0	2.362296337	1.157818113	0	2.571891999	0.028234936	0	0	74.81650111	68.63303427	82.05913419	1	hb_ant
1240	9	18	FALSE	485.4463269	5196.866872	1356.02059	-14	1223.99561	1.013980003	0	2.354359296	1.186053049	0	2.80903698	0.016854631	0	0	78.4758983	71.30104855	84.37447637	1	hb_ant
1241	10	18	FALSE	478.8604033	5217.210343	1277.544243	-13	1217.359013	1.007817287	0	2.30091534	1.20290768	0	2.829108155	0.013530261	0	0	81.67927546	74.22313825	87.70392664	1	hb_ant
1242	11	18	FALSE	489.5729798	5206.032486	1296.807782	-12	1211.590851	0.998470096	0	2.261070012	1.21643794	0	2.841493605	0.026641466	0	0	84.4915207	77.19393778	90.57825543	1	hb_ant
1243	12	18	FALSE	359.434596	3822.858333	1364.950068	-11	1206.821606	1.00244629	0	2.241173202	1.243079406	0	2.884958515	0.054775186	0	0	86.96993696	79.726427	93.06772243	1	hb_ant
1244	13	18	FALSE	421.5242424	4521.050758	1269.650008	-10	1202.738308	1.034465945	0	2.19029857	1.297854592	0	2.885150911	0.111913667	0	0	89.16774039	82.41555114	94.84473448	1	hb_ant
1245	14	18	FALSE	428.831418	4517.13386	1274.846238	-9	1203.617534	1.122897236	0	2.2043997	1.409768259	0	2.885150911	0.158516069	0	0	91.13731916	85.09062807	96.62904996	1	hb_ant
1246	15	18	FALSE	474.7760441	5215.018507	1234.194025	-8	1200.745451	1.255923537	0	2.328619096	1.568284328	0	2.963554304	0.182593076	0	0.067084731	92.92932196	86.43461531	98.72537929	1	hb_ant
1247	16	18	FALSE	495.0953824	5555.293074	1297.518652	-7	1194.303901	1.410007149	0	2.860779012	1.750877404	0	3.366079274	0.202604645	0	0.120233575	94.5903292	88.47472572	99.97118512	1	hb_ant
1248	17	18	FALSE	384.1198926	4159.546008	1302.351221	-6	1189.908604	1.580604631	0	2.795839328	1.953482049	0	3.545831477	0.238851849	0	0.306180689	96.16284486	90.32053737	101.1921395	1	hb_ant
1249	18	18	FALSE	438.6875	4857.267857	1317.370215	-5	1191.115057	1.783576755	0.134499949	3.119824545	2.192333898	0.156022164	3.588416421	0.335074295	0	0.545003071	97.68863428	92.17110016	102.6157597	1	hb_ant
1250	19	18	FALSE	477.6432264	5209.971346	1286.836834	-4	1192.485087	2.078163858	0.519356489	3.241968202	2.527408193	0.520158623	4.248245994	0.524648448	0.021407296	0.924777255	99.2168008	95.28336717	103.837357	1	hb_ant
1251	20	18	FALSE	491.9647186	5549.467027	1261.094049	-3	1192.456036	2.555637986	1.196510314	3.410216901	3.05205664	1.371877252	4.835671843	0.782517677	0.06840623	1.360056266	100.8139729	97.17276876	105.3013613	1	hb_ant
1252	21	18	FALSE	571.5838118	6249.005423	1273.952413	-2	1189.893722	3.280142681	1.981489051	4.692857718	3.834574318	2.153865449	5.169666284	1.024363057	0.271779224	1.465753491	102.5691651	97.69611454	106.641633	1	hb_ant
1253	22	18	FALSE	362.5404138	3814.458625	1326.744843	-1	1192.872939	4.230046499	3.078853992	5.368779143	4.858937375	3.466779647	6.299088591	1.233267889	0.576739855	1.733704241	104.588955	99.04226868	109.1900957	1	hb_ant
1254	23	18	FALSE	359.4173903	4165.765546	1289.706152	0	1193.025801	5.367292333	3.705101283	7.212107611	6.092205264	4.806333809	7.554025997	1.363710058	0.703233844	1.992243605	106.9888409	101.0831317	112.0071378	1	hb_ant
1255	24	18	FALSE	521.3720779	5898.4	1301.290235	1	1188.047788	6.609164855	4.507224076	9.050155153	7.455915322	6.069418094	9.591769944	1.412747142	0.830367996	2.080809218	109.881346	104.0992102	114.754393	1	hb_ant
1256	25	18	FALSE	491.6937134	5553.392648	1311.228002	2	1185.818775	7.871883955	5.797373477	9.838559187	8.868662464	7.017598698	11.02714067	1.36881513	0.623838135	1.902389218	113.3645499	108.1273946	117.6681295	1	hb_ant
1257	26	18	FALSE	579.9016644	6612.494444	1293.367013	3	1184.805662	9.062007319	7.030521012	11.01094245	10.23747759	8.188895958	12.63522998	1.235267068	0.531449189	1.91599983	117.5115451	112.5549352	122.3007004	1	hb_ant
1258	27	18	FALSE	427.6035714	4858.824206	1310.00881	4	1181.074686	10.09156682	7.506598799	12.23571011	11.47274466	9.408369339	13.34612099	1.044674625	0.242232295	1.782992943	122.3625776	117.8691562	126.5234756	1	hb_ant
1259	28	18	FALSE	451.4234127	5208.827381	1278.156583	5	1178.558892	10.90716288	9.090063482	13.11942391	12.51741929	10.80172777	14.6281744	0.833737498	0.001229651	1.388348313	127.9225936	121.4784487	131.8889026	1	hb_ant
1260	29	18	FALSE	492.5917749	5556.196717	1256.689213	6	1180.229247	11.49330778	9.222856383	13.47309323	13.35115679	11.24945497	15.69727948	0.650166746	0	1.084850071	134.1646028	127.0730255	139.1205075	1	hb_ant
1261	30	18	FALSE	531.0355311	5913.051282	1282.063928	7	1182.694868	11.88257644	9.515927503	13.65673218	14.00132353	11.33383713	16.1940435	0.521983685	0	0.925515943	141.0385162	134.0351907	147.3144647	1	hb_ant
1262	31	18	FALSE	502.7293651	5902.981746	1422.757202	8	1183.616746	12.13482564	10.22952397	13.95469332	14.52330722	11.78956834	16.2396625	0.475430383	0	0.834734615	148.482891	141.542788	155.2698111	1	hb_ant
1263	32	18	FALSE	564.140873	6605.422619	1299.970942	9	1185.519876	12.33479548	10.9509958	13.7580546	14.9987376	13.16624441	16.48114215	0.486405592	0	1.081380718	156.4372486	150.1545713	164.4537371	1	hb_ant
1264	33	18	FALSE	385.1571312	4526.976319	1402.752259	10	1185.541726	12.54120121	11.12922135	13.9658688	15.48514319	13.90012525	16.93017101	0.50773735	0	1.189108787	164.8495768	157.7410496	173.516766	1	hb_ant
1265	34	18	FALSE	403.3414087	4517.542554	1359.284037	11	1182.982564	12.7642533	11.58119979	14.2068185	15.99288054	14.72888541	17.70921542	0.4944788	0	1.251233188	173.6765633	166.3229355	183.3051358	1	hb_ant
1266	35	18	FALSE	407.8947511	4858.663348	1340.904245	12	1176.276368	12.96898355	11.56222881	14.20101103	16.48735934	15.29185284	17.88020779	0.443363492	0	0.897628831	182.8784432	177.1633599	191.2410081	1	hb_ant
1267	36	18	FALSE	501.6554473	5914.205385	1350.283919	13	1175.471788	13.11795111	11.43305645	14.32544553	16.93072283	15.40602608	18.1445719	0.372801653	0	0.703267408	192.4138049	186.4036486	201.3494186	1	hb_ant
1268	37	18	FALSE	445.377381	5216.100397	1406.356652	14	1178.07233	13.19297528	11.45549629	14.2895218	17.30352449	15.55447135	18.32584315	0.329938273	0	0.405340857	202.238016	195.8744146	211.3161753	1	hb_ant
1269	38	18	FALSE	478.1982804	5552.821032	1372.168652	15	1179.538315	13.22343301	11.19545652	14.26642525	17.63346276	15.65766915	18.73522046	0.338446181	0	0.491235731	212.3072683	206.1674219	221.1751376	1	hb_ant
1270	39	18	FALSE	480.8546398	5563.005372	1464.037247	16	1179.946634	13.26170726	11.12707486	15.23485582	17.97190894	15.7224243	19.73301563	0.404913489	0	0.60200799	222.5853615	215.3543611	230.6381496	1	hb_ant
1271	40	18	FALSE	448.347619	5215.676786	1395.920826	17	1182.502191	13.36558	11.06752025	15.12201861	18.37682243	16.1462595	20.49110519	0.494161975	0	0.512120099	233.0496392	225.2018724	242.9503297	1	hb_ant
1272	41	18	FALSE	315.6707959	3815.776807	1415.553205	18	1182.855261	13.5563433	11.36260287	15.28751052	18.8709844	16.49253705	20.9780947	0.638461351	0	0.821044249	243.6935237	235.4633561	252.7363694	1	hb_ant
1273	42	18	FALSE	399.0992785	4870.658947	1411.964652	19	1183.086345	13.88707566	11.42591394	15.86102724	19.50944576	17.00339789	21.30281025	0.918530023	0	1.450649805	254.532647	246.5959826	262.4621078	1	hb_ant
1274	43	18	FALSE	418.0644522	4864.064666	1480.583467	20	1182.519493	14.49036907	11.84587302	16.13479602	20.42797578	17.89772357	22.55103291	1.358562492	0.35287719	2.314259274	265.61864	259.5812796	272.5711095	1	hb_ant
1275	44	18	FALSE	436.4350649	5206.687879	1448.063928	21	1183.490587	15.52000018	12.36849424	17.19490577	21.78653827	18.68018011	23.2022161	2.005493982	1.266160012	2.954535564	277.0556427	271.2609919	284.1476419	1	hb_ant
1276	45	18	FALSE	398.7947389	4852.79266	1502.222498	22	1187.406722	17.17319016	13.90845988	19.29715819	23.79203225	20.84637953	25.912205	2.859896975	2.082341532	3.658642319	289.0187389	282.5829334	296.0956318	1	hb_ant
1277	46	18	FALSE	342.8066665	4169.253922	1507.162591	23	1187.404194	19.64325572	16.7202432	21.77087317	26.65192923	23.62551355	28.56099172	3.876941722	3.030448315	4.818790763	301.7690746	294.8866137	308.2331599	1	hb_ant
1278	47	18	FALSE	377.9618507	4521.44026	1433.994316	24	1185.856647	23.07429554	20.98423378	26.31639437	30.52887095	28.00599558	33.63759469	4.961839512	3.70558574	5.84538973	315.6597206	308.1644753	322.2254745	1	hb_ant
1279	48	18	FALSE	458.8373737	5565.084524	1530.901465	25	1190.263506	27.51234854	26.03246725	30.7779841	35.49071046	33.69565139	38.82459873	6.002950059	5.242006827	6.685474978	331.1277537	325.4836954	338.6559331	1	hb_ant
1280	49	18	FALSE	306.2311163	3825.712396	1592.995215	26	1193.912814	32.89076829	30.88344228	35.88999778	41.49366052	39.64259504	44.18975046	6.890610215	5.896694654	7.607045732	348.6722509	343.2923273	356.1408835	1	hb_ant
1281	50	18	FALSE	431.0865745	5216.600388	1584.213606	27	1194.3655	39.03475806	35.69024588	42.22280383	48.38427073	44.99719484	51.30292962	7.536991009	6.198624072	8.658821343	368.8209643	363.9289539	376.7924474	1	hb_ant
1282	51	18	FALSE	418.4781746	4864.902778	1589.502886	28	1195.563271	45.68566006	42.50326227	48.85572022	55.92126174	52.80902484	58.71936691	7.88141869	6.612800816	9.223244482	392.0904169	386.9268724	398.5618584	1	hb_ant
1283	52	18	FALSE	512.7791783	6248.922035	1593.170291	29	1192.6073	52.53001427	48.45668189	55.66992148	63.80268043	59.89577438	66.49660528	7.889789767	6.7817972	8.675291525	418.9443213	414.1583777	426.1409207	1	hb_ant
1284	53	18	FALSE	485.2733894	5910.34902	1573.832144	30	1188.05491	59.22737271	55.12101952	63.39215355	71.6924702	67.53834903	75.50190213	7.567848168	6.366350573	8.326647812	449.7547865	444.8726106	455.6298374	1	hb_ant
1285	54	18	FALSE	360.2902011	4515.757912	1669.88962	31	1185.769801	65.45075952	60.99183091	69.42253114	79.26031837	75.1083572	83.33859392	6.953472574	5.719035446	8.245078949	484.7710496	479.4967384	489.8906265	1	hb_ant
1286	55	18	FALSE	354.072848	4521.599771	1765.351297	32	1183.215741	70.91849985	66.74146431	75.19204635	86.21379094	81.89458138	90.69405868	6.106778502	5.162274914	7.54796641	524.099003	517.9430136	529.0846359	1	hb_ant
1287	56	18	FALSE	380.4654762	4861.236508	1704.435319	33	1182.312296	75.41542841	70.73222347	79.08645411	92.32056944	88.02233974	95.72238077	5.109779534	4.284660554	6.276510492	567.6930906	559.3465504	573.3752033	1	hb_ant
1288	57	18	FALSE	332.5261326	4165.200988	1741.929669	34	1181.584113	78.81327772	74.89311696	82.52886525	97.43034898	93.67536164	101.1362728	4.065152969	2.648045236	5.570422937	615.3615498	604.7955466	621.7905386	1	hb_ant
1289	58	18	FALSE	423.8471045	5208.363347	1905.09347	35	1187.366171	81.08936928	76.98003304	85.27408104	101.4955019	97.4009101	105.6147453	3.080486839	1.322721389	4.393136236	666.7852653	656.1717945	674.9087478	1	hb_ant
1290	59	18	FALSE	345.010119	4512.0125	2001.814871	36	1193.506926	82.32912744	78.5520245	86.99998865	104.5759888	100.9501174	109.1869106	2.238258617	0.731962893	3.827887059	721.5482081	710.7489926	732.3064764	1	hb_ant
1291	60	18	FALSE	466.3638889	5924.668651	1885.260588	37	1198.563101	82.69851486	79.82541215	87.43397405	106.8142474	103.8032932	110.9614392	1.63215311	0.169493188	2.964067406	779.1754433	768.4082352	789.7014118	1	hb_ant
1292	61	18	FALSE	323.656248	4166.89301	2046.095424	38	1200.699828	82.45341168	78.98450077	86.58415949	108.4464005	105.328097	112.7025233	1.302205218	0	1.952556182	839.1764875	829.0499187	848.9650643	1	hb_ant
1293	62	18	FALSE	272.0619048	3472.19329	2104.141379	39	1207.783079	81.88392446	77.6576978	85.67476416	109.7486057	105.6963659	113.8085169	1.16175719	0	2.506231284	901.085252	890.8234719	911.4273157	1	hb_ant
1294	63	18	FALSE	460.1766484	5894.761996	2208.194882	40	1213.076113	81.18691656	76.66205564	85.73536505	110.9103629	105.8980015	115.6375491	1.15104675	0	1.982651505	964.4846642	954.5963819	974.4402659	1	hb_ant
1295	64	18	FALSE	370.7900794	4526.236905	2266.46473	41	1218.04028	80.49502031	75.8825757	84.78442379	112.0614097	107.9882076	116.1326742	1.172815514	0	1.869855685	1029.017167	1018.849166	1038.657926	1	hb_ant
1296	65	18	FALSE	426.324513	5558.024838	2380.70228	42	1223.625281	79.84059886	75.78891171	84.61212889	113.2342252	108.9876503	117.4439926	1.237611742	0	1.79071619	1094.383102	1082.523943	1104.890393	1	hb_ant
1297	66	18	FALSE	388.7844426	4868.580871	2350.599479	43	1223.748277	79.26582901	75.45767171	83.5707405	114.4718369	110.7436214	118.6640012	1.359185208	0	2.070897944	1160.33822	1150.277629	1173.44433	1	hb_ant
1298	67	18	FALSE	410.4288784	5219.95676	2376.740874	44	1221.987948	78.8256799	75.35966744	82.21189608	115.8310221	112.6407875	119.5663193	1.506766551	0	2.451962797	1226.692189	1216.614467	1238.669305	1	hb_ant
1299	68	18	FALSE	321.3670635	4184.394048	2550.327476	45	1221.963154	78.54310351	74.83814112	81.85609781	117.3377887	113.585664	120.5178415	1.662083807	0	3.223918996	1293.304165	1281.438073	1305.323163	1	hb_ant
1300	69	18	FALSE	402.4429654	5218.985498	2531.504424	46	1221.142689	78.42225887	74.58712051	81.96779037	118.9998725	115.5490757	122.4160082	1.802148396	0	3.273499506	1360.07599	1347.138018	1371.177771	1	hb_ant
1301	70	18	FALSE	314.2520924	4173.885498	2750.174312	47	1219.526553	78.44422199	74.83022409	81.69628849	120.8020209	117.3918928	124.0336453	1.889821994	0	3.115594929	1426.942932	1414.069142	1437.465543	1	hb_ant
1302	71	18	FALSE	358.4683677	4871.459438	2637.953691	48	1217.114746	78.55336015	74.25916269	83.33926563	122.6918429	119.1653649	127.7934374	1.867086401	0	3.625282722	1493.860536	1482.934104	1503.586235	1	hb_ant
1303	72	18	FALSE	339.1538286	4524.556373	2772.977604	49	1213.907268	78.63728527	73.36949021	84.46483797	124.5589293	120.2616547	130.3647684	1.744201969	0	2.822940908	1560.787617	1550.242166	1570.322446	1	hb_ant
1304	73	18	FALSE	365.4361472	4870.921058	2835.743116	50	1209.904119	78.59642086	72.786352	84.80663942	126.3031313	120.9578257	132.7379443	1.551209236	0	2.413861124	1627.672439	1619.604985	1635.310719	1	hb_ant
1305	74	18	FALSE	344.0293651	4515.419949	2897.712957	51	1205.1053	78.36349135	72.09023558	84.23866283	127.8543405	121.4743201	133.4982771	1.316813863	0	2.053427378	1694.444947	1688.708209	1699.302873	1	hb_ant
1306	75	18	FALSE	365.4595238	4867.342857	2958.887127	52	1199.510809	77.90145396	70.51266077	83.96135801	129.1711544	121.5954189	135.4915717	1.062244265	0.003503742	1.619815549	1761.014226	1755.528026	1764.940449	1	hb_ant
1307	76	18	FALSE	296.6333333	3833.066667	3019.265626	53	1193.120647	77.19533522	68.97646659	83.5680939	130.2333986	121.6169	136.7476898	0.798988023	0.005196955	1.233931405	1827.269355	1824.046579	1829.202124	1	hb_ant
1308	77	18	FALSE	345.5436283	4527.586861	3078.848454	54	1185.934815	76.24198913	67.46497033	83.55365963	131.0323866	121.6349898	138.6560052	0.532911177	0.003858872	0.824821525	1893.081887	1889.4864	1896.916889	1	hb_ant
1309	1	19	FALSE	381.6554487	4052.074466	1414.612845	-22	1349.546804	2.426268399	0	4.725185906	2.426268399	0	4.725185906	0.179545112	0	0.098263402	41.56482092	30.16889622	52.37624372	1	hb_ant
1310	2	19	FALSE	409.907684	4406.708766	1341.388301	-21	1335.535031	2.550737218	0	4.784433347	2.605813511	0	4.892405265	0.202691956	0	0.122557239	48.0951242	42.18406553	57.52339896	1	hb_ant
1311	3	19	FALSE	380.2470143	4056.483085	1434.408001	-20	1322.419036	2.695527439	0	4.955013954	2.808505467	0	5.167221986	0.25663154	0	0.468404889	54.0001327	48.80156072	61.5414072	1	hb_ant
1312	4	19	FALSE	441.0724175	4732.444222	1375.322755	-19	1310.198817	2.890970506	0.134761673	4.96161563	3.065137006	0.134761673	5.315442453	0.311980579	0	0.621488671	59.3962593	52.9211682	67.66867437	1	hb_ant
1313	5	19	FALSE	513.6169192	5407.773846	1332.427103	-18	1298.874375	3.137326054	0.327369946	5.058517338	3.377117585	0.35779932	5.315442453	0.347504423	0	0.368902267	64.38949321	57.00172631	69.5711978	1	hb_ant
1314	6	19	FALSE	405.7874459	4394.345346	1346.522755	-17	1288.445711	3.413613176	0.39126591	5.721625796	3.724622008	0.42884095	6.290790864	0.358848487	0	0.55809642	69.07436217	63.00679307	74.52994346	1	hb_ant
1315	7	19	FALSE	436.9573066	4731.662812	1279.022755	-16	1278.912824	3.694972644	1.052926378	5.663527099	4.083470495	1.059791374	6.417708056	0.351570022	0	0.649139562	73.53235719	68.45570006	79.56688395	1	hb_ant
1316	8	19	FALSE	512.5688339	5745.43025	1377.270956	-15	1270.275713	3.962666787	1.763551996	5.938149976	4.435040517	1.914240764	6.875854408	0.325332718	0	0.51113517	77.83108054	71.02414233	84.23706115	1	hb_ant
1317	9	19	FALSE	428.6060691	4728.577498	1369.930755	-14	1262.53438	4.198046969	2.344733366	6.132759446	4.760373235	2.454005655	7.161535664	0.304160529	0	0.552609357	82.02425155	74.02395071	88.62004411	1	hb_ant
1318	10	19	FALSE	463.6333694	5074.365081	1336.238272	-13	1255.688824	4.406911832	2.702824673	6.063965138	5.064533764	2.951865579	7.229562938	0.283436784	0	0.369331172	86.15387479	78.19267058	92.00564092	1	hb_ant
1319	11	19	FALSE	421.1526154	4731.138672	1336.406316	-12	1249.739045	4.590311717	3.398892656	5.963305441	5.347970548	3.69012495	7.3851187	0.269077837	0	0.33867809	90.25234854	83.992353	96.12631021	1	hb_ant
1320	12	19	FALSE	505.885409	5764.64072	1399.441454	-11	1244.819635	4.755189478	3.544209738	6.042795822	5.617048385	4.43540543	7.3851187	0.25085146	0	0.236245243	94.34445909	87.58775763	100.6615973	1	hb_ant
1321	13	19	FALSE	473.0134921	5414.57381	1400.018938	-10	1240.60777	4.898098136	3.649662046	6.316137706	5.867899845	4.560351584	7.502535634	0.220064838	0	0.061175079	98.44805256	91.05217963	104.9025921	1	hb_ant
1322	14	19	FALSE	463.4488095	5069.201407	1311.905108	-9	1241.51468	5.006976147	3.738500216	6.47503508	6.087964683	4.739327464	7.616913876	0.169976403	0	0.055595346	102.5734248	96.14886899	109.4407401	1	hb_ant
1323	15	19	FALSE	359.2961039	4058.711039	1238.552166	-8	1238.552166	5.063294191	3.695077499	6.503318123	6.257941086	4.861397881	7.667260327	0.131694464	0	0.040514152	106.722753	100.0746437	113.0817558	1	hb_ant
1324	16	19	FALSE	529.5834055	6089.796104	1312.697937	-7	1231.907797	5.080051877	3.61119924	6.355692801	6.38963555	5.019770495	7.853965312	0.130008022	0	0	110.8929654	104.6735144	117.7955104	1	hb_ant
1325	17	19	FALSE	413.047479	4736.060212	1350.914755	-6	1227.374109	5.094742722	3.535401721	6.211418575	6.519643573	5.019770495	7.915597224	0.133923275	0	0	115.0804247	109.2216721	121.4318519	1	hb_ant
1326	18	19	FALSE	467.7172799	5417.896573	1380.547548	-5	1228.618549	5.113015338	3.584978063	6.264986085	6.653566848	5.096041649	7.932654727	0.143689671	0	0.004834378	119.2825274	113.2260047	125.1414372	1	hb_ant
1327	19	19	FALSE	482.9713786	5407.201832	1317.849678	-4	1230.031716	5.140639561	3.967825293	6.392283157	6.797256519	5.096041649	7.932654727	0.155864308	0	0	123.498266	117.7157372	129.9378778	1	hb_ant
1328	20	19	FALSE	463.3359751	5418.349631	1362.703789	-3	1230.00175	5.17981135	4.043852317	6.290600545	6.953120827	5.715015334	8.377715128	0.16089889	0	0	127.7281532	122.4216823	135.4913842	1	hb_ant
1329	21	19	FALSE	389.8213716	4736.297543	1377.048617	-2	1227.358759	5.223128523	4.540235651	6.210003212	7.114019717	6.201183256	8.442077189	0.176829496	0	0.046487307	131.9736139	126.6434383	139.7867663	1	hb_ant
1330	22	19	FALSE	464.5860195	5413.822283	1357.695417	-1	1230.43178	5.281393001	4.437172301	6.16767458	7.290849213	6.429559983	8.667235245	0.199315428	0	0.108304402	136.2378263	131.1655454	145.7219058	1	hb_ant
1331	23	19	FALSE	510.534707	6086.686722	1383.160436	0	1230.589455	5.360820808	4.482847898	6.305961357	7.490164641	6.6709386	8.926919927	0.215141973	0	0.014343578	140.5261132	136.0478257	149.5404713	1	hb_ant
1332	24	19	FALSE	350.3146622	4056.748833	1444.681171	1	1225.454705	5.454272149	4.400667328	6.560520167	7.705306614	6.839051209	8.997159821	0.241748617	0	0.178034921	144.8453457	139.9358696	152.2799671	1	hb_ant
1333	25	19	FALSE	343.0779053	4059.884441	1360.624944	2	1223.155508	5.572208788	4.368190313	6.682374664	7.947055231	7.264107039	9.299181161	0.263785929	0	0.158566081	149.2043948	143.5263663	156.4899911	1	hb_ant
1334	26	19	FALSE	372.0452603	4406.003719	1383.166822	3	1222.110497	5.709505578	4.269032393	6.985432915	8.21084116	7.264107039	9.387043505	0.287522825	0	0.406232595	153.6136207	147.2284809	161.0902651	1	hb_ant
1335	27	19	FALSE	397.602381	4727.720833	1421.628018	4	1218.262047	5.867422626	4.318029477	7.420743132	8.498363985	7.386415016	9.589400536	0.302831169	0	0.362105563	158.0844365	151.4547508	165.657324	1	hb_ant
1336	28	19	FALSE	401.2175325	4745.255556	1385.850486	5	1215.66704	6.037063301	4.600719566	7.410165612	8.801195153	7.667607564	9.995418718	0.325478292	0	0.46317529	162.6285148	156.0778428	170.7939271	1	hb_ant
1337	29	19	FALSE	394.8330891	4736.066422	1389.993343	6	1217.389988	6.225500256	4.985746083	7.587356202	9.126673445	7.863615438	10.4138135	0.345956252	0	0.506588583	167.2581332	160.4550824	176.4894917	1	hb_ant
1338	30	19	FALSE	457.071627	5408.13373	1387.998561	7	1219.933242	6.430137652	5.073997768	7.481435035	9.472629697	8.56321242	10.45366842	0.343259999	0	0.413946113	171.9854439	164.6775688	181.7608083	1	hb_ant
1339	31	19	FALSE	399.4642857	4734.266667	1341.230072	8	1220.884146	6.627433527	5.253342968	7.774623023	9.815889696	8.852503039	10.6225479	0.314360676	0	0.258565937	176.8196328	169.3549366	185.1978505	1	hb_ant
1340	32	19	FALSE	504.7852591	6093.270289	1375.906213	9	1222.847199	6.791351461	5.142087994	8.022210641	10.13025037	9.011739449	11.50618432	0.280057936	0	0.134663598	181.7642989	173.1567489	188.6479876	1	hb_ant
1341	33	19	FALSE	414.3210145	5073.216339	1409.40789	10	1222.869736	6.917245719	5.407696888	7.989563617	10.41030831	9.294346855	11.87297416	0.248512198	0	0.067244219	186.8173445	177.5860617	194.1239683	1	hb_ant
1342	34	19	FALSE	371.0175834	4399.008327	1443.644706	11	1220.229996	7.00873644	5.375600396	8.25789541	10.65882051	9.294346855	12.16074097	0.235556029	0	0.034256549	191.9725091	182.9447664	199.7445518	1	hb_ant
1343	35	19	FALSE	355.6595238	4407.72619	1433.933011	12	1213.312649	7.085194151	5.253574267	8.38649023	10.89437654	9.294346855	12.54040402	0.227437931	0	0	197.2219901	189.387565	204.8851905	1	hb_ant
1344	36	19	FALSE	471.6996032	5760.872114	1359.909309	13	1212.482735	7.151798176	5.33248114	8.261677043	11.12181447	9.294346855	13.02210965	0.225736845	0	0.018996446	202.5577546	196.3585967	208.5691434	1	hb_ant
1345	37	19	FALSE	459.1594877	5749.222078	1486.13213	14	1215.165158	7.215189202	5.288334434	8.243510057	11.34755131	9.368178242	13.26754619	0.22056233	0	0	207.9722309	202.1949304	213.9442904	1	hb_ant
1346	38	19	FALSE	435.0902597	5401.195887	1381.531302	15	1216.677301	7.271966737	5.246343848	8.915082053	11.56811364	9.444118391	13.61524116	0.242427243	0	0	213.4587211	207.8117823	220.3903086	1	hb_ant
1347	39	19	FALSE	337.2164304	4055.092051	1460.01428	16	1217.098477	7.349320335	5.498543598	9.539229616	11.81054088	9.444118391	14.01475318	0.34033659	0	0.19477971	219.0154921	212.2356012	226.8407572	1	hb_ant
1348	40	19	FALSE	374.9983059	4741.154991	1440.202755	17	1219.734498	7.522827354	5.529029876	9.655754255	12.15087747	9.559413411	14.39257064	0.650077466	0	0.916540794	224.6575859	217.1074074	232.6589919	1	hb_ant
1349	41	19	FALSE	412.1719503	5076.442735	1395.795482	18	1220.098685	8.002136638	5.73202689	10.03353192	12.80095494	9.792715039	15.08043945	1.291038131	0.002429376	2.174406921	230.443075	221.5080897	239.1985972	1	hb_ant
1350	42	19	FALSE	430.0789377	5421.899908	1495.635537	19	1220.337045	9.111526268	6.351622069	11.37476793	14.09199307	11.06701669	16.59428774	2.553809378	1.035908958	3.437951126	236.5157134	226.2443043	247.032141	1	hb_ant
1351	43	19	FALSE	432.8955649	5431.041448	1493.98892	20	1219.752345	11.458504	8.444568081	13.24412313	16.64580245	13.38670765	18.59980842	4.431244267	2.92262066	5.153123978	243.169536	233.2061785	254.3177139	1	hb_ant
1352	44	19	FALSE	404.0967532	5070.827922	1518.498945	21	1220.754015	15.62964023	11.97315198	18.74253702	21.07704672	17.49954494	23.56941094	6.711826031	5.508973614	7.840826882	250.9029792	241.4880214	261.3897712	1	hb_ant
1353	45	19	FALSE	398.8904762	5072.488095	1466.437849	22	1224.793454	21.98667342	17.89142268	25.3729211	27.78887275	23.93598502	30.60559663	9.149988025	8.289943696	10.03222634	260.4375571	252.7446514	272.8032829	1	hb_ant
1354	46	19	FALSE	396.819646	5078.002462	1488.415612	23	1224.790845	30.63756396	25.61772895	33.42481125	36.93886077	32.03703929	39.35135432	11.51136855	10.46589347	12.35565244	272.6994292	263.5824966	283.1000794	1	hb_ant
1355	47	19	FALSE	425.0197275	5418.488714	1474.619051	24	1223.194573	41.45345981	35.76585292	44.03510059	48.45022932	42.12145038	51.04828365	13.58457858	12.19279025	14.8056729	288.7709687	276.6143447	300.7217912	1	hb_ant
1356	48	19	FALSE	364.9897568	4741.840648	1565.744977	25	1227.740187	54.09704485	48.53117352	58.14785548	62.0348079	55.75975273	66.20611112	15.18896213	13.57646888	16.80685691	309.8206705	300.0223331	322.9370083	1	hb_ant
1357	49	19	FALSE	380.5961538	5081.098901	1581.155567	26	1231.504396	68.05800406	64.23179678	72.0024762	77.22377003	73.03268633	81.63567683	16.1920871	15.04121829	18.05149132	337.0198198	328.419421	348.6426757	1	hb_ant
1358	50	19	FALSE	413.9203782	5412.164706	1616.928552	27	1231.971336	82.70517447	78.92522638	86.95131619	93.41585713	89.26077324	97.16879256	16.52465459	14.89125183	18.52887889	371.4551298	360.0052322	380.8419972	1	hb_ant
1359	51	19	FALSE	344.6049828	4402.04262	1672.097223	28	1233.20682	97.35242159	90.37954978	102.7378873	109.9405117	103.6565951	115.2376522	16.17139133	14.81114884	18.53959984	414.0465915	405.2343126	423.4164763	1	hb_ant
1360	52	19	FALSE	320.1148102	4407.391409	1688.606867	29	1230.157777	111.3139129	104.5938612	117.4865375	126.111903	118.707572	132.9387734	15.1554815	14.04464087	17.49762818	465.4773347	454.3842032	474.8157531	1	hb_ant
1361	53	19	FALSE	416.0886364	5423.757828	1689.172755	30	1225.46205	123.9425686	119.1846813	131.3638024	141.2673845	136.0356024	149.0185126	13.53671162	12.13770248	15.62408856	526.139418	511.3102722	537.2182969	1	hb_ant
1362	54	19	FALSE	401.2185065	5078.828734	1761.641802	31	1223.104992	134.6657839	130.5479926	142.6348941	154.8040962	150.0097408	163.2801803	11.4366481	10.17148241	13.25033318	596.0988085	581.8208001	608.466961	1	hb_ant
1363	55	19	FALSE	360.8483308	4739.799694	1804.415317	32	1220.470515	143.0455187	137.980692	149.2877682	166.2407443	160.6034565	173.6752567	9.048210169	7.729102529	11.49385961	675.0847051	657.4687085	686.2117393	1	hb_ant
1364	56	19	FALSE	336.6869281	4402.970098	1981.469657	33	1219.538624	148.8465956	143.2353394	156.4446416	175.2889544	169.0858484	182.4665774	6.641441191	4.740982664	8.65215596	762.5089873	747.4540234	775.1464258	1	hb_ant
1365	57	19	FALSE	418.3510989	5758.930769	2147.408001	34	1218.787514	152.1092191	147.2068867	159.2000781	181.9303956	176.6749445	188.8653662	4.516154631	2.207530073	6.098266582	857.520123	843.8966065	870.8376322	1	hb_ant
1366	58	19	FALSE	283.114652	3725.259524	2174.360593	35	1224.751626	153.1724945	149.8545655	160.1296825	186.4465503	182.304362	192.9936734	2.935151416	0.291673518	4.49934063	959.0891727	946.7976686	970.6179016	1	hb_ant
1367	59	19	FALSE	242.2704603	3390.321101	2247.873182	36	1231.085728	152.6306303	148.399863	157.6956119	189.3817017	185.4687217	194.7333983	1.961942841	0	3.300256303	1066.114723	1051.344577	1080.559973	1	hb_ant
1368	60	19	FALSE	303.0553571	4068.597619	2278.503707	37	1236.301102	151.1278578	147.2594155	156.3370251	191.3436445	187.3222466	196.696794	1.414906779	0	2.426015974	1177.518085	1160.606541	1192.820603	1	hb_ant
1369	61	19	FALSE	316.6956437	4403.071856	2604.561514	38	1238.505107	149.1121622	143.9166268	154.4589415	192.7585513	188.4800584	198.0405801	1.130481841	0	1.745800952	1292.3032	1275.661376	1307.915603	1	hb_ant
1370	62	19	FALSE	354.4556943	4746.453427	2746.319856	39	1245.811381	146.857798	140.6497194	151.4258155	193.8890331	188.48772	199.3896421	1.006819877	0	1.516178047	1409.584484	1394.617011	1430.251833	1	hb_ant
1371	63	19	FALSE	316.9273648	4399.300047	3061.784659	40	1251.271072	144.5309458	139.0739915	148.6372818	194.895853	189.1613028	199.8713639	0.958097625	0	1.256521247	1528.594392	1511.646359	1549.691351	1	hb_ant
1372	64	19	FALSE	311.3422969	4069.60841	2741.934519	41	1256.391541	142.208191	138.9516903	146.4635433	195.8539506	192.1535897	200.1952524	1.005059363	0	1.182536521	1648.679468	1629.951201	1667.913377	1	hb_ant
1373	65	19	FALSE	421.8541276	5751.210222	3033.810426	42	1262.152392	139.9851244	136.9651609	143.651288	196.85901	192.7579874	200.9084319	1.206211895	0	1.993205132	1769.29796	1749.280946	1790.27765	1	hb_ant
1374	66	19	FALSE	265.9900433	3727.458841	3212.928415	43	1262.27926	138.013674	134.146396	142.0217435	198.0652219	194.6435115	201.7482595	1.597249026	0	2.959227752	1890.024125	1869.893209	1913.681574	1	hb_ant
1375	67	19	FALSE	286.7869522	4067.101815	3280.02682	44	1260.463505	136.4780126	131.6261007	140.4621104	199.6624709	194.8217351	203.4449075	2.105429237	0	4.297526885	2010.554278	1987.825688	2033.758048	1	hb_ant
1376	68	19	FALSE	320.6742647	4412.044748	3281.610056	45	1260.43793	135.4853909	130.4253757	139.4697281	201.7679001	196.3563292	205.7748074	2.635629104	0	4.817955266	2130.703189	2111.04847	2153.45703	1	hb_ant
1377	69	19	FALSE	295.5811029	4078.736002	3483.662099	46	1259.591632	135.0455017	129.1651237	138.1342707	204.4035293	199.1331772	207.7895313	3.013235674	0	5.268194022	2250.386034	2230.205489	2272.386546	1	hb_ant
1378	70	19	FALSE	327.6051587	4414.349802	3440.423656	47	1257.924611	134.9932045	128.8778099	138.7909896	207.4167649	201.5132832	211.5229043	3.181356271	0	5.101724751	2369.583316	2348.700627	2389.850559	1	hb_ant
1379	71	19	FALSE	223.1332944	3060.719787	3962.261885	48	1255.436865	135.110215	127.994932	142.898163	210.5981212	203.4107337	218.205033	3.128178486	0	4.719205791	2488.30189	2465.764443	2506.929344	1	hb_ant
1380	72	19	FALSE	370.6430403	5093.180311	3854.917795	49	1252.128397	135.1713916	126.2926567	144.1649324	213.7262997	205.5090646	222.6717687	2.905987318	0.197565456	4.356619769	2606.541276	2586.501527	2622.911448	1	hb_ant
1381	73	19	FALSE	317.8746337	4414.313187	3968.124649	50	1247.999205	135.0089883	124.5379823	143.9236652	216.632287	205.8993371	225.6613815	2.577227129	0.341265513	3.72961642	2724.271707	2708.828629	2736.315373	1	hb_ant
1382	74	19	FALSE	247.1023062	3379.922209	4080.510779	51	1243.049289	134.5215114	123.0816093	143.8848454	219.2095141	207.9172543	229.2664823	2.190305656	0.269718567	3.244598225	2841.424089	2829.867993	2849.509778	1	hb_ant
1383	75	19	FALSE	246.7929399	3401.997014	4192.076186	52	1237.27865	133.6581788	122.016696	142.5235936	221.3998198	209.6462935	231.2734502	1.772719686	0.247642251	2.686903259	2957.888362	2951.462914	2962.404391	1	hb_ant
1384	76	19	FALSE	182.1310736	2709.025844	4302.820869	53	1230.687288	132.3968578	120.0567465	142.2786391	223.1725395	210.4624856	233.1096903	1.335714927	0.171784065	2.041292694	3073.516216	3068.3658	3076.633528	1	hb_ant
1385	77	19	FALSE	227.5389401	3391.757605	4412.744829	54	1223.275202	130.7271641	117.6887906	141.0255873	224.5082544	210.8198179	235.6709338	0.89119744	0.113031316	1.363840071	3188.125449	3181.459793	3194.208287	1	hb_ant
1386	1	20	FALSE	459.9667834	4943.650303	1366.844772	-22	1366.844772	0.486669387	0	0.307705332	0.486669387	0	0.307705332	0.007981822	0	0	65.02548065	52.17719649	81.22432989	1	hb_ant
1387	2	20	FALSE	390.3210623	4285.468864	1399.06587	-21	1352.653402	0.483603813	0	0.320083974	0.494651208	0	0.326602539	0.009724989	0	0	72.2758096	62.26394253	85.23663184	1	hb_ant
1388	3	20	FALSE	442.1997266	4940.22463	1510.7855	-20	1339.369291	0.482350995	0	0.404378552	0.504376197	0	0.418163023	0.012172705	0	0	78.46581756	69.40086555	89.08533628	1	hb_ant
1389	4	20	FALSE	354.234127	3954.670635	1448.218958	-19	1326.992438	0.483574333	0	0.571000356	0.516548902	0	0.593964221	0.018492123	0	0	83.74959296	76.07929574	92.30194831	1	hb_ant
1390	5	20	FALSE	443.2937305	4939.035376	1376.85348	-18	1315.522844	0.491089318	0	0.758861029	0.535041024	0	0.794786602	0.03272273	0	0	88.25984382	81.53048181	95.07854083	1	hb_ant
1391	6	20	FALSE	374.3197053	4282.155087	1433.368542	-17	1304.960509	0.51266432	0	0.872842531	0.567763754	0	0.925994249	0.049925584	0	0	92.1118632	86.68251799	99.00101506	1	hb_ant
1392	7	20	FALSE	451.712482	5264.444372	1433.474311	-16	1295.305433	0.550952424	0	1.014682069	0.617689338	0	1.107732255	0.068845028	0	0	95.40650111	89.85020416	101.3470005	1	hb_ant
1393	8	20	FALSE	471.676221	5262.809035	1354.063193	-15	1286.557616	0.607290832	0	1.031452448	0.686534366	0	1.166915671	0.077097428	0	0	98.23217326	91.48519912	103.8751378	1	hb_ant
1394	9	20	FALSE	371.3809524	4277.236905	1357.381625	-14	1278.717057	0.670602758	0	1.140111742	0.763631794	0	1.314726396	0.072264524	0	0	100.6653482	94.16188783	106.5668012	1	hb_ant
1395	10	20	FALSE	443.1751623	4935.800685	1333.676835	-13	1271.783757	0.727644599	0	1.237102353	0.835896317	0	1.314908049	0.060150133	0	0	102.7706298	96.5813032	108.939161	1	hb_ant
1396	11	20	FALSE	502.0333333	5581.116667	1400.701297	-12	1265.757716	0.771277199	0	1.272656722	0.89604645	0	1.435170427	0.043066191	0	0	104.6014089	97.99101857	110.5377171	1	hb_ant
1397	12	20	FALSE	383.0773873	4290.352737	1300.943207	-11	1260.775251	0.796835398	0	1.299360489	0.939112642	0	1.512725974	0.0317102	0	0	106.2010475	99.53633725	112.0202129	1	hb_ant
1398	13	20	FALSE	401.1298018	4616.221964	1376.11712	-10	1256.509401	0.810457435	0	1.386706502	0.970822842	0	1.67776793	0.032462641	0	0	107.6050963	100.9317543	113.9207659	1	hb_ant
1399	14	20	FALSE	369.5236361	4285.482898	1415.096806	-9	1257.427935	0.824522692	0	1.443416946	1.003285483	0	1.772320061	0.036108556	0	0	108.8437881	102.2063513	115.1766933	1	hb_ant
1400	15	20	FALSE	385.8339561	4616.64807	1292.077521	-8	1254.427449	0.841914583	0	1.455080243	1.039394039	0	1.773545813	0.057617968	0	0	109.9437773	103.4332207	115.9271845	1	hb_ant
1401	16	20	FALSE	396.0670635	4606.507937	1368.569294	-7	1247.697914	0.88042109	0	1.682085602	1.097012007	0	1.872963129	0.079895455	0	0	110.930375	103.9661656	116.4234769	1	hb_ant
1402	17	20	FALSE	420.3540043	4933.403762	1340.15563	-6	1243.106116	0.940330987	0	1.652205008	1.176907462	0	2.050813676	0.098464415	0	0	111.8280659	104.1052346	116.9036332	1	hb_ant
1403	18	20	FALSE	468.4764706	5608.544608	1349.72822	-5	1244.366506	1.017449888	0	1.695326918	1.275371877	0	2.145919316	0.101484064	0	0	112.6598593	105.4602712	117.9547598	1	hb_ant
1404	19	20	FALSE	357.118254	4282.276984	1372.051835	-4	1245.797787	1.095837839	0	1.676392251	1.376855941	0	2.221722557	0.078805966	0	0	113.4453175	106.2267821	119.2421257	1	hb_ant
1405	20	20	FALSE	361.7228291	4276.578011	1396.908772	-3	1245.767436	1.149768286	0	1.638338147	1.455661907	0	2.221722557	0.069633692	0	0	114.1986416	107.2170077	120.4535305	1	hb_ant
1406	21	20	FALSE	311.491453	3958.69765	1352.782684	-2	1243.090569	1.193302238	0.121486303	1.688753759	1.525295599	0.126339346	2.221722557	0.101005047	0	2.40E-05	114.9311346	108.5687002	121.5090425	1	hb_ant
1407	22	20	FALSE	532.0903319	6574.526673	1347.307346	-1	1246.202978	1.267219324	0.226066099	1.700614052	1.626300645	0.257097827	2.454139853	0.156394294	0	0.018260625	115.6562708	109.4904684	122.2864828	1	hb_ant
1408	23	20	FALSE	387.9327423	4941.928497	1321.668235	0	1246.362674	1.39484774	0.304291634	1.891896221	1.78269494	0.324918024	2.88833162	0.208587757	0	0.209605455	116.3923496	110.8550647	123.3610817	1	hb_ant
1409	24	20	FALSE	372.134743	4615.293568	1374.142543	1	1241.162109	1.571772453	0.698149351	2.373847204	1.991282697	0.956035726	2.968134507	0.227550951	0	0.121165788	117.1610806	112.1261633	123.6829211	1	hb_ant
1410	25	20	FALSE	345.4948764	4272.468213	1363.91121	2	1238.833442	1.763644169	0.693415224	2.451095212	2.218833648	1.183877228	3.36921091	0.214423858	0	0.002600997	117.9830191	112.6367847	124.8977834	1	hb_ant
1411	26	20	FALSE	458.5280164	5600.527556	1396.497621	3	1237.775036	1.938033305	0.83877741	2.892419797	2.433257506	1.323206507	3.467327687	0.19103059	0	0.030847045	118.873707	113.1841509	125.941345	1	hb_ant
1412	27	20	FALSE	441.6205882	5259.536275	1352.709494	4	1233.877258	2.085070539	0.877288948	2.990873011	2.624288096	1.323206507	3.664512673	0.173937671	0	0	119.8429191	113.7930462	126.522091	1	hb_ant
1413	28	20	FALSE	423.5650974	5266.237897	1399.863519	5	1231.24899	2.211677108	0.875371247	3.019361634	2.798225767	1.372688897	4.008489302	0.17846187	0	0	120.89645	114.7284902	127.1497577	1	hb_ant
1414	29	20	FALSE	314.2019841	3948.017725	1322.642402	6	1232.994022	2.339933908	0.85550032	3.697228708	2.976687637	1.372688897	4.329106786	0.207736669	0	0.00806211	122.0394857	116.1939507	127.8058042	1	hb_ant
1415	30	20	FALSE	289.3154207	3620.315682	1345.556632	7	1235.569874	2.494554077	0.892874941	3.895940972	3.184424305	1.506442683	4.986158691	0.284908058	0	0.27690019	123.2805949	116.6085661	129.3764916	1	hb_ant
1416	31	20	FALSE	385.3244048	4942.090278	1408.760598	8	1236.532966	2.722835757	0.923222752	3.865430334	3.469332363	1.583287053	5.024310476	0.398602643	0	0.705475238	124.636982	117.4676591	131.3375287	1	hb_ant
1417	32	20	FALSE	346.926322	4276.418122	1323.368705	9	1238.521181	3.059630028	1.04065266	4.231971497	3.867935006	1.780174342	5.118288947	0.5553071	0	1.044700917	126.1384499	120.0500828	132.7239452	1	hb_ant
1418	33	20	FALSE	320.6416667	3944.958333	1383.602246	10	1238.544007	3.545483526	1.261675477	4.711391089	4.423242106	2.111828188	5.677126038	0.796198743	0	1.778262254	127.8319555	120.7864217	134.5317809	1	hb_ant
1419	34	20	FALSE	329.6163116	4283.700731	1316.600074	11	1235.870432	4.261199794	1.706347176	6.088959447	5.219440849	2.869819286	7.257167475	1.148403294	0.098573817	1.819738292	129.7899289	122.0209533	135.7180579	1	hb_ant
1420	35	20	FALSE	420.4055556	5270.197222	1321.266619	12	1228.864421	5.312873852	2.684278654	7.593172873	6.367844143	3.635895174	7.969012781	1.605347774	0.568990885	2.551785511	132.1203875	125.3005861	138.8027402	1	hb_ant
1421	36	20	FALSE	387.3879269	4943.379485	1426.531021	13	1228.02387	6.79761939	3.997447838	10.32575118	7.973191917	5.229591071	11.23317615	2.143795792	0.762510296	3.194919431	134.9746682	127.7439415	142.3479387	1	hb_ant
1422	37	20	FALSE	385.4516178	4940.455586	1371.622528	14	1230.740675	8.787109221	5.674727096	11.58053887	10.11698771	7.295740635	12.5919487	2.696986344	1.245657417	4.244280593	138.5498143	131.0768606	146.735101	1	hb_ant
1423	38	20	FALSE	360.0936147	4612.804654	1342.679439	15	1232.2722	11.28462819	7.933153692	14.01701667	12.81397405	9.722590301	15.73485907	3.206224029	1.860066832	4.548199355	143.082284	134.5173953	152.429503	1	hb_ant
1424	39	20	FALSE	361.7576023	4620.251378	1359.653123	16	1232.698774	14.23469115	10.49958402	16.83191655	16.02019808	12.38127331	18.85681887	3.650382856	2.108909561	4.861300566	148.8351025	139.7088856	159.1860024	1	hb_ant
1425	40	20	FALSE	434.8187549	5602.953205	1357.426565	17	1235.368583	17.56194652	13.36209993	21.20143417	19.67058094	15.65753021	23.1588346	4.008879536	3.026716756	5.086213797	156.0832862	146.5854749	165.5271782	1	hb_ant
1426	41	20	FALSE	392.6547619	4937.357143	1423.311985	18	1235.737438	21.17216987	16.0894812	25.61389975	23.67946047	19.13166903	28.24409092	4.31179037	3.159902832	5.233889068	165.099985	156.9436023	172.841319	1	hb_ant
1427	42	20	FALSE	350.4369048	4615.3829	1494.922682	19	1235.978853	25.00335198	20.60744752	29.44818978	27.99125084	23.1266426	32.18667659	4.627224166	3.475983805	5.869821783	176.1488746	167.264821	183.002105	1	hb_ant
1428	43	20	FALSE	378.8074509	4939.674442	1400.420772	20	1235.386658	29.06300006	25.27552508	33.84462577	32.61847501	28.82420338	37.79550212	5.040436085	4.000957797	6.173133477	189.4868578	179.7218518	196.1441186	1	hb_ant
1429	44	20	FALSE	450.4362471	5927.949476	1438.811092	21	1236.401168	33.44370604	30.23523023	36.74011443	37.65891109	33.68885889	41.05440203	5.6357169	4.932485725	6.77769904	205.3777634	196.0894576	212.6674471	1	hb_ant
1430	45	20	FALSE	347.432518	4611.368386	1462.469915	22	1240.492382	38.32025082	35.50953827	41.8086247	43.29462799	40.60684439	46.89140648	6.523975878	5.105975591	7.956192766	224.1160661	214.4697478	232.2686716	1	hb_ant
1431	46	20	FALSE	358.5404762	4611.709524	1484.132431	23	1240.48974	43.974357	40.22912173	47.34969155	49.81860387	45.94293856	53.0321052	7.822713299	6.279612045	8.918364017	246.0614458	234.1107021	253.388854	1	hb_ant
1432	47	20	FALSE	350.1456264	4605.719453	1440.145516	24	1238.873008	50.7988524	47.46795082	54.18145532	57.64131717	53.67906034	60.99272682	9.656895021	7.891528885	11.21229391	271.6836186	260.6726342	280.811626	1	hb_ant
1433	48	20	FALSE	372.0038961	4938.044156	1504.807099	25	1243.476885	59.30261347	56.11433849	63.02324754	67.29821219	63.99667972	70.89153098	12.13910526	10.63595366	13.85081347	301.6160812	291.8718043	312.6292363	1	hb_ant
1434	49	20	FALSE	298.3116883	3960.686402	1557.140978	26	1247.289343	70.0955494	65.80175502	73.67347476	79.43731745	75.54057216	83.60731412	15.32307508	13.9912929	16.69639257	336.7146954	328.0763048	345.429981	1	hb_ant
1435	50	20	FALSE	434.947619	5602.992659	1616.264805	27	1247.762268	83.82745552	77.49012044	87.65210565	94.76039254	89.18483877	98.85618571	19.17203738	18.0888463	20.19062055	378.1121996	368.1969547	386.4410624	1	hb_ant
1436	51	20	FALSE	317.3823826	4281.780469	1679.75261	28	1249.013588	101.0966097	95.89748756	105.3005687	113.9324299	108.7011269	118.2549695	23.54513351	22.24497496	24.28486091	427.2569434	419.1927107	434.6352776	1	hb_ant
1437	52	20	FALSE	335.2485958	4621.370452	1730.219122	29	1245.925463	122.3468501	117.0213132	127.158835	137.4775634	131.5861115	142.1782463	28.21137746	26.83234059	29.32558295	485.9245173	478.2668057	495.6215871	1	hb_ant
1438	53	20	FALSE	351.3044872	4942.875733	1929.174935	30	1241.169549	147.7809541	142.8324897	153.6805775	165.6889409	160.699928	172.0582673	32.86307256	31.39589803	34.35595118	556.1942609	550.2858162	565.7105173	1	hb_ant
1439	54	20	FALSE	361.877354	4934.912153	1928.048171	31	1238.782279	177.289399	172.8232482	182.16129	198.5520134	193.7540344	204.2301707	37.14312479	35.003723	39.29215279	640.3863245	631.3606095	651.6504613	1	hb_ant
1440	55	20	FALSE	361.0253456	4936.854878	2087.653994	32	1236.114034	210.4080544	206.9899897	213.828989	235.6951382	231.9022788	239.4592013	40.6768065	38.39192247	43.20405675	740.9594252	731.9232057	751.6910632	1	hb_ant
1441	56	20	FALSE	371.8455211	4949.265818	2018.665315	33	1235.170198	246.3085981	241.3017829	251.4907469	276.3719447	270.885205	280.8761601	43.11368519	40.77208115	45.53398486	860.3741227	847.8027633	872.7221601	1	hb_ant
1442	57	20	FALSE	357.7625	4946.56131	2259.836302	34	1234.409461	283.8310781	277.4619791	289.9532256	319.4856299	313.0407599	325.1041056	44.16710008	42.22528169	46.26462901	1000.931305	989.3052981	1013.960403	1	hb_ant
1443	58	20	FALSE	335.484308	4614.041715	2398.582115	35	1240.450018	321.5552127	314.0709866	330.117255	363.65273	356.5692084	372.1477847	43.64504498	41.44266838	45.82555796	1164.599378	1154.188387	1180.343847	1	hb_ant
1444	59	20	FALSE	231.2531297	3299.557466	2611.562322	36	1246.865309	357.9009544	347.888407	368.6768401	407.297775	398.0343713	417.7638612	41.48439823	39.34263225	43.50192115	1352.846012	1340.776732	1368.565835	1	hb_ant
1445	60	20	FALSE	370.1821429	5283.271032	2714.271106	37	1252.147531	391.2610009	383.0787488	400.6990263	448.7821732	439.4665207	458.8884372	37.76201562	36.13258732	39.83946473	1566.491722	1553.426247	1584.421058	1	hb_ant
1446	61	20	FALSE	338.1011921	4618.179448	2985.004369	38	1254.379786	420.1413918	411.6975265	427.4010266	486.5441888	478.4046139	494.2825131	32.70476375	30.77652366	34.26047855	1805.601651	1789.949527	1824.675402	1	hb_ant
1447	62	20	FALSE	291.1809857	4288.865601	3269.703249	39	1261.779709	443.308946	434.2832616	451.5930257	519.2489526	510.6152154	526.8158959	26.69272601	24.29725525	28.72167083	2069.430252	2050.805252	2089.898495	1	hb_ant
1448	63	20	FALSE	188.374259	2640.428221	3641.636535	40	1267.30938	459.9385589	451.5860947	468.949922	545.9416786	537.9524958	554.7084292	20.24268329	17.08111176	23.4830961	2356.431029	2333.790653	2378.844485	1	hb_ant
1449	64	20	FALSE	263.9376041	3956.247378	3768.258535	41	1272.495482	469.7406369	464.4124735	476.3952642	566.1843619	560.2965283	573.8931497	13.98094617	10.75999888	16.47641495	2664.339101	2637.363047	2685.839348	1	hb_ant
1450	65	20	FALSE	294.1165021	4279.232819	4304.581738	42	1278.330173	473.0584706	469.0334364	480.0010356	580.1653081	575.9162769	586.2305335	8.594986144	5.61707426	11.96340674	2990.328728	2962.345846	3013.069359	1	hb_ant
1451	66	20	FALSE	252.3606988	3617.654356	4693.944591	43	1278.458667	470.9150295	464.9611735	475.6148365	588.7602942	583.3122621	593.5030328	4.716083367	1.935335349	6.981560123	3331.239417	3304.530723	3359.886443	1	hb_ant
1452	67	20	FALSE	271.4740843	3961.07793	4780.391151	44	1276.619638	464.9413417	458.7195549	471.6921441	593.4763776	588.3351044	599.0319078	2.367722662	0	3.326878739	3683.840069	3654.828317	3713.360146	1	hb_ant
1453	68	20	FALSE	274.1368664	3954.427496	5233.793474	45	1276.593736	456.7548959	448.6347785	462.3383173	595.8441002	588.640388	601.0131666	1.247660241	0	1.302416384	4045.058521	4015.959247	4072.538076	1	hb_ant
1454	69	20	FALSE	207.7171703	2972.521352	5812.082338	46	1275.73659	447.63422	438.7087251	455.7035797	597.0917605	589.1374106	604.8435396	0.793011704	0	1.170637791	4412.13122	4384.956436	4438.500399	1	hb_ant
1455	70	20	FALSE	272.8944805	3953.308386	6180.565618	47	1274.048201	438.2659349	429.9773106	445.5067326	597.8847722	589.7515138	605.2932644	0.535471794	0	0.287511111	4782.656535	4757.924564	4806.642448	1	hb_ant
1456	71	20	FALSE	319.2905678	4630.619872	6724.180772	48	1271.528569	428.85277	420.3028597	435.3937298	598.420244	590.4573465	605.2932644	0.402199342	0	0	5154.579804	5131.264185	5175.443615	1	hb_ant
1457	72	20	FALSE	151.5762322	2307.600042	6814.201419	49	1268.177694	419.5200115	411.1131542	425.5102921	598.8224433	590.6071456	605.2932644	0.313791691	0	0	5526.160252	5510.02732	5545.266704	1	hb_ant
1458	73	20	FALSE	154.4408531	2300.461644	7164.933386	50	1263.995575	410.3106989	402.6357392	415.8512085	599.136235	591.9535477	605.2932644	0.25642402	0	0	5895.932917	5883.645245	5909.861965	1	hb_ant
1459	74	20	FALSE	228.611039	3290.001815	7514.834111	51	1258.982214	401.25307	393.4959079	408.1588333	599.392659	591.9535477	605.8025739	0.209796794	0	0	6262.672317	6252.368417	6275.325195	1	hb_ant
1460	75	20	FALSE	257.4949328	3944.667338	7863.903592	52	1253.137609	392.3544221	384.5635508	399.499494	599.6024558	591.9535477	606.9647246	0.167900637	0	0	6625.35896	6618.2622	6635.061439	1	hb_ant
1461	76	20	FALSE	253.8004024	3963.557739	8212.141829	53	1246.461761	383.6158774	375.8339582	390.4308555	599.7703565	591.9535477	607.3794486	0.127417128	0	0	6983.14957	6975.839769	6989.755535	1	hb_ant
1462	77	20	FALSE	225.0061272	3621.92704	8559.548824	54	1238.95467	375.0352141	367.3025273	381.5680751	599.8977736	591.9535477	607.3794486	0.085209765	0	0	7335.351112	7322.488105	7348.821777	1	hb_ant
1463	1	21	FALSE	480.9674908	5434.71163	1359.30704	-22	1359.30704	0.5042643	0	0.390263301	0.5042643	0	0.390263301	0.022796136	0	0	73.85560737	58.8962027	86.98216242	1	hb_ant
1464	2	21	FALSE	362.5013667	4158.941733	1422.730013	-21	1345.193931	0.515613637	0	0.381404324	0.527060436	0	0.390263301	0.02402131	0	0	81.20218351	69.79281997	91.95450805	1	hb_ant
1465	3	21	FALSE	420.9248557	4797.399315	1408.30312	-20	1331.983077	0.527930518	0	0.533467367	0.551081747	0	0.552349429	0.02382058	0	0	87.47445882	77.48958855	96.41033365	1	hb_ant
1466	4	21	FALSE	487.0602633	5770.083171	1411.633147	-19	1319.674479	0.539767075	0	0.588278201	0.574902327	0	0.625205844	0.018912769	0	0	92.82982213	85.60614449	100.591332	1	hb_ant
1467	5	21	FALSE	334.0393939	3829.090909	1492.943426	-18	1308.268137	0.546427132	0	0.58867624	0.593815096	0	0.638957798	0.015630899	0	0	97.40225703	92.03556962	104.2802951	1	hb_ant
1468	6	21	FALSE	385.7421911	4473.897397	1466.03786	-17	1297.76405	0.549654135	0	0.575313289	0.609445995	0	0.638957798	0.015008553	0	0	101.3058578	95.55281125	107.0463483	1	hb_ant
1469	7	21	FALSE	417.8558442	4810.674892	1439.901334	-16	1288.162218	0.552185539	0	0.622644065	0.624454549	0	0.652491927	0.021559869	0	0	104.6381786	98.72375766	111.9502431	1	hb_ant
1470	8	21	FALSE	364.3751263	4166.086995	1397.006441	-15	1279.462643	0.561210797	0	0.943531761	0.646014418	0	1.045390285	0.030207685	0	0	107.4834058	102.3248532	116.320867	1	hb_ant
1471	9	21	FALSE	456.172619	5442.90119	1378.867612	-14	1271.665322	0.578678996	0	0.999070604	0.676222102	0	1.181488849	0.03999715	0	0	109.9146607	104.3505943	116.6891878	1	hb_ant
1472	10	21	FALSE	407.3194444	4804.75	1388.579906	-13	1264.770257	0.605540133	0	0.976391701	0.716219252	0	1.181488849	0.048638909	0	0	111.9956991	105.6686036	117.9135627	1	hb_ant
1473	11	21	FALSE	359.4215909	4155.773485	1336.355369	-12	1258.777448	0.640433281	0	1.216756342	0.764858161	0	1.313665235	0.049832668	0	0	113.781981	107.6267462	119.362896	1	hb_ant
1474	12	21	FALSE	403.406327	4797.178351	1407.669329	-11	1253.82246	0.675728114	0	1.29089355	0.814690829	0	1.661818327	0.043563629	0	0	115.3209561	108.6959624	120.7316494	1	hb_ant
1475	13	21	FALSE	482.0981512	5772.514087	1364.335263	-10	1249.580134	0.703952715	0	1.261590266	0.858254459	0	1.661818327	0.031514569	0	0	116.6522276	110.0026282	121.926387	1	hb_ant
1476	14	21	FALSE	446.4246417	5447.267093	1337.359072	-9	1250.493603	0.719487557	0	1.27299181	0.889769027	0	1.661818327	0.024469928	0	0	117.8081282	111.2972189	123.6544732	1	hb_ant
1477	15	21	FALSE	418.8232323	5124.415404	1308.850739	-8	1247.509664	0.727625117	0	1.262405307	0.914238955	0	1.661818327	0.036020239	0	0	118.815585	112.2228912	125.1837792	1	hb_ant
1478	16	21	FALSE	368.8504329	4490.421645	1366.699129	-7	1240.817241	0.747128266	0	1.304391757	0.950259194	0	1.72153704	0.057887079	0	0	119.6990006	113.2954385	126.5809685	1	hb_ant
1479	17	21	FALSE	311.7969697	3842.44062	1362.610148	-6	1236.250764	0.788055533	0	1.314797419	1.008146273	0	1.89630783	0.08408067	0	0	120.4820624	114.0901756	127.4542648	1	hb_ant
1480	18	21	FALSE	391.8175991	4800.540693	1305.602329	-5	1237.504204	0.854247342	0	1.284951518	1.092226943	0	1.89630783	0.093531367	0	0	121.1880122	114.5997376	128.2120432	1	hb_ant
1481	19	21	FALSE	441.7716153	5447.546615	1407.167996	-4	1238.927591	0.928387295	0	1.472512576	1.18575831	0	1.975926912	0.086740552	0	0	121.8377948	115.0889126	128.7282483	1	hb_ant
1482	20	21	FALSE	383.5039683	4808.111905	1345.17812	-3	1238.897409	0.994053455	0	1.69120402	1.272498862	0	2.126335957	0.082291782	0	0	122.4485314	115.5456936	129.144032	1	hb_ant
1483	21	21	FALSE	415.6614158	5114.786608	1385.62812	-2	1236.235303	1.053780223	0	1.718614967	1.354790644	0	2.141771244	0.103013922	0	0.08100171	123.0345332	116.1662343	130.13409	1	hb_ant
1484	22	21	FALSE	331.6201935	4169.774688	1381.883397	-1	1239.330549	1.132873335	0	2.054860633	1.457804566	0	2.149092799	0.148895089	0	0.070272835	123.6106927	117.0207135	131.1797965	1	hb_ant
1485	23	21	FALSE	352.7238095	4484.919048	1371.793396	0	1239.489364	1.256052199	0	2.133883018	1.606699655	0	2.366184777	0.224370588	0	0.22302778	124.1959253	117.5439162	132.0710504	1	hb_ant
1486	24	21	FALSE	398.3785247	4803.39148	1344.917199	1	1234.317478	1.451910402	0.200793755	2.366738272	1.831070243	0.28548519	2.946873166	0.322483831	0	0.604067811	124.8162639	117.7875108	132.9090767	1	hb_ant
1487	25	21	FALSE	391.011569	4797.450458	1337.275583	2	1232.001653	1.741435867	0.24656347	2.892577584	2.153554074	0.335812923	3.657411137	0.40636961	0	0.683331339	125.5059935	118.6965494	133.35632	1	hb_ant
1488	26	21	FALSE	463.9455437	6087.857724	1348.553563	3	1230.949084	2.108274883	0.352057433	3.598714291	2.559923684	0.394819135	4.437028065	0.500053354	0	1.006280617	126.3055547	120.1036918	133.2539337	1	hb_ant
1489	27	21	FALSE	306.6657925	3843.398776	1372.161637	4	1227.072801	2.560470397	0.986271116	4.279141034	3.059977038	1.362638918	5.179597326	0.588975883	0	1.118360558	127.2608175	121.4384897	133.9592221	1	hb_ant
1490	28	21	FALSE	397.7230652	5114.691537	1318.125283	5	1224.459027	3.091323602	1.135553484	4.948652843	3.648952921	1.791723321	5.4028013	0.639249381	0	1.206828355	128.420857	121.5542475	135.0901288	1	hb_ant
1491	29	21	FALSE	311.7630623	4160.320077	1351.794045	6	1226.194436	3.660399937	1.40977069	5.751165107	4.288202301	2.109980775	6.288163525	0.659210758	0	1.344262677	129.8328148	123.7668302	136.0515203	1	hb_ant
1492	30	21	FALSE	365.2254496	4801.032293	1337.556042	7	1228.756083	4.236519616	1.62583459	6.70188659	4.94741306	2.384395351	7.060794558	0.666944752	0	1.388001625	131.5380577	125.4330504	137.3685622	1	hb_ant
1493	31	21	FALSE	428.8389194	5446.430128	1364.877254	8	1229.713864	4.807295373	2.187330537	7.248818898	5.614357812	2.935301686	8.503678333	0.665803055	0	1.485053775	133.5709471	128.0353437	139.6823091	1	hb_ant
1494	32	21	FALSE	328.4001748	4158.821087	1374.305104	9	1231.691114	5.363972823	2.48585918	7.611711033	6.280160867	4.117351878	8.759220117	0.659591437	0	1.211566663	135.9586545	130.568757	142.8430997	1	hb_ant
1495	33	21	FALSE	352.0117216	4481.538706	1332.570977	10	1231.713814	5.901802077	3.338064442	8.143690161	6.939752304	4.595202383	8.962322199	0.684876863	0	1.301424573	138.7223253	133.249829	146.1931315	1	hb_ant
1496	34	21	FALSE	320.7361472	4167.555195	1435.723175	11	1229.054983	6.452708033	3.69125734	8.4684034	7.624629167	5.200187061	9.610329538	0.721927932	0	1.275371773	141.8810792	137.4534868	149.2419279	1	hb_ant
1497	35	21	FALSE	231.7139732	3204.078998	1405.662247	12	1222.087608	7.028159493	4.37604784	8.650486398	8.346557099	5.607216109	9.829968391	0.744020577	0	0.970632921	145.4537236	141.2367771	152.5881154	1	hb_ant
1498	36	21	FALSE	366.2119048	4480.235714	1318.506989	13	1221.251692	7.61264085	4.866467171	9.138470536	9.090577677	6.395557234	10.50213285	0.711524805	0	0.827266894	149.4563243	145.2526541	156.0112647	1	hb_ant
1499	37	21	FALSE	361.0687675	4807.505322	1345.722595	14	1223.953515	8.151358708	5.673632294	10.57277762	9.802102482	7.223951483	11.90985185	0.676230767	0	1.222441868	153.8971333	148.7711789	160.8020271	1	hb_ant
1500	38	21	FALSE	410.906463	5461.202101	1404.584714	15	1225.476594	8.642553632	6.216198907	10.52522561	10.47833325	7.756248148	13.41632614	0.72688101	0	0.927207116	158.7783817	152.3666513	165.1481891	1	hb_ant
1501	39	21	FALSE	369.6747549	4802.556373	1400.809761	16	1225.900816	9.173248674	6.347312679	11.56901646	11.20521426	8.340630957	14.11013908	0.973581975	0	1.802488807	164.1097803	157.760609	172.9771762	1	hb_ant
1502	40	21	FALSE	305.5893719	4168.156556	1392.102083	17	1228.555902	9.938597904	6.859199986	12.11183697	12.17879623	8.936340847	14.23844192	1.674763777	0.213945366	3.045393373	169.9380158	162.2055282	180.0308556	1	hb_ant
1503	41	21	FALSE	316.2525641	4166.460684	1375.934073	18	1228.922723	11.38775551	7.604308634	14.9448681	13.85356001	10.11388149	17.20808564	3.209438239	1.612373045	4.642524688	176.4064917	167.9315768	187.4036986	1	hb_ant
1504	42	21	FALSE	399.9361291	5446.183478	1403.148045	19	1229.162806	14.3386917	10.29358442	17.68714573	17.06299825	13.29115971	20.59392876	5.800199692	4.252832704	7.405561839	183.8508578	174.6933388	195.3442666	1	hb_ant
1505	43	21	FALSE	329.5215368	4482.222132	1424.299185	20	1228.573877	19.81340309	15.56554477	23.6300956	22.86319794	18.99372534	27.32416964	9.486168727	8.110793229	11.06404837	192.9078767	183.877672	203.8865529	1	hb_ant
1506	44	21	FALSE	386.4605395	5445.305611	1577.594885	21	1229.582792	28.84980757	23.91557416	32.99158434	32.34936667	27.74724506	36.7610573	14.09241808	13.07255981	15.12773197	204.6093595	196.2165978	216.4129327	1	hb_ant
1507	45	21	FALSE	379.4923993	5127.194048	1379.604118	22	1233.651445	42.28733501	37.72710156	46.45050803	46.44178475	41.63562205	50.53468832	19.35354132	17.94195693	20.5157868	220.4371726	210.9330552	232.306431	1	hb_ant
1508	46	21	FALSE	360.7088745	4801.019264	1492.413773	23	1233.648817	60.68095383	55.58680458	64.86622672	65.79532607	61.15263863	70.38777639	24.91797469	23.30376323	26.14308151	242.3303514	231.9626423	252.5553445	1	hb_ant
1509	47	21	FALSE	349.0332633	4808.727194	1537.443587	24	1232.041	84.22147087	79.1258896	87.9405915	90.71330076	85.99575895	94.60467356	30.37007776	28.53258525	31.90410486	272.640791	261.2377037	283.492951	1	hb_ant
1510	48	21	FALSE	259.3416667	3522.224297	1604.48856	25	1236.619489	112.6797212	108.4886234	117.5782303	121.0833785	116.9109691	125.7253978	35.27921971	33.54375542	36.9085152	314.0380767	302.6316744	325.2329199	1	hb_ant
1511	49	21	FALSE	289.1944444	3841.972222	1599.020846	26	1240.410923	145.4011113	141.3699658	150.1797128	156.3625982	151.7194157	161.0832906	39.22572998	36.95760613	41.30475826	369.3697893	357.0981047	380.0790443	1	hb_ant
1512	50	21	FALSE	267.2100813	3847.067002	1756.675988	27	1240.881239	181.326236	175.181087	186.4138351	195.5883282	189.4845625	201.0246106	41.82528892	39.39306726	44.5167665	441.486828	427.8028226	452.7120562	1	hb_ant
1513	51	21	FALSE	307.5633117	4480.835872	1816.197491	28	1242.125658	219.0354194	212.7920439	223.1579518	237.4136171	230.371563	242.3889667	42.78247601	40.03776349	45.57696554	533.0459413	517.1015925	546.4094435	1	hb_ant
1514	52	21	FALSE	407.9326755	5772.983976	1921.530704	29	1239.054564	256.8457914	249.5976651	262.1269897	280.1960931	272.6513362	286.3743547	41.92455163	40.03268323	44.31428269	646.3060105	630.333983	662.256957	1	hb_ant
1515	53	21	FALSE	342.3371215	4810.513493	1995.475083	30	1234.324877	292.9399435	283.6652914	299.8019364	322.1206448	312.3818358	329.4682781	39.21295605	37.11048784	41.24739612	782.9364956	765.0193128	800.0934581	1	hb_ant
1516	54	21	FALSE	303.5874098	4486.493254	2181.736156	31	1231.950772	325.5031629	317.0328081	334.7007445	361.3336008	352.6321954	370.8784842	34.79185517	32.4427648	37.05888752	943.8562889	926.5054759	959.8008467	1	hb_ant
1517	55	21	FALSE	239.4260202	3521.448967	2246.813666	32	1229.297242	352.9060963	344.7333811	362.8899515	396.125456	388.5990639	406.8467342	29.00452	26.48078103	31.32101125	1129.12318	1111.677999	1149.583231	1	hb_ant
1518	56	21	FALSE	312.8115079	4490.293849	2493.96648	33	1228.358611	373.8996479	366.4398392	383.8807415	425.129976	416.3101774	435.7821657	22.40193071	20.19346467	25.44975764	1337.893363	1313.23224	1359.674055	1	hb_ant
1519	57	21	FALSE	290.1684837	4167.639066	2693.493757	34	1227.602068	387.8140566	378.8647402	396.4100574	447.5319067	437.9075799	457.2468247	15.71753095	12.65186507	19.41272742	1568.467451	1545.036551	1587.87951	1	hb_ant
1520	58	21	FALSE	236.6290584	3527.494949	2990.180406	35	1233.609314	394.7282084	386.5192739	403.1375831	463.2494376	455.0835718	473.0565522	9.772379958	6.056913337	13.42746133	1818.431967	1792.565343	1844.107247	1	hb_ant
1521	59	21	FALSE	278.3004388	4177.097916	3264.445739	36	1239.989226	395.5402581	384.4460316	405.138697	473.0218176	463.1359001	482.1583542	5.363651663	1.577022077	8.048953742	2084.891434	2054.221145	2115.807452	1	hb_ant
1522	60	21	FALSE	248.1664882	3519.220093	3450.321983	37	1245.242319	391.9251459	383.7649456	400.6916534	478.3854693	469.807517	487.1318795	2.830887993	0	4.603711952	2364.763923	2333.681608	2391.551719	1	hb_ant
1523	61	21	FALSE	215.6935065	3195.393651	3634.830337	38	1247.462264	385.859333	377.7320734	396.2105916	481.2163573	472.0575188	490.6628295	1.567954362	0	2.514525165	2655.063072	2625.146915	2682.957383	1	hb_ant
1524	62	21	FALSE	289.8806161	4176.722542	4025.039259	39	1254.821379	378.6682805	371.5071947	389.3078035	482.7843116	474.5206221	492.4535243	0.963677401	0	0.566819719	2953.069594	2923.739467	2984.532455	1	hb_ant
1525	63	21	FALSE	327.8449328	4811.875112	4543.098857	40	1260.320555	371.036188	363.0739814	381.5470741	483.747989	474.5206221	493.2436111	0.830903611	0	0.298795666	3256.39814	3226.672634	3292.132161	1	hb_ant
1526	64	21	FALSE	265.9875021	3844.804449	5223.694875	41	1265.478057	363.4445701	355.0052198	373.084239	484.5788926	474.7226804	493.6861837	1.195643533	0	1.466577918	3563.020983	3531.482031	3597.24437	1	hb_ant
1527	65	21	FALSE	258.262782	3853.619799	5494.028406	42	1271.280571	356.3900219	348.7529671	365.1063797	485.7745362	477.1574933	495.3685145	1.970710317	0	3.595293761	3871.282423	3843.127312	3898.910898	1	hb_ant
1528	66	21	FALSE	248.9730852	3847.227231	5906.680541	43	1271.408357	350.2706787	343.3181917	357.1720773	487.7452465	480.2430136	495.3685145	2.821242226	0	5.589688963	4179.893953	4148.995715	4207.910723	1	hb_ant
1529	67	21	FALSE	244.8845837	3525.560594	5961.163834	44	1269.57947	345.1407765	339.1248014	353.3795915	490.5664887	483.6702156	497.0326188	3.6494587	0	6.913712911	4487.893499	4453.00294	4522.200775	1	hb_ant
1530	68	21	FALSE	216.7764265	3209.11987	6332.032902	45	1269.55371	340.9555396	334.3171737	347.8141325	494.2159474	487.9094406	503.1066102	4.561263594	0	7.688733278	4794.596023	4762.363643	4833.14068	1	hb_ant
1531	69	21	FALSE	259.6847781	3857.442707	6181.110148	46	1268.701292	337.7771125	329.4640013	346.5247148	498.777211	491.4232795	506.0536197	5.454579305	0.412908942	9.523813903	5099.556521	5070.287775	5138.42549	1	hb_ant
1532	70	21	FALSE	243.305752	3843.014688	6584.400739	47	1267.022214	335.5641513	324.6967957	345.4760473	504.2317903	495.248143	513.0332781	6.093832815	0.897964678	10.15704997	5402.525698	5377.044602	5440.778253	1	hb_ant
1533	71	21	FALSE	180.5207854	2573.107759	6397.520977	48	1264.516477	334.0406779	322.1704008	346.0718043	510.3256231	498.3330188	521.2548464	6.353755097	2.066762221	10.04384513	5703.385241	5675.067745	5740.130476	1	hb_ant
1534	72	21	FALSE	347.8745671	5463.107612	7243.116692	49	1261.18408	332.8117096	316.5126523	344.8716001	516.6793782	501.3594659	528.1901007	6.223557137	2.567519776	9.485355	6002.076215	5973.785237	6028.702275	1	hb_ant
1535	73	21	FALSE	216.5763981	3534.964082	7536.453216	50	1257.025025	331.4804409	314.0053312	348.3605153	522.9029353	506.0392052	538.7160694	5.76981917	2.637563423	8.28762418	6298.536986	6273.288626	6320.05293	1	hb_ant
1536	74	21	FALSE	180.8980392	2896.982353	7828.96308	51	1252.039311	329.7256541	310.6407967	348.4262015	528.6727545	509.7319701	547.2054552	5.053320976	2.325465317	7.407307941	6592.658924	6571.447369	6604.738463	1	hb_ant
1537	75	21	FALSE	214.2081752	3209.036181	8120.646285	52	1246.226937	327.2942027	308.5564411	345.183829	533.7260755	514.1894594	552.1786742	4.150813219	1.98369047	6.091582869	6884.258703	6870.586096	6889.960113	1	hb_ant
1538	76	21	FALSE	194.3156593	3219.621337	8411.502831	53	1239.587904	324.0154375	303.2445219	344.2919278	537.8768887	517.3483629	558.7982522	3.144845069	1.526724696	4.646983539	7173.065974	7164.480964	7175.539691	1	hb_ant
1539	77	21	FALSE	200.0156205	2903.348088	8701.532718	54	1232.122212	319.8051322	296.9400442	341.7149477	541.0217338	518.1608326	564.0366989	2.100264835	1.021431806	3.107505559	7458.724396	7444.413697	7472.087398	1	hb_ant
1540	1	22	FALSE	301.7122316	3417.389683	1370.852239	-22	1312.033381	0.294707525	0	0	0.294707525	0	0	0.01158531	0	0	53.80967772	39.15091808	69.9163137	1	hb_ant
1541	2	22	FALSE	407.2853397	4663.833389	1339.706079	-21	1298.411094	0.299602974	0	0	0.306292835	0	0	0.010454352	0	0	63.5799046	50.60312209	77.28639482	1	hb_ant
1542	3	22	FALSE	348.4439153	4052.592063	1285.659685	-20	1285.659685	0.303256338	0	0	0.316747187	0	0	0.008711722	0	0	71.8949575	62.59952583	82.8986205	1	hb_ant
1543	4	22	FALSE	444.7388889	5284.15	1339.576978	-19	1273.779152	0.305084141	0	0	0.325458908	0	0	0.008812912	0	0	78.9663642	70.64171516	87.35061278	1	hb_ant
1544	5	22	FALSE	365.9930611	4041.192099	1413.216637	-18	1262.769497	0.306971643	0	0.017522134	0.33427182	0	0.017522134	0.015619625	0	0	84.97509376	77.97235052	91.60074366	1	hb_ant
1545	6	22	FALSE	399.6567673	4661.556882	1350.571966	-17	1252.630719	0.315623011	0	0.084980385	0.349891444	0	0.085378137	0.021119826	0	0	90.07661764	83.58266373	96.58090076	1	hb_ant
1546	7	22	FALSE	372.2511204	4356.929144	1374.979337	-16	1243.362817	0.329578195	0	0.147119839	0.37101127	0	0.168851082	0.020555535	0	0	94.40447664	87.87295957	101.2320324	1	hb_ant
1547	8	22	FALSE	374.681643	4366.002255	1360.987264	-15	1234.965793	0.342652304	0	0.144064698	0.391566805	0	0.169135561	0.015217434	0	0	98.07274117	92.05308845	104.5464976	1	hb_ant
1548	9	22	FALSE	315.1604618	3734.285859	1283.761349	-14	1227.439646	0.350091531	0	0.194799419	0.406784239	0	0.223140551	0.006147094	0	0	101.1781698	94.13668696	108.5386945	1	hb_ant
1549	10	22	FALSE	430.2727273	5300.742569	1315.980919	-13	1220.784376	0.348291547	0	0.218706618	0.412931333	0	0.251469697	0.000877078	0	0	103.8023759	96.76888823	110.7377592	1	hb_ant
1550	11	22	FALSE	336.6284632	4047.030411	1315.299394	-12	1214.999983	0.341262407	0	0.213741978	0.413808411	0	0.251469697	0	0	0	106.014424	99.44153348	113.2447479	1	hb_ant
1551	12	22	FALSE	340.3414558	4361.992693	1416.867535	-11	1210.217319	0.33351575	0	0.208890035	0.413808411	0	0.251469697	0	0	0	107.8731835	101.0944691	114.3668551	1	hb_ant
1552	13	22	FALSE	365.9303391	4354.97197	1327.407769	-10	1206.122532	0.325944943	0	0.204148231	0.413808411	0	0.251469697	0.008845571	0	0	109.4292015	102.2714836	116.2495918	1	hb_ant
1553	14	22	FALSE	342.6155044	4044.067245	1262.221496	-9	1207.004232	0.327391564	0	0.390642746	0.422653982	0	0.434218216	0.0200204	0	0	110.7267974	103.5709253	117.8666422	1	hb_ant
1554	15	22	FALSE	330.2990545	4050.27152	1375.756913	-8	1204.124067	0.339980175	0	0.533818711	0.442674382	0	0.734985586	0.033194096	0	0	111.8054014	104.3700326	119.8800403	1	hb_ant
1555	16	22	FALSE	335.8608267	4040.161776	1311.212524	-7	1197.664392	0.365456721	0	0.521701026	0.475868478	0	0.734985586	0.044489019	0	0	112.7004152	105.0359429	121.1354281	1	hb_ant
1556	17	22	FALSE	321.1855519	4044.790025	1361.160116	-6	1193.256728	0.401649873	0	0.706241059	0.520357497	0	0.948597818	0.051308025	0	0	113.4435171	105.5361449	121.5283379	1	hb_ant
1557	18	22	FALSE	436.3393162	5280.195543	1282.010014	-5	1194.466575	0.443840445	0	0.690209387	0.571665522	0	1.006977272	0.057421885	0	0	114.0626895	105.9265599	121.7818228	1	hb_ant
1558	19	22	FALSE	248.5930403	3107.621827	1282.585907	-4	1195.840461	0.491187152	0	0.844884998	0.629087406	0	1.006977272	0.067690918	0	0	114.5826607	106.438833	122.1203427	1	hb_ant
1559	20	22	FALSE	418.1649393	5287.104855	1305.371264	-3	1195.811327	0.547728121	0	0.932395983	0.696778324	0	1.319014336	0.080093885	0	0	115.0257732	107.1654984	122.4394691	1	hb_ant
1560	21	22	FALSE	414.6531385	5288.487554	1365.856838	-2	1193.241804	0.615388578	0	0.92228811	0.776872209	0	1.439149401	0.087857293	0	0	115.41248	107.8848526	122.6383613	1	hb_ant
1561	22	22	FALSE	455.4709499	5604.417279	1295.164398	-1	1196.229404	0.68927655	0	0.901352169	0.864729503	0	1.439149401	0.090677824	0	0	115.7610837	107.7701258	122.9412958	1	hb_ant
1562	23	22	FALSE	375.2064652	4675.396227	1265.579143	0	1196.382696	0.764307797	0	0.961861368	0.955407326	0	1.439149401	0.084500488	0	0	116.0872509	108.1295476	123.3087177	1	hb_ant
1563	24	22	FALSE	329.5705128	4363.464286	1312.27372	1	1191.390676	0.831458498	0	1.214439366	1.039907815	0	1.711233106	0.091602806	0	0	116.4037589	109.266736	123.1290232	1	hb_ant
1564	25	22	FALSE	361.7880342	4672.689744	1364.763264	2	1189.155391	0.904187196	0	1.214870199	1.131510621	0	1.985191871	0.154808313	0	0	116.7232745	109.4504699	123.0183006	1	hb_ant
1565	26	22	FALSE	384.0263736	4984.284216	1322.283856	3	1188.139428	1.03847046	0	1.458124251	1.286318934	0	1.985191871	0.266656513	0	0.263183192	117.0649637	109.1799881	123.6862486	1	hb_ant
1566	27	22	FALSE	379.2134199	4978.647619	1338.26584	4	1184.397954	1.281553693	0	1.95442155	1.552975446	0	2.587020928	0.4453103	0	0.718497979	117.4606755	109.5782615	124.2476634	1	hb_ant
1567	28	22	FALSE	326.0178613	4339.856265	1276.960755	5	1181.87508	1.697772724	0	2.630847	1.998285747	0	2.937102393	0.762852793	0	1.217355366	117.9632416	110.747717	124.3414136	1	hb_ant
1568	29	22	FALSE	345.7472222	4667.623016	1253.521423	6	1183.550135	2.422086077	0.322678053	3.748885628	2.76113854	0.322678053	4.190695752	1.209549872	0	2.24754444	118.6601581	110.6189755	124.460326	1	hb_ant
1569	30	22	FALSE	305.5897297	4044.881477	1332.102739	7	1186.022695	3.576654594	0.672761729	5.393579217	3.970688412	1.308112379	5.811587098	1.821982464	0.813125737	2.855382357	119.6864267	111.9482069	125.252791	1	hb_ant
1570	31	22	FALSE	328.3653014	4349.413559	1246.825162	8	1186.947166	5.317446999	1.428575347	7.834717888	5.792670876	1.870193368	8.307352762	2.496366126	1.538488499	3.616153824	121.2357726	115.1427432	126.2081217	1	hb_ant
1571	32	22	FALSE	403.5637363	5288.265812	1287.534961	9	1188.855651	7.693107078	3.438349718	11.3573244	8.289037002	4.156977937	11.65679387	3.039650604	2.374892092	3.920070983	123.5564223	118.72193	129.1702123	1	hb_ant
1572	33	22	FALSE	244.4868043	3423.179193	1314.17822	10	1188.877562	10.55812415	6.670166958	13.82262901	11.32868761	7.24366585	14.83630079	3.303928219	2.630411746	4.242654917	126.9236511	120.9094957	133.6737318	1	hb_ant
1573	34	22	FALSE	395.1500379	4977.10991	1256.587874	11	1186.311199	13.62238295	10.34597789	17.08569715	14.63261582	11.33393394	18.31805019	3.205518837	2.169737227	4.316307159	131.5967711	125.1218584	139.7233726	1	hb_ant
1574	35	22	FALSE	364.026356	4974.151579	1353.9336	12	1179.586134	16.5186737	13.88477489	19.53881041	17.83813466	15.1495757	20.87146209	2.764609347	1.334474922	4.064539492	137.7727649	129.4392504	145.0056417	1	hb_ant
1575	36	22	FALSE	339.1927565	4676.945867	1275.744389	13	1178.77929	18.90830915	16.37524447	21.48192136	20.60274401	18.46676178	23.20980347	2.13105112	0.662063373	3.833975925	145.5514458	136.6380593	153.9728369	1	hb_ant
1576	37	22	FALSE	352.9365621	4674.657089	1359.816444	14	1181.387149	20.61014165	18.42627111	22.75594851	22.73379513	20.64488058	25.02598658	1.469359001	0	2.377100113	154.9250641	145.6460619	164.7762152	1	hb_ant
1577	38	22	FALSE	284.7521878	4049.304631	1333.672216	15	1182.857259	21.61165044	19.00159283	24.63528507	24.20315413	20.84953556	27.04710929	0.945005214	0	1.624072127	165.7926287	154.8299029	175.8787516	1	hb_ant
1578	39	22	FALSE	295.5276144	4040.985341	1354.091264	16	1183.266727	22.06607119	19.25055878	25.55542653	25.14815934	22.32979675	29.0397618	0.595403598	0	0.934228061	177.9921452	167.7266456	188.4144483	1	hb_ant
1579	40	22	FALSE	408.4958847	5604.370416	1358.167176	17	1185.829475	22.16057497	18.8135711	26.03973447	25.74356294	22.32979675	29.80200972	0.451841209	0	0.110695201	191.3356507	180.9811183	202.2140798	1	hb_ant
1580	41	22	FALSE	368.5060967	5296.077814	1372.972745	18	1186.183539	22.10937113	19.00981009	26.11912989	26.19540415	22.92249585	30.11122714	0.596278227	0	0.625066096	205.6441434	195.66203	215.873171	1	hb_ant
1581	42	22	FALSE	309.8779221	4367.098323	1386.443264	19	1186.415273	22.20376663	18.62733182	25.90920239	26.79168238	23.23394475	30.26391523	1.791164253	0.992152913	2.4289094	220.8028374	212.9482389	228.9936879	1	hb_ant
1582	43	22	FALSE	287.6360639	4053.420457	1429.717493	20	1185.846825	23.49090538	19.37372171	26.54904528	28.58284663	24.20587271	32.46044008	4.701321034	3.939764787	5.602476527	236.894982	228.899796	245.0317488	1	hb_ant
1583	44	22	FALSE	317.6095627	4357.358664	1408.581862	21	1186.820652	27.65898286	23.41410362	30.35736364	33.28416767	28.99517117	36.68178231	9.471108497	8.23558307	10.46869332	254.3947222	246.6310687	262.0009319	1	hb_ant
1584	45	22	FALSE	346.405303	4981.272727	1532.787199	22	1190.747806	36.50223245	33.08485225	39.56769867	42.75527616	38.93839759	45.93719224	15.98069132	13.92268591	17.6432831	274.3516675	262.8856175	283.3242408	1	hb_ant
1585	46	22	FALSE	316.5567119	4679.033679	1469.599534	23	1190.745271	51.65432309	48.59630785	55.65146333	58.73596748	55.28823162	63.50111474	23.93981845	21.32787894	25.93299026	298.5274929	284.8628905	310.7814895	1	hb_ant
1586	47	22	FALSE	307.0668831	4359.81039	1611.429475	24	1189.19337	74.4215884	70.17303487	79.04420369	82.67578592	78.44021517	86.7227595	32.87935401	30.57337057	35.31879154	329.4660727	317.7846523	342.8985742	1	hb_ant
1587	48	22	FALSE	358.9460317	4991.621032	1567.700355	25	1193.612629	105.6115724	98.91192403	111.4710202	115.5551399	108.7382563	120.9492953	42.18396091	40.6185276	43.97633111	370.4841425	358.8467177	382.3085946	1	hb_ant
1588	49	22	FALSE	297.4142857	4351.110317	1671.333281	26	1197.272205	145.3981506	136.5359443	151.5562521	157.7391008	149.3038157	163.9843656	51.15988181	49.45886432	52.94992985	425.5764149	415.2148705	435.06447	1	hb_ant
1589	50	22	FALSE	328.8851371	4667.538817	1794.382173	27	1197.726165	193.2574944	184.7159762	199.3945496	208.8989827	200.2151358	215.3581507	59.0993864	56.53202673	61.36930239	499.2389754	482.9744624	509.3473633	1	hb_ant
1590	51	22	FALSE	312.2282944	4354.163559	1819.660116	28	1198.927306	247.9699356	241.4765738	254.3332392	267.9983691	260.4072285	274.4019326	65.34143296	62.71876603	68.98961531	596.2234081	579.909667	608.2933856	1	hb_ant
1591	52	22	FALSE	293.6176182	4053.459161	1979.934742	29	1195.963017	307.6824511	300.0961566	315.9367664	333.339802	325.6958965	342.0993339	69.30529883	65.95383793	72.64513879	721.2401655	702.2342423	736.8136249	1	hb_ant
1592	53	22	FALSE	306.7677756	4684.007687	2128.787327	30	1191.397818	370.0033583	364.6919527	377.2124978	402.6451008	398.1767283	410.1396294	70.54073525	66.1387677	74.61006744	878.6324676	859.9816685	892.7558748	1	hb_ant
1593	54	22	FALSE	409.3698413	5915.000397	2208.630107	31	1189.106279	432.1450173	421.4282578	443.5247346	473.1858361	463.5075351	484.0449758	68.80798007	64.72338101	74.20864464	1072.045852	1047.967742	1085.477505	1	hb_ant
1594	55	22	FALSE	203.5406542	3115.451892	2502.465177	32	1186.545033	491.1433054	480.1445718	502.391052	541.9938162	531.0515447	553.8700195	64.15588904	60.67399718	70.05172122	1304.124683	1279.443985	1321.743503	1	hb_ant
1595	56	22	FALSE	384.8742063	5597.304762	2667.251264	33	1185.639045	544.1502415	527.5830832	558.8723249	606.1497052	589.282094	620.5278085	56.93806318	53.46722494	60.66813142	1576.27101	1551.006315	1596.898207	1	hb_ant
1596	57	22	FALSE	222.0436346	3431.29755	2831.195519	34	1184.908814	588.7360942	571.8438095	605.3116986	663.0877684	646.4773022	680.9501494	47.79867233	45.04290257	50.83965803	1888.497892	1864.973947	1911.639777	1	hb_ant
1597	58	22	FALSE	278.9646104	4369.250487	3239.908451	35	1190.707141	623.1704572	607.1583377	640.9260076	710.8864407	693.3196348	730.0092688	37.61721083	33.80767629	41.00581934	2239.401314	2221.057061	2269.3927	1	hb_ant
1598	59	22	FALSE	206.4875235	3117.666598	3859.013953	36	1196.865174	646.6416986	633.5121816	665.1274406	748.5036516	734.018257	765.2653991	27.43220936	23.98532858	31.09750917	2626.26303	2607.565445	2650.195247	1	hb_ant
1599	60	22	FALSE	155.9892857	2505.016667	3957.691264	37	1201.935576	659.3951414	647.502467	679.160042	775.9358609	762.6729046	794.4786133	18.34244532	13.05242567	23.01295975	3045.283456	3017.731474	3067.780913	1	hb_ant
1600	61	22	FALSE	203.7196888	3109.871978	4557.635014	38	1204.078316	662.769317	653.1559819	676.1734651	794.2783062	782.0709173	808.8723647	11.38442246	4.557682721	18.46366983	3491.929567	3458.076706	3526.976388	1	hb_ant
1601	62	22	FALSE	123.3535714	2182.679762	5081.122589	39	1211.181498	659.108876	652.5949884	676.7776854	805.6627287	797.49064	822.3753875	7.180546787	0	13.80712828	3961.362967	3920.318657	4001.047452	1	hb_ant
1602	63	22	FALSE	122.5715691	1868.217798	5602.522669	40	1216.489425	651.3276513	643.1366514	665.7013503	812.8432755	804.2457937	829.4398715	5.032670608	0	8.423690229	4448.862134	4401.137174	4491.683582	1	hb_ant
1603	64	22	FALSE	163.0318946	2490.979055	6333.600542	41	1221.46756	641.5751842	629.619956	654.7517715	817.8759461	807.3927051	831.9970842	4.148442119	0	5.137451168	4950.104194	4911.006582	5002.73722	1	hb_ant
1604	65	22	FALSE	208.4351271	3113.695779	7036.143116	42	1227.068276	631.1598696	617.8768488	646.2147765	822.0243882	810.2927979	832.5390668	4.243688771	0	7.351815281	5461.301855	5421.604239	5520.173127	1	hb_ant
1605	66	22	FALSE	230.3848612	3427.214069	7146.478764	43	1227.191617	621.0762294	607.457399	641.6606477	826.268077	812.4800731	845.4698642	4.91423557	0	8.493001586	5979.261382	5939.136032	6038.403127	1	hb_ant
1606	67	22	FALSE	172.3035333	2805.048287	8445.951264	44	1225.426336	611.8920345	595.5148889	628.6831449	831.1823125	816.630721	849.5043313	5.792830989	0	9.328369834	6501.375971	6459.577428	6562.562001	1	hb_ant
1607	68	22	FALSE	230.9428754	3430.098462	8433.75578	45	1225.401472	603.7949163	585.4142365	614.9299534	836.9751435	818.6391487	850.0222472	6.805150907	0	11.08794118	7025.572966	6984.252068	7080.280982	1	hb_ant
1608	69	22	FALSE	227.1073414	3733.197379	9162.635213	46	1224.578698	596.8939226	579.4962941	607.9814396	843.7802944	828.9689593	854.6487281	7.786169593	0.200878651	10.86192362	7550.248722	7504.348742	7594.470999	1	hb_ant
1609	70	22	FALSE	219.4235053	3739.525976	9179.59359	47	1222.958015	591.1306002	571.3227557	605.8102855	851.566464	832.0232247	866.6956522	8.462263777	0.944215969	12.31422039	8074.189156	8030.25356	8120.286577	1	hb_ant
1610	71	22	FALSE	135.0901462	2176.650439	9067.599483	48	1220.539422	586.1741993	567.8925758	596.7062589	860.0287278	842.279126	871.0011037	8.661880791	2.010756793	13.45935084	8596.468984	8559.104747	8636.902064	1	hb_ant
1611	72	22	FALSE	187.9747964	3109.450049	10327.23293	49	1217.322919	581.5299258	561.4090455	597.7387458	868.6906086	849.551547	883.9509209	8.380082017	1.46558139	13.77070685	9116.344514	9077.586599	9151.227406	1	hb_ant
1612	73	22	FALSE	209.8433679	3424.17691	10835.30195	50	1213.308506	576.7092785	555.9130634	599.6694677	877.0706906	856.6385866	899.82231	7.713328454	1.504254154	13.02691774	9633.161651	9602.02393	9663.159596	1	hb_ant
1613	74	22	FALSE	111.6606994	1860.96699	11342.57305	51	1208.496183	571.3313063	548.7006226	591.8313541	884.7840191	861.8905837	904.1223781	6.729134076	0.98312977	11.45990629	10146.28942	10125.8385	10168.47552	1	hb_ant
1614	75	22	FALSE	123.8742424	2180.319697	11849.04624	52	1202.885951	565.0912198	539.4097615	584.819121	891.5131531	865.6939293	912.255493	5.521919731	0.983143578	9.408644783	10655.07526	10641.91258	10668.38834	1	hb_ant
1615	76	22	FALSE	146.9412281	2172.812281	12354.72152	53	1196.477809	557.7855688	528.239414	577.1076577	897.0350729	867.2940859	919.514545	4.18278902	0.807005444	7.121851851	11158.82032	11149.06331	11168.2863	1	hb_ant
1616	77	22	FALSE	201.0027056	3418.525758	12859.5989	54	1189.271757	549.3066254	516.9779037	569.4026679	901.2178619	867.9205044	921.9677928	2.793382143	0.548860213	4.755158625	11656.77164	11639.28931	11675.27854	1	hb_ant
1617	1	23	FALSE	367.8407945	4522.792615	1280.441235	-22	1280.441235	0.946639024	0	1.243727752	0.946639024	0	1.243727752	0.060362999	0	0	40.23341324	20.543846	51.79244265	1	hb_ant
1618	2	23	FALSE	342.3902292	3930.727001	1304.710932	-21	1267.146956	0.985513318	0	1.215495132	1.007002023	0	1.243727752	0.061693658	0	0	52.81718439	37.35324619	61.22683426	1	hb_ant
1619	3	23	FALSE	366.1715285	4222.869303	1256.642227	-20	1254.702584	1.024835823	0	1.454141632	1.068695681	0	1.508357037	0.063191616	0	0	63.63516141	51.93761084	70.39173105	1	hb_ant
1620	4	23	FALSE	400.7655261	4528.052989	1348.856386	-19	1243.108121	1.064763666	0	1.910075566	1.131887297	0	1.958187192	0.060697475	0	0	72.94863404	63.29611928	80.39545464	1	hb_ant
1621	5	23	FALSE	326.6872711	3921.53454	1388.120252	-18	1232.363564	1.101291005	0	2.407071777	1.192584772	0	2.522344404	0.054798364	0	0	80.98051326	71.47884837	89.54498292	1	hb_ant
1622	6	23	FALSE	416.0718615	4836.456854	1397.825617	-17	1222.468915	1.131090063	0	2.611786856	1.247383136	0	2.792385672	0.043615829	0	0	87.9203797	79.06592375	97.48236194	1	hb_ant
1623	7	23	FALSE	425.425	5129.265278	1343.523053	-16	1213.424173	1.149030148	0	2.583085734	1.290998965	0	2.848109238	0.045613734	0	0	93.92908745	84.04058504	101.8165895	1	hb_ant
1624	8	23	FALSE	399.0304584	4832.350068	1299.529557	-15	1205.229339	1.168560898	0	2.524449687	1.336612699	0	2.848109238	0.060353446	0	0	99.14436327	90.50122837	108.4963387	1	hb_ant
1625	9	23	FALSE	389.3863553	4523.263645	1330.860798	-14	1197.884413	1.202388012	0	2.569343011	1.396966145	0	2.897618465	0.065215338	0	0	103.685403	93.13106252	114.1095375	1	hb_ant
1626	10	23	FALSE	398.4937729	4839.628297	1314.10718	-13	1191.389393	1.240309142	0	2.511018924	1.462181484	0	3.087442633	0.060656863	0	0	107.654674	98.69934465	117.5814775	1	hb_ant
1627	11	23	FALSE	379.7639674	4530.909006	1321.41472	-12	1185.744282	1.272810987	0	2.454018795	1.522838346	0	3.087442633	0.055112344	0	0	111.1392051	103.7003152	119.4386966	1	hb_ant
1628	12	23	FALSE	374.104934	4535.970718	1233.82224	-11	1181.076778	1.299030522	0	2.398312568	1.57795069	0	3.087442633	0.052706674	0	0	114.2126091	106.5596379	121.0834441	1	hb_ant
1629	13	23	FALSE	403.2099068	4837.384382	1287.372353	-10	1177.080588	1.322249203	0	2.343870873	1.630657364	0	3.087442633	0.058422472	0	0	116.9375085	109.3789784	123.8754297	1	hb_ant
1630	14	23	FALSE	350.6365385	4213.998443	1246.847295	-9	1177.941058	1.350656617	0.093853649	2.445469966	1.689079836	0.093853649	3.296094461	0.074647151	0	0	119.3682089	110.9881617	126.9386393	1	hb_ant
1631	15	23	FALSE	253.0093434	3324.149206	1283.354534	-8	1175.130244	1.394643863	0.269596018	2.389957798	1.763726987	0.280384766	3.296094461	0.083727811	0	0	121.5528736	113.2049744	129.6715221	1	hb_ant
1632	16	23	FALSE	361.7801587	4537.248413	1262.662735	-7	1168.82611	1.446713258	0.379580154	2.335705756	1.847454797	0.506323127	3.296094461	0.09122029	0	0	123.5339084	115.0635393	131.7073504	1	hb_ant
1633	17	23	FALSE	285.8676956	3625.468249	1324.082473	-6	1164.524576	1.505093157	0.370963684	2.339702162	1.938675087	0.506323127	3.296094461	0.098803355	0	0	125.3484547	116.8163857	133.6324994	1	hb_ant
1634	18	23	FALSE	361.3628982	4524.153047	1298.30316	-5	1165.705293	1.569730897	0.40625026	2.352022401	2.037478442	0.590455085	3.372365076	0.098918008	0	0	127.0289251	118.5007739	137.0761694	1	hb_ant
1635	19	23	FALSE	313.0133256	3932.209635	1245.569168	-4	1167.046096	1.633016014	0.535935969	2.349630235	2.13639645	0.604691047	3.442183436	0.100314185	0	0	128.6030116	121.6327708	138.4453163	1	hb_ant
1636	20	23	FALSE	276.4849567	3621.552871	1314.647691	-3	1167.017665	1.696260735	0.528578622	2.51969743	2.236710634	0.75111374	3.58066623	0.120956693	0	0	130.0947706	122.2997774	139.7110843	1	hb_ant
1637	21	23	FALSE	354.4594239	4536.029554	1239.552877	-2	1164.510012	1.778712309	0.516579888	3.026886521	2.357667327	0.75111374	3.965805609	0.1677298	0	0.210051223	131.5275653	123.3813143	140.0452929	1	hb_ant
1638	22	23	FALSE	301.5212121	3921.811616	1324.869848	-1	1167.425674	1.906065339	0.578120493	3.074490515	2.525397127	0.86415982	4.419028989	0.236151374	0	0.403041879	132.9274566	124.5926379	140.9207982	1	hb_ant
1639	23	23	FALSE	379.2206625	4837.594548	1322.017362	0	1167.575275	2.09894903	0.647530194	3.00469958	2.761548501	0.909881378	4.419028989	0.306411335	0	0.42845658	134.3252896	125.6079201	142.5929361	1	hb_ant
1640	24	23	FALSE	324.8143366	4237.065604	1313.824311	1	1162.703458	2.357714222	0.734393207	3.508182881	3.067959836	0.944182732	4.419028989	0.38083005	0	0.601860911	135.7565268	126.107827	145.0191807	1	hb_ant
1641	25	23	FALSE	302.0306777	3929.525794	1362.342565	2	1160.521995	2.685024159	0.867614445	4.455623577	3.448789886	1.09120844	5.277374202	0.429633641	0	0.766205616	137.2601551	126.7879479	147.7788918	1	hb_ant
1642	26	23	FALSE	355.3349359	4538.789744	1302.438529	3	1159.530495	3.053707752	1.424004637	5.00220223	3.878423527	1.606381574	5.964737054	0.464653344	0	0.7228363	138.8753352	127.5922327	150.0116762	1	hb_ant
1643	27	23	FALSE	283.5805058	3925.484464	1308.862183	4	1155.879111	3.44904193	1.564563893	5.028645227	4.343076871	2.559732538	6.124919818	0.464539895	0	0.731001236	140.6385279	130.1530093	152.8409674	1	hb_ant
1644	28	23	FALSE	385.1428571	5131.56039	1305.296386	5	1153.416985	3.835288573	1.759444627	5.546418892	4.807616766	3.005556632	6.759486066	0.442327188	0	0.578552797	142.5797137	132.5262342	154.9058279	1	hb_ant
1645	29	23	FALSE	309.9408467	4229.76004	1295.292593	6	1155.051707	4.19055471	1.804933295	5.988954578	5.249943954	3.339134706	7.156134216	0.45792794	0	0.603836983	144.7214013	134.9875878	156.4716075	1	hb_ant
1646	30	23	FALSE	303.2264104	3926.137834	1298.874419	7	1157.46473	4.553357059	2.297149866	6.266023503	5.707871894	3.41551713	8.037979035	0.466229991	0	0.755548048	147.0826179	138.2610113	158.406414	1	hb_ant
1647	31	23	FALSE	242.3075397	3322.530159	1301.373053	8	1158.366941	4.916225845	2.576589184	6.696742512	6.174101885	4.130341566	8.108131658	0.438317003	0	0.671012813	149.6787484	140.5763935	159.6265982	1	hb_ant
1648	32	23	FALSE	316.4813492	4533.780952	1323.956386	9	1160.229473	5.242944521	2.956904748	6.945303112	6.612418889	4.485901231	8.51078798	0.393795933	0	0.244513231	152.5181724	143.4368391	161.8653111	1	hb_ant
1649	33	23	FALSE	318.3081232	4230.528361	1324.240386	10	1160.250856	5.517725613	3.048423066	7.913169896	7.006214821	4.767613817	8.932534119	0.337121971	0	0.046375322	155.6007556	147.8958957	164.2344911	1	hb_ant
1650	34	23	FALSE	286.10579	3925.156001	1297.077076	11	1157.746288	5.729595213	2.979223863	8.438410263	7.343336793	4.767613817	9.593854366	0.250186651	0	0	158.9170629	152.2597485	167.0685506	1	hb_ant
1651	35	23	FALSE	234.1216422	3322.157418	1333.180196	12	1151.183154	5.849720053	2.916278577	8.565616729	7.593523444	4.767613817	10.40922028	0.159985872	0	0	162.4467997	157.1906296	169.4835365	1	hb_ant
1652	36	23	FALSE	283.5989538	3933.754149	1316.264078	13	1150.395737	5.87691728	3.006059996	8.62850526	7.753509316	4.810266413	10.63332686	0.094756816	0	0	166.16031	161.4748201	172.821759	1	hb_ant
1653	37	23	FALSE	327.3734307	4539.397348	1307.916563	14	1152.940803	5.838268073	3.094923543	8.432638191	7.848266131	4.862633449	10.63332686	0.068276356	0	0	170.0234156	163.3567028	175.3919873	1	hb_ant
1654	38	23	FALSE	365.1985431	5134.285781	1246.615116	15	1154.375514	5.774015744	3.024668779	8.241217304	7.916542488	4.862633449	10.63332686	0.110637896	0	0	174.0040851	165.5552191	180.1744527	1	hb_ant
1655	39	23	FALSE	303.3272339	4235.214705	1288.590315	16	1154.775123	5.753583483	3.054295709	8.054141671	8.027180384	4.880832405	10.63332686	0.358130396	0	0.403457878	178.0842805	169.1729982	185.1138568	1	hb_ant
1656	40	23	FALSE	319.0029138	4535.678904	1321.818455	17	1157.276163	5.981107534	3.623501874	7.871312655	8.38531078	5.937211696	10.63332686	1.247959021	0	2.586259483	182.2933423	173.2753823	189.5634914	1	hb_ant
1657	41	23	FALSE	301.417366	4239.3	1342.169257	18	1157.621701	7.093295414	4.776872619	8.701640251	9.633269801	7.826776567	10.91525923	3.868768999	1.711374996	5.684924037	186.8047617	176.6533185	195.2615685	1	hb_ant
1658	42	23	FALSE	358.1515318	5135.967471	1354.076221	19	1157.847855	10.80104661	7.30881444	13.91330418	13.5020388	10.97260125	16.15449962	8.640407729	6.277600181	11.36877224	192.1367543	181.7676896	202.1937238	1	hb_ant
1659	43	23	FALSE	330.3066628	4835.500389	1383.831386	20	1157.293096	19.19627058	15.20385973	23.66101222	22.14244653	17.98609957	26.30301442	15.48719725	13.22064624	18.59462697	199.3796309	189.154576	211.6600935	1	hb_ant
1660	44	23	FALSE	255.8612845	3936.599602	1423.54655	21	1158.243474	34.24771249	27.5382445	40.44486493	37.62964378	31.36457579	43.89548231	23.8715619	21.23074559	26.05697961	210.3725675	200.2097871	224.0624143	1	hb_ant
1661	45	23	FALSE	235.7044695	3633.940977	1488.948923	22	1162.076067	57.34185131	50.32582827	66.38996019	61.50120567	53.97059572	70.16504762	33.11046501	31.22895992	35.44541072	227.7800811	219.324555	239.7033184	1	hb_ant
1662	46	23	FALSE	253.7153846	3629.485897	1375.524347	23	1162.073592	89.15065629	81.04032407	100.60159	94.61167068	86.52199951	105.6758027	42.42980311	40.50858678	44.50523979	255.0586204	243.022013	267.0024158	1	hb_ant
1663	47	23	FALSE	325.1280664	4830.996212	1565.263109	24	1160.559059	129.5567395	118.7502841	139.5195739	137.0414738	126.0726456	147.2914353	51.01051228	48.1485815	53.28858012	296.3190577	284.2807124	311.1933276	1	hb_ant
1664	48	23	FALSE	339.1258547	5148.650351	1562.652038	25	1164.871908	177.6263138	165.8539233	184.2427218	188.0519861	175.8805804	194.8830817	58.0492497	55.01268347	61.2348819	356.0972487	344.1704599	373.2559215	1	hb_ant
1665	49	23	FALSE	237.9603927	3627.298708	1683.39187	26	1168.443366	231.6434462	223.193104	239.071994	246.1012358	236.8156704	253.8744847	62.83777473	60.09243317	66.35376045	439.0516892	424.8218115	455.6832085	1	hb_ant
1666	50	23	FALSE	217.7245614	3331.113816	1764.289719	27	1168.886395	289.2229147	281.4003651	297.9966396	308.9390105	300.4521962	317.6347221	64.82986992	61.44086928	68.35705987	549.6147021	533.2753151	566.9177311	1	hb_ant
1667	51	23	FALSE	239.9438851	3632.882675	1862.291097	28	1170.058614	347.4874244	338.2617706	355.4320146	373.7688804	363.0334057	382.3840118	63.71183569	60.36823939	67.35422589	691.6289971	672.3904373	711.980305	1	hb_ant
1668	52	23	FALSE	348.4043281	5134.58449	2024.393006	29	1167.165702	403.3112956	392.8252407	415.4879377	437.4807161	426.8068347	448.1714728	59.45191317	56.3187879	63.48070745	868.0053747	847.517094	888.7486374	1	hb_ant
1669	53	23	FALSE	306.1873303	4837.970261	2151.693027	30	1162.710427	453.6080424	441.9741946	466.6991553	496.9326293	485.6766985	512.214645	52.33727647	49.68539602	56.162122	1080.438304	1062.122249	1099.937834	1	hb_ant
1670	54	23	FALSE	315.1559524	4845.877381	2495.040386	31	1160.474066	495.6484163	485.9448556	511.0064661	549.2699058	539.7752709	565.2708402	42.99175119	39.81137734	46.3386311	1329.214673	1309.916128	1350.394888	1	hb_ant
1671	55	23	FALSE	285.2374026	4534.127922	2703.628028	32	1157.974491	527.3889484	515.3528363	541.4747928	592.261657	580.2164555	605.6560176	32.36648766	30.12084141	35.51195023	1613.146976	1592.571041	1635.236672	1	hb_ant
1672	56	23	FALSE	220.9423665	3318.80787	3021.476794	33	1157.090319	547.7837069	535.3751215	561.81067	624.6281446	611.3559314	638.5431141	21.69226992	18.17913838	25.10232467	1929.654855	1906.921019	1948.366204	1	hb_ant
1673	57	23	FALSE	281.3416209	4222.014698	3095.139145	34	1156.37767	557.0412867	545.6803597	573.5745638	646.3204145	633.8855705	661.8691866	12.37567679	8.61898192	16.44034582	2275.007261	2242.33635	2297.519673	1	hb_ant
1674	58	23	FALSE	266.4054563	3925.618452	3493.286895	35	1162.036381	556.7721263	546.1339731	570.9922586	658.6960913	647.9618433	673.0044893	5.855774164	1.658871619	7.860748607	2644.720678	2608.711933	2672.437828	1	hb_ant
1675	59	23	FALSE	279.8417206	3932.428607	3778.92464	36	1168.046136	549.9891732	539.3736074	560.4373641	664.5518655	653.9966079	675.7342727	2.695075781	0	3.00697032	3034.072024	2999.382639	3065.540639	1	hb_ant
1676	60	23	FALSE	223.4269913	3628.70399	4426.456386	37	1172.994449	540.1994947	530.5814411	551.2013718	667.2469413	658.9758337	677.6723775	1.479830274	0	0.896166334	3438.577996	3403.983897	3469.017902	1	hb_ant
1677	61	23	FALSE	168.8056042	2412.43498	4882.92754	38	1175.085595	529.4167965	522.6942712	539.1561656	668.7267715	659.9120226	677.9957518	0.993776418	0	0	3854.246257	3820.589008	3893.26862	1	hb_ant
1678	62	23	FALSE	221.6037484	3642.784878	5758.277578	39	1182.01774	518.3928116	511.4464589	529.2963702	669.720548	659.9120226	680.1752716	0.86402986	0	0	4277.628908	4249.31367	4323.272579	1	hb_ant
1679	63	23	FALSE	182.7769439	3024.602315	6069.783489	40	1187.197859	507.4893247	500.7213314	517.2813426	670.5845778	663.0134025	681.2605156	1.096709765	0	1.472665775	4705.802769	4675.928353	4759.055687	1	hb_ant
1680	64	23	FALSE	239.4174212	3636.32012	7045.83037	41	1192.056127	497.0660267	489.3549572	506.6090098	671.6812876	664.5203755	681.266898	1.519075601	0	1.09806996	5136.33893	5100.681407	5190.95515	1	hb_ant
1681	65	23	FALSE	145.6083333	2411.758333	7334.432857	42	1197.521985	487.3017035	479.9800263	495.2168591	673.2003632	666.3167484	683.2221253	2.024304556	0	2.187486126	5567.257121	5526.930317	5622.332399	1	hb_ant
1682	66	23	FALSE	244.3727903	3936.055021	7737.376029	43	1197.642356	478.2642594	469.7729773	486.0854995	675.2246677	667.7420328	683.3353517	2.586134403	0	3.819464865	5996.971535	5956.588064	6055.060984	1	hb_ant
1683	67	23	FALSE	243.9300685	4230.411454	7804.600716	44	1195.91958	469.9937951	460.9934984	477.0866732	677.8108021	670.362098	687.5131135	3.082098349	0	5.034499058	6424.236466	6385.333901	6487.541442	1	hb_ant
1684	68	23	FALSE	257.6271645	4234.470022	8110.071065	45	1195.895315	462.4070343	454.3662717	469.1638058	680.8929005	672.0506648	688.8356402	3.56137487	0	4.684645184	6848.088962	6808.084583	6908.34664	1	hb_ant
1685	69	23	FALSE	191.5505602	3327.53331	7774.516992	46	1195.092353	455.4717695	445.2721509	460.8293407	684.4542754	675.2615366	689.9020859	4.131904435	0	4.714655626	7267.804299	7228.54843	7322.670202	1	hb_ant
1686	70	23	FALSE	226.6840681	3935.019424	8898.532722	47	1193.510693	449.2644648	436.9725954	461.8674426	688.5861798	677.6848837	697.038521	4.822569745	0	5.618946185	7682.869796	7647.977239	7740.880427	1	hb_ant
1687	71	23	FALSE	216.3531513	3633.91676	9051.972726	48	1191.150337	443.8887312	430.0717525	455.7649896	693.4087495	680.7436343	704.9927563	5.349407494	0	6.733118968	8092.960644	8062.767756	8141.885395	1	hb_ant
1688	72	23	FALSE	182.262149	3036.626946	9652.521398	49	1188.011283	439.1618645	421.1393829	447.6453646	698.758157	682.8271252	708.4711345	5.452183099	0	7.642211146	8497.887304	8470.78616	8539.539852	1	hb_ant
1689	73	23	FALSE	219.300641	3643.561364	10045.4681	50	1184.093533	434.6450733	413.4464316	441.5250642	704.2103401	684.1331713	711.3445568	5.158581742	0	7.481069534	8897.521277	8876.093812	8928.502219	1	hb_ant
1690	74	23	FALSE	181.0112045	3021.161345	10437.63611	51	1179.397085	429.9372118	406.0328983	433.7654771	709.3689219	686.8593297	712.6625344	4.567597431	0	6.059594643	9291.732089	9273.847167	9312.219865	1	hb_ant
1691	75	23	FALSE	204.1750377	3341.99173	10829.02541	52	1173.92194	424.7452346	400.8998214	430.5929409	713.9365193	689.2700278	719.7749365	3.778369813	0.012499747	5.081512958	9680.346994	9661.06118	9702.431828	1	hb_ant
1692	76	23	FALSE	152.1789116	2429.141497	11219.63602	53	1167.668098	418.8818876	393.7124642	428.6682798	717.7148891	692.8957328	726.6168358	2.872335936	0.025907402	3.909724726	10063.13098	10043.65738	10075.17256	1	hb_ant
1693	77	23	FALSE	190.0395457	3030.409442	11609.46794	54	1160.635559	412.2456046	385.2101997	423.8670513	720.5872251	693.3307412	731.9593881	1.91950652	0.019986776	2.619632415	10439.78181	10416.8542	10456.40663	1	hb_ant
1694	1	24	FALSE	359.6332251	4092.439502	1299.591156	-22	1284.153616	0.417579411	0	0.447425361	0.417579411	0	0.447425361	0.000640406	0	0	44.22201936	28.19743091	55.99864956	1	hb_ant
1695	2	24	FALSE	349.2533594	4099.758049	1270.820793	-21	1270.820793	0.408740765	0	0.456480982	0.418219817	0	0.466637537	0.000951575	0	0	53.7509592	40.0775249	63.88568624	1	hb_ant
1696	3	24	FALSE	393.2828089	4687.195621	1311.513883	-20	1258.340342	0.400413924	0	0.46533104	0.419171392	0	0.485849714	0.004333036	0	0	61.88101458	49.56811171	69.39349401	1	hb_ant
1697	4	24	FALSE	375.2170635	4390.306349	1314.210164	-19	1246.712262	0.395657564	0	0.47503114	0.423504428	0	0.506112829	0.009870419	0	0	68.81454454	60.26650257	76.52290497	1	hb_ant
1698	5	24	FALSE	370.4644737	4393.244298	1329.317729	-18	1235.936554	0.396546556	0	0.497251796	0.433374847	0	0.526249714	0.015010236	0	0	74.72528509	67.12377332	82.92014983	1	hb_ant
1699	6	24	FALSE	325.1846154	3811.480342	1337.491156	-17	1226.013218	0.402555185	0	0.507085472	0.448385082	0	0.561987128	0.022185486	0	0	79.76254124	72.50724769	86.88686012	1	hb_ant
1700	7	24	FALSE	314.0985043	3800.340629	1352.970232	-16	1216.942253	0.415602668	0	0.495574632	0.470570569	0	0.561987128	0.030692638	0	0	84.05492039	76.99920023	92.38478177	1	hb_ant
1701	8	24	FALSE	347.2532051	4092.507967	1302.491156	-15	1208.723659	0.436861126	0	0.558515731	0.501263206	0	0.655903757	0.033359366	0	0	87.71334065	80.24446662	96.34408539	1	hb_ant
1702	9	24	FALSE	407.3821429	4971.395543	1330.970494	-14	1201.357437	0.460303744	0	0.545837424	0.534622573	0	0.655903757	0.028787717	0	0	90.83288952	83.03593088	97.93763565	1	hb_ant
1703	10	24	FALSE	317.1846021	3813.037845	1379.345972	-13	1194.843587	0.478642566	0	0.548701772	0.563410289	0	0.655903757	0.018392586	0	0	93.49417245	85.75477179	101.1730024	1	hb_ant
1704	11	24	FALSE	387.1229701	4687.370085	1322.719438	-12	1189.182108	0.486169965	0	0.698685777	0.581802875	0	0.879028417	0.019566509	0	0	95.7649995	87.53347115	103.3133561	1	hb_ant
1705	12	24	FALSE	327.3984191	4097.166224	1282.291015	-11	1184.501072	0.494700416	0	0.684559178	0.601369384	0	0.881260108	0.020784523	0	0	97.70321059	89.0178293	104.6862489	1	hb_ant
1706	13	24	FALSE	374.1178516	4699.153671	1279.636063	-10	1180.493296	0.504255239	0	0.669019685	0.622153906	0	0.881260108	0.022891864	0	0	99.35841349	91.16630086	106.0878456	1	hb_ant
1707	14	24	FALSE	351.2299784	4394.858766	1303.671575	-9	1181.356261	0.515700509	0	0.653832938	0.64504577	0	0.881260108	0.031516641	0	0	100.77341	92.95724213	107.4502309	1	hb_ant
1708	15	24	FALSE	293.9950109	3803.716127	1235.22482	-8	1178.537298	0.535510749	0	0.674182715	0.676562412	0	0.881260108	0.033883246	0	0	101.9856493	94.15947855	109.4241271	1	hb_ant
1709	16	24	FALSE	419.6365079	5277.110073	1309.354434	-7	1172.214886	0.5572379	0	0.935402228	0.710445657	0	1.085164128	0.034351682	0	0	103.0275048	95.30813573	110.9017168	1	hb_ant
1710	17	24	FALSE	369.919228	4687.511219	1280.294652	-6	1167.900881	0.578940282	0	0.914168598	0.74479734	0	1.148946964	0.044963109	0	0	103.9269209	96.56410731	111.7958899	1	hb_ant
1711	18	24	FALSE	249.164806	3225.096017	1264.81227	-5	1169.085021	0.610761447	0	0.89341697	0.789760449	0	1.148946964	0.050274872	0	0	104.7088194	97.91007387	112.2917716	1	hb_ant
1712	19	24	FALSE	382.7320085	4692.360733	1241.019522	-4	1170.429712	0.647172034	0	1.026808696	0.84003532	0	1.266307223	0.067661868	0	0	105.3955337	99.46354788	112.6000862	1	hb_ant
1713	20	24	FALSE	337.157351	4393.935967	1276.049597	-3	1170.401198	0.700143096	0	1.003500139	0.907697188	0	1.55234183	0.093116492	0	0	106.0083432	99.67736382	112.8131836	1	hb_ant
1714	21	24	FALSE	403.5527778	5266.405952	1210.579486	-2	1167.886274	0.77736634	0	1.104169568	1.00081368	0	1.689792065	0.111639449	0	0	106.5684258	99.88766644	113.3227331	1	hb_ant
1715	22	24	FALSE	334.2200657	4100.274899	1215.58928	-1	1170.81039	0.871359573	0	1.351667388	1.112453129	0	1.765382234	0.101826569	0	0	107.0956665	100.3263849	113.994963	1	hb_ant
1716	23	24	FALSE	391.1915224	5276.176507	1270.689809	0	1170.960425	0.95340628	0	1.355189346	1.214279698	0	1.939871036	0.091006473	0	0	107.6059905	100.8377517	114.3469557	1	hb_ant
1717	24	24	FALSE	351.0400391	4698.866017	1278.150246	1	1166.074482	1.02277043	0	1.324426548	1.305286171	0	1.940127286	0.133906789	0	0	108.1124896	101.2927016	114.443156	1	hb_ant
1718	25	24	FALSE	345.6557359	4392.418506	1258.727118	2	1163.886695	1.13346033	0	1.380063243	1.439192959	0	1.940127286	0.212154246	0	0.020392365	108.6316292	102.2010038	114.5441423	1	hb_ant
1719	26	24	FALSE	346.1514373	4692.246541	1308.06239	3	1162.89232	1.319885026	0.004841334	2.183177567	1.651347205	0.00859543	2.756788524	0.363536849	0	0.397523966	109.1888317	103.2148812	115.4447573	1	hb_ant
1720	27	24	FALSE	330.8132701	4693.979104	1289.891002	4	1159.23035	1.653460485	0.264699413	2.402902273	2.014884054	0.382388387	3.449855063	0.603775857	0	1.057049921	109.8265356	104.3441919	116.6131918	1	hb_ant
1721	28	24	FALSE	234.0540553	3221.700768	1218.200776	5	1156.761086	2.219702789	0.44279389	3.797514352	2.618659911	0.658798347	4.504907271	0.884885618	0	1.581968624	110.6120207	105.0873621	116.5223085	1	hb_ant
1722	29	24	FALSE	263.7833333	3503.9125	1270.817937	6	1158.400547	3.054201154	0.856557606	4.514859736	3.503545529	1.046404125	5.274269097	1.229679915	0	2.101768671	111.6402671	106.0855478	116.2753604	1	hb_ant
1723	30	24	FALSE	349.5100939	4687.746373	1232.102593	7	1160.820566	4.214550703	0.993823205	6.85492445	4.733225444	1.699645678	6.979959066	1.588362242	0.432368486	2.693926305	113.036072	108.5224259	117.4880636	1	hb_ant
1724	31	24	FALSE	346.1810924	4686.773319	1284.994652	8	1161.725393	5.707242643	2.33432249	9.455481672	6.321587686	3.054872428	10.11122505	1.932876959	0.811054995	3.018170614	114.9509379	110.2014971	120.0929398	1	hb_ant
1725	32	24	FALSE	355.2418964	4974.081412	1285.969765	9	1163.593325	7.510565194	3.877144088	11.1496686	8.254464645	4.744835656	12.01778143	2.206580946	1.035142911	3.284733608	117.5553103	112.4094423	122.7173635	1	hb_ant
1726	33	24	FALSE	282.5121212	4094.327273	1326.40674	10	1163.61477	9.54665631	5.924897129	12.72175986	10.46104559	6.841844379	13.57401247	2.303201694	0.956505001	3.397575136	121.0236596	115.1690402	127.4372842	1	hb_ant
1727	34	24	FALSE	329.8118687	4687.352633	1244.951383	11	1161.10294	11.63314891	8.656289781	15.57993429	12.76424728	9.405953581	17.20307234	2.192672066	1.068644542	3.492999385	125.5102128	119.0014408	131.8946389	1	hb_ant
1728	35	24	FALSE	311.4368212	4400.161508	1315.708327	12	1154.520778	13.56174849	10.78478605	16.67708329	14.95691935	12.42915866	18.27662553	1.936859231	0.389884054	3.480517706	131.1250922	124.134878	138.1214883	1	hb_ant
1729	36	24	FALSE	297.9416667	4403.441026	1277.333226	13	1153.731078	15.19075603	12.10751073	17.63535504	16.89377858	13.67055846	19.56387447	1.622965594	0	2.941605482	137.9217343	128.9250124	145.9607807	1	hb_ant
1730	37	24	FALSE	345.9958874	4689.362554	1271.604219	14	1156.283523	16.46889147	13.21267789	19.11806969	18.51674418	15.22296516	21.4905377	1.38793199	0	2.905496191	145.8993527	135.0368274	154.9746455	1	hb_ant
1731	38	24	FALSE	276.0296703	3806.069322	1269.374994	15	1157.722394	17.48297962	13.97460461	20.4286243	19.90467617	16.01121583	22.80383757	1.328164478	0	2.236023306	155.0221378	143.7208582	164.8868608	1	hb_ant
1732	39	24	FALSE	246.5790779	3512.310821	1297.628962	16	1158.123161	18.41428046	14.54163659	21.81015197	21.23284064	16.77794617	24.28017928	1.671612011	0.329855733	2.752434028	165.2527755	154.0522834	175.5100597	1	hb_ant
1733	40	24	FALSE	365.1305195	5281.390801	1313.868722	17	1160.631453	19.6678883	15.7670323	23.56095577	22.90445266	19.10118109	26.93660837	2.742102811	1.026606618	3.925907373	176.6112586	167.0866532	187.4850152	1	hb_ant
1734	41	24	FALSE	397.5885115	5578.367333	1346.415046	18	1160.977993	21.96353005	17.78751445	26.407067	25.64655547	21.19152794	29.76220718	4.897912104	3.164463529	6.580126463	189.2671871	180.9473502	199.8647934	1	hb_ant
1735	42	24	FALSE	290.891514	4400.426893	1377.078843	19	1161.204802	26.36287002	22.22386621	29.40558329	30.54446757	26.58383527	34.34266175	8.391722933	6.708177743	10.32843124	203.6624508	195.0033172	212.9341792	1	hb_ant
1736	43	24	FALSE	246.2993507	3515.633189	1330.616342	20	1160.648434	34.15615581	29.74553829	37.90265411	38.9361905	34.30449144	42.08231818	13.35846709	11.48033864	15.8768165	220.6469295	210.4720495	228.8603442	1	hb_ant
1737	44	24	FALSE	301.7095238	4108.815201	1436.745701	21	1161.601568	46.73927815	42.31989358	50.95235227	52.29465759	47.35005248	56.07181639	19.78589589	17.7461775	21.86296074	241.6077065	232.3106705	249.3615103	1	hb_ant
1738	45	24	FALSE	285.5167333	4102.257368	1450.179267	22	1165.445273	65.46419243	60.19728376	71.78986672	72.08055347	66.7040535	77.95592616	27.50668482	26.2601275	29.24789565	268.5724032	257.635103	277.7262037	1	hb_ant
1739	46	24	FALSE	322.0654582	4699.111454	1473.756938	23	1165.442791	91.48484008	85.45685857	99.17132753	99.5872383	93.26914374	107.4851789	36.1930193	34.90290275	37.50023737	304.2690764	294.065989	313.7730282	1	hb_ant
1740	47	24	FALSE	304.25	4412.67619	1584.288473	24	1163.923867	125.6011535	119.584415	132.4897107	135.7802576	129.3705631	143.0891785	45.3596865	43.2863323	46.96354212	352.1276337	341.1782032	362.3415972	1	hb_ant
1741	48	24	FALSE	291.5732433	4094.931566	1548.149204	25	1168.24922	168.1096938	161.2554755	175.5672962	181.1399441	174.4598301	188.8147262	54.3852545	51.90683369	56.68538402	416.2111466	404.8394461	426.756622	1	hb_ant
1742	49	24	FALSE	318.8325289	4981.762846	1827.425648	26	1171.831032	218.6788583	213.8607891	223.8165706	235.5251986	230.6314597	240.3185534	62.559746	59.96016777	65.86896256	501.0708267	490.2554368	511.8453008	1	hb_ant
1743	50	24	FALSE	295.7337607	4406.977933	1830.800115	27	1172.275346	276.2745942	270.6777372	281.685665	298.0849446	293.4857917	303.6661078	69.14876725	66.24999997	73.19560235	611.5261908	602.2041015	622.3762058	1	hb_ant
1744	51	24	FALSE	246.4903846	3816.398077	2011.479211	28	1173.450964	339.1519282	331.1066121	345.1752996	367.2337119	359.7030925	373.1013055	73.48291625	70.05644742	77.20080166	752.3811126	741.9547101	763.4696124	1	hb_ant
1745	52	24	FALSE	222.8120177	3508.296378	2136.438486	29	1170.549664	404.9360956	395.3887248	413.1793776	440.7166281	431.7082035	448.6252664	75.05744723	72.48273282	77.99743844	928.0970045	911.6340859	941.8243604	1	hb_ant
1746	53	24	FALSE	272.3488095	4113.210714	2351.832585	30	1166.081472	470.8014935	462.2032221	481.9340829	515.7740753	506.890127	526.8639464	73.58343562	70.68461334	76.33464889	1142.453449	1123.501921	1157.906541	1	hb_ant
1747	54	24	FALSE	204.8696567	3228.283828	2567.149068	31	1163.838627	533.6977352	524.3796265	546.4699078	589.357511	579.7153875	601.8628261	69.06577871	67.40010434	71.15160324	1398.230394	1382.382952	1411.594294	1	hb_ant
1748	55	24	FALSE	305.4791126	4699.598449	2761.699068	32	1161.331805	590.6485753	578.4996454	604.8122942	658.4232897	646.5753673	671.5398258	61.82027831	59.86317895	65.0560197	1696.94902	1681.919073	1709.749416	1	hb_ant
1749	56	24	FALSE	253.3424603	3802.103175	3070.80555	33	1160.445069	639.061131	627.0565675	652.1782654	720.243568	708.7949975	733.317169	52.4335612	49.3703313	55.88120979	2038.704298	2019.230648	2052.461649	1	hb_ant
1750	57	24	FALSE	271.9346154	4395.095513	3454.712788	34	1159.730355	676.9880045	664.93747	686.6684191	772.6771292	760.6264804	784.4492684	41.72648447	38.50122031	45.22566478	2422.112218	2404.729006	2439.22744	1	hb_ant
1751	58	24	FALSE	190.8247103	2937.347535	3718.304205	35	1165.405471	703.3468613	693.7030087	711.7964832	814.4036136	801.9167297	823.3173373	30.67889402	26.76914698	34.36116243	2844.384216	2827.361047	2862.508283	1	hb_ant
1752	59	24	FALSE	209.9636836	3224.257827	4283.528589	36	1171.432651	718.0597815	712.7022018	728.6009381	845.0825077	839.7707589	855.1192805	20.34886924	15.49073649	24.76433822	3301.529058	3285.054414	3323.778854	1	hb_ant
1753	60	24	FALSE	187.8049632	2931.796373	4763.956475	37	1176.395311	722.1086937	715.2083504	733.3253967	865.4313769	859.5469042	877.8617845	11.78388803	7.464036885	14.5767999	3788.670588	3771.905874	3814.263507	1	hb_ant
1754	61	24	FALSE	159.5193049	2632.013623	5178.440142	38	1178.492519	717.5007144	710.4312687	729.7126073	877.2152649	871.0501745	891.2776613	5.908731028	2.209705447	7.849313813	4300.458518	4278.567268	4328.22741	1	hb_ant
1755	62	24	FALSE	248.2649267	3810.655403	6108.168645	39	1185.444763	707.1221792	696.617629	718.633573	883.123996	873.9024236	895.4643613	2.908786801	0	3.888692636	4831.526005	4808.581035	4863.297092	1	hb_ant
1756	63	24	FALSE	226.0550109	3818.230169	6836.114876	40	1190.639901	693.9792926	686.2998246	704.9476053	886.0327828	877.5853246	897.4992015	2.107440134	0	2.805579694	5376.892797	5349.936987	5407.895522	1	hb_ant
1757	64	24	FALSE	198.2814871	3229.236746	7442.921363	41	1195.512254	680.3334028	671.887614	689.8947938	888.1402229	879.795048	897.4992015	2.287226432	0	1.640486562	5932.212082	5908.562404	5964.66506	1	hb_ant
1758	65	24	FALSE	176.2959431	2637.587888	8357.756009	42	1200.993959	667.177061	657.3593758	674.234182	890.4274493	881.8140181	898.6518869	2.686178807	0	0.953358971	6493.827326	6464.001323	6532.896258	1	hb_ant
1759	66	24	FALSE	148.1884988	2357.909386	8694.863056	43	1201.114679	654.7183205	644.2772575	663.2222044	893.1136281	882.5187909	899.3470491	3.290356741	0	2.296688269	7058.718235	7024.674464	7103.76372	1	hb_ant
1760	67	24	FALSE	191.4512325	3227.511218	8973.212702	44	1199.386908	643.1465713	631.6938753	654.5480112	896.4039849	884.7862064	905.6282453	4.204107408	0	5.545771035	7624.437116	7589.571943	7665.533488	1	hb_ant
1761	68	24	FALSE	138.392492	2345.8092	8970.661972	45	1199.362573	632.7512516	620.7145677	646.9996186	900.6080923	888.6925289	913.4190289	5.377354456	0	8.836348644	8189.061849	8157.315547	8233.84292	1	hb_ant
1762	69	24	FALSE	183.6631242	2931.760182	9978.888883	46	1198.557282	623.7651526	609.9128888	636.1937344	905.9854467	893.3732706	920.4913773	6.732656504	0	12.16001425	8751.150616	8721.325307	8797.391172	1	hb_ant
1763	70	24	FALSE	155.4067205	2639.106867	10229.7092	47	1196.971037	616.3383402	601.0787914	624.6936722	912.7181032	897.1234039	922.5412643	8.010097087	1.48450094	12.44543322	9309.687909	9270.894883	9348.402518	1	hb_ant
1764	71	24	FALSE	134.2999001	2341.940548	10941.64193	48	1194.603838	610.3575569	594.2868584	620.0243215	920.7282003	905.621766	930.3125076	8.833523151	3.439115844	15.20370497	9864.003255	9824.444745	9903.836966	1	hb_ant
1765	72	24	FALSE	71.80919449	1169.146635	11574.34495	49	1191.455683	605.3359635	585.4277998	621.6562171	929.5617235	910.4014851	943.7507892	9.057664983	4.128511494	13.18329086	10413.65806	10383.28139	10450.46026	1	hb_ant
1766	73	24	FALSE	84.71138942	1473.676037	12114.4647	50	1187.526574	600.6525021	581.2497945	621.5026352	938.6193885	920.45147	959.5051574	8.665974389	3.499856275	12.71451752	10958.32815	10933.64957	10992.69577	1	hb_ant
1767	74	24	FALSE	103.0113636	1760.272727	12653.80349	51	1182.81651	595.6836647	568.2506084	613.5180269	947.2853628	922.0019632	965.8600461	7.738535991	3.437653604	11.48773784	11497.70262	11476.95233	11525.27287	1	hb_ant
1768	75	24	FALSE	66.16749763	1173.004155	13192.36133	52	1177.325491	589.9001815	560.7616885	608.5298424	955.0238988	925.5162979	973.3389936	6.423546185	2.985539259	9.583031424	12031.4102	12012.99283	12045.09911	1	hb_ant
1769	76	24	FALSE	90.78576321	2051.594765	13730.13822	53	1171.053517	582.9329936	551.0670421	604.4461957	961.447445	930.4443322	982.3872616	4.886865204	2.149908509	7.280038913	12558.97764	12546.60147	12563.13461	1	hb_ant
1770	77	24	FALSE	142.7659864	2628.485261	14267.13415	54	1164.000589	574.5872799	539.4832646	599.3916756	966.3343102	931.966261	991.0536702	3.265984105	1.423246063	4.865054079	13079.81752	13062.37241	13099.98828	1	hb_ant
1771	1	25	FALSE	388.6975524	4539.688403	1326.118652	-22	1306.126916	0.305767781	0	0.042042441	0.305767781	0	0.042042441	0.025249207	0	0	27.5550308	12.4996498	38.89395136	1	hb_ant
1772	2	25	FALSE	355.0220196	4253.351113	1292.565954	-21	1292.565954	0.324076059	0	0.200176862	0.331016988	0	0.201364297	0.025128318	0	0	33.31304049	21.92713126	41.64451638	1	hb_ant
1773	3	25	FALSE	365.5809656	4258.259963	1331.515447	-20	1279.871948	0.341847851	0	0.211735869	0.356145306	0	0.22168619	0.020802446	0	0	38.23901155	30.03040344	44.39109797	1	hb_ant
1774	4	25	FALSE	318.9682196	3677.580954	1268.601663	-19	1268.044899	0.354890351	0	0.206929465	0.376947752	0	0.22168619	0.014044935	0	0	42.45536165	35.62969663	48.1209714	1	hb_ant
1775	5	25	FALSE	300.7328739	3687.228488	1320.262373	-18	1257.084806	0.360879275	0	0.202232166	0.390992687	0	0.22168619	0.007112633	0	0	46.06581859	40.67350687	50.87260629	1	hb_ant
1776	6	25	FALSE	408.629934	4828.696329	1310.839959	-17	1246.99167	0.359799948	0	0.197641496	0.39810532	0	0.22168619	0.002031478	0	0	49.15812807	43.90909782	53.86429225	1	hb_ant
1777	7	25	FALSE	319.1339009	3973.387727	1273.493552	-16	1237.765491	0.353663967	0	0.193155034	0.400136798	0	0.22168619	0.011344311	0	0	51.80690285	46.65120288	56.72466801	1	hb_ant
1778	8	25	FALSE	394.5543651	4825.322619	1311.292276	-15	1229.406268	0.356980106	0	0.213559224	0.411481109	0	0.223174199	0.030655339	0	0	54.07714874	49.35001595	59.03319247	1	hb_ant
1779	9	25	FALSE	301.5106061	3693.868182	1324.081338	-14	1221.914002	0.379531996	0	0.637657863	0.442136448	0	0.641752811	0.054640923	0	0	56.0269888	52.15202286	60.92313797	1	hb_ant
1780	10	25	FALSE	365.0857448	4551.922894	1286.782193	-13	1215.288693	0.425557543	0	0.904357479	0.49677737	0	1.010969364	0.076462496	0	0	57.70920234	53.40272142	63.00391068	1	hb_ant
1781	11	25	FALSE	297.4156782	3692.791449	1302.604415	-12	1209.53034	0.492359882	0	0.947959359	0.573239866	0	1.057083772	0.080012573	0	0	59.17139273	54.65828435	64.31247567	1	hb_ant
1782	12	25	FALSE	326.7229853	3977.001465	1278.056948	-11	1204.769206	0.561195886	0	1.003169991	0.653252439	0	1.231455014	0.080099818	0	0.001489257	60.4548476	56.13209447	64.71002367	1	hb_ant
1783	13	25	FALSE	326.1593656	3969.87796	1242.055914	-10	1200.692852	0.628556558	0	1.065629648	0.733352257	0	1.32179534	0.071103341	0	0	61.59448774	57.41406815	66.0654677	1	hb_ant
1784	14	25	FALSE	300.3558897	3968.496115	1242.1198	-9	1201.570583	0.685391665	0	1.22544968	0.804455598	0	1.50175399	0.068235004	0	0	62.61902382	58.29265772	66.89671107	1	hb_ant
1785	15	25	FALSE	375.7340548	4816.424487	1311.549423	-8	1198.703385	0.738068277	0	1.286587222	0.872690602	0	1.5603848	0.067476234	0	0	63.55229739	59.55362319	67.60089013	1	hb_ant
1786	16	25	FALSE	297.9003968	3696.368651	1229.973495	-7	1192.272789	0.788790362	0	1.270576541	0.940166836	0	1.6517062	0.057619681	0	0	64.41412634	60.35329454	68.28688853	1	hb_ant
1787	17	25	FALSE	338.9865801	4249.705583	1215.343243	-6	1187.884967	0.828504501	0	1.31886469	0.997786517	0	1.784184196	0.045889807	0	0	65.22006449	61.09550481	69.18732929	1	hb_ant
1788	18	25	FALSE	382.9873016	5107.545238	1265.708322	-5	1189.089368	0.855587256	0	1.288926462	1.043676324	0	1.784184196	0.05594551	0	0	65.98218855	61.66031073	69.77149637	1	hb_ant
1789	19	25	FALSE	311.5670996	3974.858658	1250.130843	-4	1190.457068	0.892110935	0	1.259667831	1.099621834	0	1.784184196	0.080767705	0	0.003917866	66.7119569	62.27980864	70.75362951	1	hb_ant
1790	20	25	FALSE	326.223779	4255.531441	1238.257338	-3	1190.428067	0.952627722	0	1.522633978	1.180389539	0	1.863672104	0.122837189	0	0	67.42253731	62.57836719	71.40940924	1	hb_ant
1791	21	25	FALSE	394.5820124	5110.892852	1226.945745	-2	1187.87011	1.053840262	0	1.601406725	1.303226728	0	1.887092007	0.161888799	0	0.039922635	68.13032989	62.81777365	72.43030712	1	hb_ant
1792	22	25	FALSE	280.5617741	3698.869344	1236.555914	-1	1190.844261	1.191806887	0.077874462	1.832110289	1.465115527	0.082232873	2.167412225	0.188372805	0	0.136672496	68.85417616	63.00607453	73.2534937	1	hb_ant
1793	23	25	FALSE	271.8515152	3685.374892	1278.319433	0	1190.996863	1.353125676	0.076106711	1.891767867	1.653488332	0.10872068	2.586160104	0.191213744	0	0.095959866	69.61308476	63.17534172	74.07933865	1	hb_ant
1794	24	25	FALSE	319.5555125	4260.197557	1242.528308	1	1186.027316	1.513623467	0.074379089	2.422700572	1.844702076	0.126127324	2.849292711	0.212300671	0	0.341428237	70.42408021	64.21243567	75.67960321	1	hb_ant
1795	25	25	FALSE	350.2959795	4823.537281	1292.271814	2	1183.802093	1.691564885	0.151107692	2.870334874	2.057002747	0.19757946	3.57240677	0.287496113	0	0.536577132	71.30489109	66.17858602	76.61840456	1	hb_ant
1796	26	25	FALSE	286.3131868	3973.19528	1271.642742	3	1182.790704	1.940662476	0.461845374	3.074153932	2.34449886	0.580510119	4.201160463	0.39864295	0	0.574334836	72.28003145	67.64866591	77.82879804	1	hb_ant
1797	27	25	FALSE	344.3419409	4823.10228	1271.417338	4	1179.066073	2.295252387	0.557334776	3.645481558	2.74314181	0.791489525	4.401209967	0.567922367	0	0.901619886	73.38548935	68.75659225	78.65684467	1	hb_ant
1798	28	25	FALSE	322.4684211	4267.620865	1232.372677	5	1176.554557	2.811072526	0.815766007	4.569838309	3.311064178	1.165377961	5.241480364	0.722892109	0	1.426066145	74.67251851	69.01120311	80.18914171	1	hb_ant
1799	29	25	FALSE	278.9298701	3698.365404	1192.522016	6	1178.222072	3.470153289	0.978233017	5.429674948	4.033956287	1.597379257	5.902071764	0.832743514	0	1.445388853	76.20380305	70.92827646	82.10968165	1	hb_ant
1800	30	25	FALSE	293.5505411	3982.385552	1262.288235	7	1180.6835	4.224124323	1.485179178	6.089729242	4.866699801	1.723365627	6.86841108	0.884452345	0	1.580714375	78.04541124	71.61612368	82.99663674	1	hb_ant
1801	31	25	FALSE	305.4427517	4259.331641	1226.807002	8	1181.603809	5.012689046	2.654066017	7.346129274	5.751152146	3.231903599	7.911917182	0.925110276	0	1.612471976	80.25928655	73.32475702	84.91447819	1	hb_ant
1802	32	25	FALSE	265.9210872	3696.405137	1283.497338	9	1183.503703	5.82401128	3.767402431	8.294579041	6.676262421	4.36719447	9.156246975	0.988221217	0	1.948128438	82.90186838	76.37587013	89.12685279	1	hb_ant
1803	33	25	FALSE	230.0959776	3119.647799	1310.829002	10	1183.525516	6.680027441	4.352111968	8.889374565	7.664483638	5.189842554	9.630920621	1.047632404	0	1.902046754	86.02652593	79.39842814	93.3538646	1	hb_ant
1804	34	25	FALSE	318.3376068	4542.24359	1253.16222	11	1180.970706	7.576023222	5.414152921	9.336130142	8.712116042	6.833736329	10.34990542	1.103906731	0	2.306931999	89.68394872	82.99688601	97.60747016	1	hb_ant
1805	35	25	FALSE	285.8349567	3977.84605	1314.854388	12	1174.275915	8.507954226	6.218971148	10.81167842	9.816022773	7.555625015	12.07133198	1.145318077	0	2.124041513	93.92166236	86.82967867	101.0709058	1	hb_ant
1806	36	25	FALSE	324.2223517	4553.325446	1232.856338	13	1173.472703	9.460141742	6.812503393	11.64945343	10.96134085	8.609326056	13.01954326	1.233644774	0	2.617494301	98.78401693	91.5629379	107.2278068	1	hb_ant
1807	37	25	FALSE	222.3441799	3115.219841	1247.100206	14	1176.068823	10.4790413	7.186726333	14.2511375	12.19498562	9.232688417	15.64531801	1.470703966	0	2.574981224	104.3200374	97.00885461	111.7626434	1	hb_ant
1808	38	25	FALSE	316.6048549	4539.683202	1249.451708	15	1177.532314	11.71187103	7.221400801	15.99281632	13.66568959	9.319125741	18.44662603	2.146414772	0.602751675	3.482670959	110.6075874	103.2163665	117.4473244	1	hb_ant
1809	39	25	FALSE	271.1197608	3694.801279	1333.237076	16	1177.939939	13.59242633	8.825198666	18.39181632	15.81210436	11.20567294	20.09054111	3.543365434	2.051787049	4.866934738	117.8091669	111.4478108	123.7386675	1	hb_ant
1810	40	25	FALSE	291.166478	4256.306044	1308.055914	17	1180.49115	16.82724368	11.24343204	22.57606991	19.3554698	13.65267313	25.05450096	5.80199051	3.644871537	6.938980535	126.2540652	120.653907	130.8840655	1	hb_ant
1811	41	25	FALSE	330.0744589	4839.190043	1252.957307	18	1180.84362	22.24725576	16.60265924	27.70715801	25.15746031	19.53523371	30.71317674	8.951036123	7.318656201	10.66515682	136.5261516	131.7085269	140.3208877	1	hb_ant
1812	42	25	FALSE	330.1777778	4840.667064	1350.785338	19	1181.07431	30.69327918	25.66805816	35.33556237	34.10849643	28.65149633	39.53977954	12.94434087	11.106677	14.68756948	149.5406608	143.6974829	153.5329468	1	hb_ant
1813	43	25	FALSE	308.9496392	4553.952092	1399.371661	20	1180.508422	42.94088261	37.99573215	49.02656834	47.0528373	41.68310662	53.84973162	17.65491399	16.01428795	19.3551935	166.6001304	159.5351165	174.52936	1	hb_ant
1814	44	25	FALSE	270.5132701	3986.292546	1372.995868	21	1181.477865	59.62103856	53.07372958	64.78923229	64.70775129	58.18956706	70.06203573	22.87932696	21.21336077	24.37214536	189.4217755	180.5920691	199.121345	1	hb_ant
1815	45	25	FALSE	275.2839827	3973.833333	1419.823274	22	1185.38734	81.14696795	74.519995	86.66649745	87.58707825	80.99061097	93.09241737	28.35911984	26.36738706	30.63037314	220.130774	209.5797093	230.2664161	1	hb_ant
1816	46	25	FALSE	185.7877762	2847.026665	1490.891683	23	1185.384816	107.6640516	101.5058496	112.6658066	115.9461981	110.0703815	120.810565	33.79359506	31.29024546	36.22222842	261.2173807	247.8422446	273.941862	1	hb_ant
1817	47	25	FALSE	264.976246	3978.294306	1532.885534	24	1183.839901	139.0136727	134.0496048	143.5346155	149.7397931	144.351025	154.168525	38.85732443	36.32388746	41.35893389	315.4583707	301.5860306	328.5383511	1	hb_ant
1818	48	25	FALSE	184.1789844	2842.866497	1517.952306	25	1188.239266	174.7153868	169.5232209	179.8068941	188.5971176	183.3947338	193.3396467	43.22559775	40.6119858	45.50027538	385.8058798	370.6646599	398.6375156	1	hb_ant
1819	49	25	FALSE	214.6328401	3404.078347	1722.189671	26	1191.882367	213.9749452	208.7769646	220.9994233	231.8227153	226.5612326	237.8037138	46.60506298	44.37159571	48.89987144	475.2498049	460.5875626	488.3402924	1	hb_ant
1820	50	25	FALSE	242.5899586	3970.066404	1789.325613	27	1192.334283	255.7227769	248.8223855	264.5540903	278.4277783	271.8655635	286.8082846	48.76284399	46.50271961	51.00503274	586.663098	571.9900455	599.517287	1	hb_ant
1821	51	25	FALSE	263.2403139	4259.338033	1981.89952	28	1193.530017	298.6807139	290.1093744	309.7832152	327.1906223	318.5942426	337.7425782	49.5654425	47.84720132	52.03519632	722.6421007	707.0558751	734.5312673	1	hb_ant
1822	52	25	FALSE	220.8727273	3411.114286	2040.180437	29	1190.579073	341.4661042	332.4440084	351.5352883	376.7560648	367.9403006	388.2255316	49.0079574	47.52644173	51.71781199	885.3569979	872.3912953	897.3149588	1	hb_ant
1823	53	25	FALSE	260.8782287	4263.392695	2116.714926	30	1186.034426	382.722781	372.3842699	390.1277976	425.7640222	415.6632137	433.1009881	47.19110544	45.63312825	49.55597871	1076.427948	1062.590587	1086.796282	1	hb_ant
1824	54	25	FALSE	257.3275183	4266.869872	2400.744974	31	1183.753203	421.2260793	412.3131902	428.7137122	472.9551276	463.6122797	480.884046	44.29428706	42.17220423	47.08933241	1296.837639	1282.310651	1310.304382	1	hb_ant
1825	55	25	FALSE	209.4037184	3418.781992	2684.831338	32	1181.203486	455.9585344	446.3410565	466.0107999	517.2494147	508.0260948	526.6286671	40.54092035	37.87452936	43.88674014	1546.885233	1530.946902	1558.446207	1	hb_ant
1826	56	25	FALSE	201.8976884	3126.012968	3138.984847	33	1180.301577	486.149196	480.1782562	496.0074681	557.7903351	551.0653451	567.4411694	36.16830879	31.94727471	40.44231928	1826.181127	1808.330213	1842.181091	1	hb_ant
1827	57	25	FALSE	202.0367329	3413.55685	3231.154065	34	1179.574634	511.2819181	506.9406584	520.0068128	593.9586438	589.4716815	603.0213123	31.43285067	27.56420828	36.45229608	2133.678452	2116.180009	2157.313599	1	hb_ant
1828	58	25	FALSE	259.8079365	3978.456746	3655.577401	35	1185.346858	531.1086692	523.7074045	538.6603309	625.3914945	616.8888449	633.321273	26.59376255	23.24470078	31.50998366	2467.737153	2445.182209	2493.528167	1	hb_ant
1829	59	25	FALSE	280.8137363	4266.600183	4038.994382	36	1191.477169	545.646265	535.1877594	556.0864031	651.9852571	642.0957653	661.136551	21.92540431	18.58672501	26.93251722	2826.215992	2803.108551	2852.33267	1	hb_ant
1830	60	25	FALSE	254.6951826	4279.887413	4259.756338	37	1196.524746	555.1854991	539.6189001	570.4871674	673.9106614	660.2536046	688.0955483	17.68895029	13.4507538	22.45418424	3206.588575	3184.491716	3230.824457	1	hb_ant
1831	61	25	FALSE	185.8522304	3123.235057	4734.313222	38	1198.657839	560.2717385	542.9411538	580.9289646	691.5996117	673.4415814	710.854638	14.09471582	10.0318646	16.74862328	3606.076831	3589.280582	3627.520888	1	hb_ant
1832	62	25	FALSE	174.6244108	3141.79596	5393.417545	39	1205.729044	561.6482859	548.9513318	580.1276327	705.6943275	692.5309424	725.0869053	11.29152903	7.608390666	14.74817795	4021.792031	4002.257001	4042.06015	1	hb_ant
1833	63	25	FALSE	182.6027023	3129.299084	5756.917159	40	1211.013076	560.1903988	548.3753926	577.6149218	716.9858565	704.6521426	736.016974	9.380408589	5.431601485	13.09331501	4450.873535	4429.681149	4477.578916	1	hb_ant
1834	64	25	FALSE	157.8220927	2559.148248	6432.297554	41	1215.968801	556.8544853	544.4022578	571.7678403	726.3662651	714.2463828	743.2964543	8.240673738	2.757618552	13.6249342	4890.61406	4863.089048	4920.516121	1	hb_ant
1835	65	25	FALSE	236.2341298	3969.420416	6684.813364	42	1221.544304	552.4545623	536.6839481	566.0762403	734.6069388	721.1920668	746.4331121	7.612196697	0.895159683	12.66074463	5338.548334	5307.902997	5371.095151	1	hb_ant
1836	66	25	FALSE	196.042475	3416.347516	7018.09441	43	1221.66709	547.5260404	533.0045647	560.279134	742.2191355	727.7202137	755.9665862	7.289908145	0.301852484	11.61196843	5792.494254	5757.247183	5832.262879	1	hb_ant
1837	67	25	FALSE	205.8496707	3405.290417	7176.146086	44	1219.909755	542.3871074	531.8475306	554.5409528	749.5090437	738.9401784	763.6748023	7.204017855	1.197261639	11.494118	6250.559481	6210.278449	6291.173501	1	hb_ant
1838	68	25	FALSE	142.468254	2273.290476	7590.576913	45	1219.885003	537.2789379	524.4469485	548.4410907	756.7130615	743.2989387	766.9677126	7.280809031	2.031383994	12.56666406	6711.132923	6668.774698	6753.932332	1	hb_ant
1839	69	25	FALSE	168.55	2834.9	8107.560062	46	1219.065933	532.3635151	517.2482798	543.9273148	763.9938706	750.2619723	775.9780546	7.417153143	0.82208331	13.11304536	7172.865721	7129.470488	7220.118919	1	hb_ant
1840	70	25	FALSE	135.4515152	2270.839394	9038.882991	47	1217.452546	527.6960164	508.9212707	541.542788	771.4110237	754.1937399	783.582182	7.462903624	0.253454411	12.07681588	7634.639628	7599.330819	7676.474574	1	hb_ant
1841	71	25	FALSE	106.7943108	1709.331001	9737.407425	48	1215.044841	523.1802205	504.1626559	540.2492878	778.8739273	759.5267786	795.6244083	7.247694708	0	11.71148213	8095.519557	8057.931711	8135.653678	1	hb_ant
1842	72	25	FALSE	124.1613947	2276.981558	9762.293946	49	1211.842818	518.5517242	497.4728417	536.8783408	786.121622	765.8197785	803.4571038	6.759892679	0.433973815	12.02784674	8554.693902	8524.282704	8588.678718	1	hb_ant
1843	73	25	FALSE	138.1884753	2262.670596	10210.06291	50	1207.846477	513.5404927	494.7881526	533.0105266	792.8815147	773.547775	811.8849824	6.091862362	0.831813324	10.16598176	9011.421631	8986.480465	9036.883385	1	hb_ant
1844	74	25	FALSE	130.0190559	2271.480245	10657.03755	51	1203.055818	507.9749859	485.9009513	527.9921907	798.9733771	777.1988431	818.3216287	5.260975045	0.864896379	8.658493767	9464.996693	9446.516305	9485.344396	1	hb_ant
1845	75	25	FALSE	179.0809946	3127.35496	11103.21787	52	1197.470842	501.7049288	476.6414384	523.6098148	804.2343521	778.8446514	827.1809367	4.297875657	0.878906811	6.96572109	9914.722714	9902.818158	9929.253428	1	hb_ant
1846	76	25	FALSE	158.6729225	2838.778898	11548.60388	53	1191.091548	494.6141025	466.6453017	515.862145	808.5322278	779.6468683	830.1677305	3.251633674	0.732754527	5.234469091	10359.8963	10353.4565	10363.99693	1	hb_ant
1847	77	25	FALSE	184.1302159	3414.729064	11993.19557	54	1183.917936	486.6379961	457.2178208	508.4704213	811.7838615	780.3896922	834.9484735	2.171164722	0.495996538	3.490767153	10799.79959	10784.16508	10815.83207	1	hb_ant
1848	1	26	FALSE	299.0801948	3286.497078	1321.350692	-22	1305.848387	0.389377607	0	0.131619686	0.389377607	0	0.131619686	0.011265088	0	0	32.87766616	16.01790341	47.26114508	1	hb_ant
1849	2	26	FALSE	333.7705073	3849.662465	1365.497997	-21	1292.290317	0.391803822	0	0.142796567	0.400642694	0	0.14611334	0.011032646	0	0	41.80156261	29.66214459	53.9152172	1	hb_ant
1850	3	26	FALSE	343.4119048	3840.997759	1301.227896	-20	1279.599018	0.393942522	0	0.139555085	0.411675341	0	0.14611334	0.010316554	0	0	49.42362058	39.41157332	58.05840817	1	hb_ant
1851	4	26	FALSE	403.1695055	4660.882243	1305.114421	-19	1267.774491	0.395316581	0	0.136387185	0.421991895	0	0.14611334	0.009574989	0	0	55.93288108	48.22427574	62.62759783	1	hb_ant
1852	5	26	FALSE	350.8561905	3840.669524	1256.816736	-18	1256.816736	0.395917883	0	0.133291195	0.431566883	0	0.14611334	0.01040434	0	0	61.4908962	55.09092077	68.24307146	1	hb_ant
1853	6	26	FALSE	367.2807914	4397.1997	1350.410248	-17	1246.725752	0.397334887	0	0.171136781	0.441971223	0	0.186984636	0.014988249	0	0	66.23595108	60.69845745	72.7961991	1	hb_ant
1854	7	26	FALSE	375.714169	4385.525514	1300.258712	-16	1237.50154	0.403303634	0	0.363198883	0.456959472	0	0.382931543	0.018693961	0	0	70.28679691	65.64428023	75.5902499	1	hb_ant
1855	8	26	FALSE	281.614344	3301.037712	1354.73051	-15	1229.1441	0.412842603	0	0.570562156	0.475653433	0	0.637740669	0.020484489	0	0	73.74542905	70.09325052	78.81048577	1	hb_ant
1856	9	26	FALSE	289.1439755	3567.67096	1290.321694	-14	1221.653432	0.423955565	0	0.725756039	0.496137922	0	0.789302238	0.015163107	0	0	76.69913995	73.38450148	81.99944535	1	hb_ant
1857	10	26	FALSE	279.4852092	3295.441955	1348.281148	-13	1215.029535	0.42949488	0	0.731651769	0.511301029	0	0.811672631	0.007628414	0	0	79.22189484	75.95329398	85.48657535	1	hb_ant
1858	11	26	FALSE	280.8728327	3568.641117	1335.776518	-12	1209.27241	0.427373761	0	0.715043274	0.518929443	0	0.811672631	0.007091396	0	0	81.37608014	78.54069571	87.7847759	1	hb_ant
1859	12	26	FALSE	283.6585137	3574.256421	1308.584852	-11	1204.512291	0.424763772	0	0.724151222	0.526020839	0	0.820047079	0.007393331	0	0	83.21482309	80.43174121	88.91040087	1	hb_ant
1860	13	26	FALSE	361.9513889	4402.039141	1256.412809	-10	1200.436807	0.422514965	0	0.827477068	0.53341417	0	0.922082926	0.007279592	0	0	84.78356773	81.11301026	89.79059632	1	hb_ant
1861	14	26	FALSE	293.7535534	3580.301533	1319.76667	-9	1201.314351	0.420203468	0	0.896865205	0.540693762	0	1.134002333	0.008708882	0	0	86.12120553	82.06198766	91.01176285	1	hb_ant
1862	15	26	FALSE	333.24001	4111.912521	1249.709145	-8	1198.447764	0.419373731	0	0.876506365	0.549402644	0	1.208827945	0.007064781	0	0	87.26108592	82.93271252	91.54628216	1	hb_ant
1863	16	26	FALSE	342.1770563	4404.619048	1337.906691	-7	1192.01854	0.416918727	0	0.85660967	0.556467424	0	1.208827945	0.004904122	0	0	88.23155586	83.78199714	92.5269152	1	hb_ant
1864	17	26	FALSE	378.8760101	4676.019444	1281.820484	-6	1187.631653	0.412358795	0	0.837164631	0.561371546	0	1.208827945	0.001489297	0	0	89.05654256	84.67561942	93.80386697	1	hb_ant
1865	18	26	FALSE	252.6941558	3304.436147	1263.163518	-5	1188.835798	0.404487547	0	0.818160994	0.562860843	0	1.208827945	0	0	0	89.75612023	85.47834864	94.70179153	1	hb_ant
1866	19	26	FALSE	401.3257576	5219.494949	1296.321448	-4	1190.203206	0.395305679	0	0.799588739	0.562860843	0	1.208827945	0.001653902	0	0	90.347303	86.5066445	95.3305755	1	hb_ant
1867	20	26	FALSE	313.0452908	4121.47278	1279.977325	-3	1190.17421	0.387986143	0	0.797977099	0.564514745	0	1.22536697	0.022581744	0	0	90.84528095	87.38505477	95.83307629	1	hb_ant
1868	21	26	FALSE	264.1564408	3578.535367	1301.319187	-2	1187.6168	0.401760602	0	0.784424084	0.58709649	0	1.241491994	0.039388064	0	0	91.265427	88.03570997	96.22707855	1	hb_ant
1869	22	26	FALSE	293.3375376	3846.269021	1283.318185	-1	1190.590316	0.4320287	0	0.896404477	0.626484554	0	1.241491994	0.044389834	0	0	91.62298554	88.14054903	96.52780547	1	hb_ant
1870	23	26	FALSE	290.764881	3845.309921	1262.673537	0	1190.742885	0.466611482	0	0.910823469	0.670874388	0	1.367710688	0.060934815	0	0	91.93211852	88.28297894	97.03508689	1	hb_ant
1871	24	26	FALSE	303.6440476	4116.021825	1266.624534	1	1185.774399	0.516954217	0	1.00628207	0.731809203	0	1.377577804	0.124944408	0	0.153254822	92.20794758	88.33513531	98.21601886	1	hb_ant
1872	25	26	FALSE	292.6735931	3842.935065	1272.825431	2	1183.54965	0.630163764	0	0.983439467	0.856753611	0	1.487190189	0.207876374	0	0.141259469	92.47143624	88.34174275	99.36108169	1	hb_ant
1873	26	26	FALSE	333.3727273	4399.996861	1229.063548	3	1182.538476	0.823735421	0	1.259210903	1.064629985	0	1.732861209	0.282222349	0	0.311466219	92.75095582	88.5793799	100.9709784	1	hb_ant
1874	27	26	FALSE	300.0995421	4126.044414	1280.698673	4	1178.81464	1.087258976	0	2.061972996	1.346852335	0	2.405298144	0.348010714	0	0.708045623	93.08036144	88.47915363	101.0283898	1	hb_ant
1875	28	26	FALSE	324.8452381	4390.452381	1275.561596	5	1176.30366	1.410588911	0	2.472527608	1.694863048	0	2.965659098	0.468909183	0	0.906705822	93.49824217	88.9299025	101.8260272	1	hb_ant
1876	29	26	FALSE	324.8630091	4395.073718	1274.302613	6	1177.970818	1.847477726	0.314519507	3.017467787	2.163772231	0.314519507	3.541997523	0.618744632	0	0.913579467	94.05255897	88.89660541	101.8264846	1	hb_ant
1877	30	26	FALSE	278.1956654	3854.590354	1204.162233	7	1180.431722	2.424284614	0.893306188	3.732138749	2.782516863	1.326886097	4.175944821	0.693507666	0	1.058093784	94.80104565	89.19733193	102.1878473	1	hb_ant
1878	31	26	FALSE	299.0590776	4120.95634	1238.437233	8	1181.351835	3.062761019	1.00043493	4.196369229	3.476024529	1.579216463	4.607383812	0.685744522	0	1.072662378	95.8010993	89.71268023	102.7645158	1	hb_ant
1879	32	26	FALSE	253.050018	3564.248998	1314.612174	9	1183.251324	3.678980866	1.193363742	5.223335952	4.161769052	1.827151048	5.547527005	0.602264829	0	1.071914343	97.09847155	90.72964766	103.884311	1	hb_ant
1880	33	26	FALSE	264.9705428	3566.547949	1288.420636	10	1183.273131	4.19773283	1.665655783	6.338987202	4.764033881	2.264412255	7.034020585	0.485421501	0	1.026831734	98.71936304	91.9747665	105.8659446	1	hb_ant
1881	34	26	FALSE	196.6989253	2742.511886	1306.365804	11	1180.718866	4.587865795	2.175890904	7.249901471	5.249455382	2.626103226	8.029505931	0.356193134	0	0.360000831	100.6684946	93.12713018	107.3863632	1	hb_ant
1882	35	26	FALSE	264.2215201	3842.750977	1304.120677	12	1174.025503	4.839914376	2.126498181	7.908526197	5.605648516	2.881362217	8.564925907	0.24502518	0	0.043875084	102.9312116	95.93109047	108.675145	1	hb_ant
1883	36	26	FALSE	314.6855159	4402.819048	1286.640007	13	1173.222462	4.975073499	2.078226672	7.849325848	5.850673695	2.881362217	8.861639281	0.24347024	0	0.178474652	105.4807614	99.46874511	112.5801206	1	hb_ant
1884	37	26	FALSE	272.1664943	3857.279466	1242.942166	14	1175.818029	5.105609571	2.031050927	7.671146152	6.094143936	2.881362217	9.100312892	0.429664975	0	0.717208667	108.2954063	103.2556714	117.5225922	1	hb_ant
1885	38	26	FALSE	263.0186988	3572.474838	1278.972106	15	1177.281208	5.419377209	2.66956858	8.656946148	6.523808911	3.670087963	9.396380183	1.116889219	0	1.604169623	111.389326	105.28534	120.3512036	1	hb_ant
1886	39	26	FALSE	227.2725939	3295.509656	1262.40804	16	1177.688746	6.413246565	3.609756704	9.476828773	7.64069813	4.513006099	10.88953918	2.750816642	1.250341876	3.754719624	114.8794533	107.8039136	122.8993411	1	hb_ant
1887	40	26	FALSE	290.9022727	4127.583159	1305.711836	17	1180.239413	9.01848251	5.62325194	12.45731569	10.39151477	7.013609335	13.84203126	5.724089204	4.284436237	7.093139749	119.098303	111.298717	128.8247097	1	hb_ant
1888	41	26	FALSE	275.6166667	3848.492063	1232.415155	18	1180.591808	14.53785216	9.921326779	18.68684438	16.11560398	11.20480962	20.55498215	10.0669432	8.712740478	11.61869767	124.7341923	115.0395825	135.5997457	1	hb_ant
1889	42	26	FALSE	307.8758242	4403.064927	1310.664562	19	1180.822449	24.27478612	19.67896261	28.83061956	26.18254717	21.82570788	30.82983953	15.57716321	13.96311839	17.12429177	132.9534517	122.323292	143.4615738	1	hb_ant
1890	43	26	FALSE	313.2301948	4401.004437	1374.813057	20	1180.256681	39.30091168	35.31809662	44.08613482	41.75971039	37.52479379	47.09830901	21.95889243	20.45655943	23.64618293	145.4751744	136.1562475	153.9759304	1	hb_ant
1891	44	26	FALSE	286.8268519	4401.809259	1379.075946	21	1181.225918	60.36767342	56.28729993	65.0375011	63.71860282	59.80209148	68.95574788	28.8148693	26.68459228	30.8399136	164.5898266	154.3307343	174.2789161	1	hb_ant
1892	45	26	FALSE	196.7608709	3022.920614	1452.76876	22	1185.134559	87.81219653	81.81392928	93.43637933	92.53347212	86.79424967	97.50402642	35.64286289	33.26243782	38.03576697	193.1170783	183.7308907	205.6902965	1	hb_ant
1893	46	26	FALSE	244.4333333	3855.5625	1478.294622	23	1185.132035	121.4617226	116.5399753	127.8937835	128.176335	123.6410696	134.8702718	41.852608	39.52486274	44.62506337	234.2991311	225.5385263	247.8908035	1	hb_ant
1894	47	26	FALSE	241.2192626	3572.38243	1503.393185	24	1183.58745	160.5571495	153.9116413	166.9567294	170.028943	163.315115	176.3179387	46.83408057	43.46910521	49.61143059	291.6297958	281.8402006	304.3904961	1	hb_ant
1895	48	26	FALSE	273.2006653	4396.651716	1671.131518	25	1187.985877	203.7465827	196.3078806	212.2149234	216.8630236	209.991789	224.4873114	50.03602883	47.47402547	52.18631964	368.6283432	357.8093189	383.9655359	1	hb_ant
1896	49	26	FALSE	263.2340909	3840.935706	1714.235389	26	1191.628201	249.1575641	241.7508961	260.4294404	266.8990524	258.9315496	278.5427633	51.03624716	48.97638276	53.44135757	468.5763419	456.3992094	484.0590006	1	hb_ant
1897	50	26	FALSE	255.6820513	4126.029945	1792.463908	27	1192.080021	294.5379346	286.0275836	307.9906018	317.9352996	308.7693313	331.1601534	49.60078063	48.07424008	52.30090424	594.2424706	580.8124799	609.800696	1	hb_ant
1898	51	26	FALSE	315.1342732	4669.436445	2010.591944	28	1193.2755	337.4527041	329.1801075	350.0828464	367.5360802	359.7812008	380.3169246	45.72589692	43.66886185	47.57781198	747.6242208	732.3039351	766.3391635	1	hb_ant
1899	52	26	FALSE	234.643805	3589.155514	2085.40419	29	1190.325185	375.5184246	367.8415745	386.2231831	413.2619771	405.514288	424.3289893	39.65686582	37.23491827	41.91076949	929.7361528	913.8120362	950.7064195	1	hb_ant
1900	53	26	FALSE	238.2383478	3580.859871	2235.1244	30	1185.781507	406.6510222	399.5034813	415.4489147	452.9188429	445.5759704	462.8052655	31.89725547	28.96444621	34.58951073	1140.472119	1123.271853	1160.081169	1	hb_ant
1901	54	26	FALSE	250.1352687	4125.274787	2515.158661	31	1183.50077	429.3172995	422.7995536	438.691134	484.8160984	477.6766892	493.7992327	23.21080319	19.75837997	26.55525697	1378.565296	1357.090765	1402.94414	1	hb_ant
1902	55	26	FALSE	219.5436508	3574.444444	2569.8697	32	1180.951597	442.7826	438.9868331	450.3964807	508.0269016	503.2110443	515.300828	14.60497662	9.911087446	17.7858469	1641.665473	1615.07576	1670.252806	1	hb_ant
1903	56	26	FALSE	237.9580065	3852.564426	2808.735389	33	1180.049881	447.3364116	443.788671	452.7071864	522.6318782	520.0448209	528.2118453	7.334588347	3.214821196	9.848995417	1926.5479	1894.716936	1958.319888	1	hb_ant
1904	57	26	FALSE	225.0648841	3578.006105	3285.751518	34	1179.323092	444.5164634	439.4396712	450.3256584	529.9664666	525.5611525	535.5632685	2.790203929	0	4.052337065	2229.462429	2199.192886	2264.258108	1	hb_ant
1905	58	26	FALSE	289.3016595	4674.668615	3409.216796	35	1185.094085	437.2161436	430.879228	444.189349	532.7566705	528.0528487	539.8115176	0.904882427	0	0.329488646	2546.581895	2515.854268	2586.552921	1	hb_ant
1906	59	26	FALSE	189.4892087	3036.494993	3850.094996	36	1191.223089	428.1962196	421.0982695	434.9665866	533.6615529	528.0751391	541.1716659	0.375241559	0	0	2874.370339	2841.371993	2916.408874	1	hb_ant
1907	60	26	FALSE	196.1286797	3308.805844	4121.40599	37	1196.269589	418.8514069	412.3648737	425.092845	534.0367945	528.0751391	541.1716659	0.213955026	0	0	3209.742785	3173.121036	3252.368446	1	hb_ant
1908	61	26	FALSE	149.2602516	2484.164291	5082.037233	38	1198.402228	409.557435	403.3648077	415.4432375	534.2507495	528.3392215	541.1716659	0.190099232	0	0	3550.06987	3513.243199	3586.661767	1	hb_ant
1909	62	26	FALSE	149.5763745	2490.325501	5290.720268	39	1205.471925	400.4505805	394.2084266	406.012676	534.4408487	528.3392215	541.1716659	0.171356639	0	0	3893.132938	3860.5879	3925.71056	1	hb_ant
1910	63	26	FALSE	166.0857143	2753.880952	5918.072571	40	1210.75483	391.5317089	385.2598953	396.7961882	534.6122054	528.3392215	541.1716659	0.185324208	0	0	4237.068206	4204.25182	4269.68215	1	hb_ant
1911	64	26	FALSE	201.9829125	3309.003283	6211.162629	41	1215.709498	382.8292634	376.5144957	387.7889148	534.7975296	528.3392215	541.1716659	0.214487138	0	0	4580.318055	4545.834463	4617.350992	1	hb_ant
1912	65	26	FALSE	114.3337719	1922.406579	6117.322225	42	1221.283812	374.3535262	367.9676166	378.9861064	535.0120167	528.3392215	541.1716659	0.370689905	0	0	4921.590951	4890.807744	4956.395802	1	hb_ant
1913	66	26	FALSE	166.3850574	2756.993996	6758.72005	43	1221.406572	366.2263911	360.8439713	370.3831218	535.3827066	529.5402976	541.1716659	0.782228623	0	0	5259.840023	5232.039156	5291.999286	1	hb_ant
1914	67	26	FALSE	225.3564286	3848.912222	7337.652978	44	1219.649612	358.6952806	352.6528132	362.8530953	536.1649352	529.7073053	541.1716659	1.367915252	0	0.137181842	5594.256805	5567.711462	5626.897365	1	hb_ant
1915	68	26	FALSE	151.3469298	2750.612281	7158.786001	45	1219.624865	351.920813	347.4273317	355.4923038	537.5328505	532.2061595	542.0043635	2.041802134	0	1.101783149	5924.258474	5900.061356	5954.617515	1	hb_ant
1916	69	26	FALSE	139.1329451	2470.399508	7501.874595	46	1218.80597	345.9740127	341.082306	351.0064835	539.5746526	534.5288148	544.2547275	2.727442592	0	2.845624669	6249.464726	6229.744466	6277.113963	1	hb_ant
1917	70	26	FALSE	133.806746	2476.098016	7583.962786	47	1217.192927	340.8478452	333.5385103	344.4166537	542.3020952	536.3990936	547.0167769	3.325594964	0	5.495471601	6569.666374	6550.298373	6597.4503	1	hb_ant
1918	71	26	FALSE	151.4395425	3031.529575	7683.412357	48	1214.785735	336.4361941	327.600814	339.1098042	545.6276902	536.739077	548.8353902	3.758690215	0	5.665318422	6884.785783	6869.143981	6918.553348	1	hb_ant
1919	72	26	FALSE	134.336268	2487.778018	8369.932621	49	1211.584395	332.5577827	322.1700345	334.5516118	549.3863804	539.5894314	550.6187357	3.921374093	0	5.911884086	7194.831511	7178.793698	7229.237438	1	hb_ant
1920	73	26	FALSE	111.7898057	2209.969212	8669.711576	50	1207.588906	328.9300951	315.2557116	330.8592128	553.3077545	540.1165456	555.0916382	3.795336702	0	5.947641295	7499.848277	7482.18827	7531.181033	1	hb_ant
1921	74	26	FALSE	182.0274675	3022.231753	8968.696383	51	1202.799269	325.2587186	308.1679712	330.7749758	557.1030912	540.8855311	561.5759404	3.413793396	0	5.317156694	7799.871876	7780.441178	7827.193919	1	hb_ant
1922	75	26	FALSE	97.12708987	1653.242633	9266.887041	52	1197.215484	321.2891391	301.8271172	330.7164532	560.5168846	541.2413487	569.2170916	2.845308703	0	4.411536449	8094.895981	8075.356911	8118.329966	1	hb_ant
1923	76	26	FALSE	204.5222222	3303.655556	9564.283551	53	1190.83755	316.8411844	296.5668271	328.3561134	563.3621933	541.8833635	574.5228137	2.16890161	0	3.353870945	8384.853651	8368.394472	8400.462598	1	hb_ant
1924	77	26	FALSE	180.4544426	3035.81404	9860.885912	54	1183.665468	311.8177911	290.6451712	324.5940344	565.5310949	543.8513678	578.0547895	1.450066382	7.60E-05	2.241172856	8669.612615	8648.897651	8689.925908	1	hb_ant
1925	1	27	FALSE	372.8379509	3979.755195	1396.594564	-22	1325.530232	0.20616031	0	0	0.20616031	0	0	0.007247257	0	0	59.92296829	44.12147865	74.82731501	1	hb_ant
1926	2	27	FALSE	315.8779762	3444.590873	1311.767814	-21	1311.767814	0.208727728	0	0	0.213407567	0	0	0.009800418	0	0	68.50215983	55.06202787	82.08322151	1	hb_ant
1927	3	27	FALSE	377.5134158	4247.810027	1420.40872	-20	1298.885231	0.213790026	0	0	0.223207984	0	0	0.015813254	0	0	75.7879377	66.16086351	87.05761691	1	hb_ant
1928	4	27	FALSE	294.6868698	3185.748369	1354.396425	-19	1286.882484	0.224750247	0	0	0.239021239	0	0	0.020440442	0	0	81.96961274	75.01917517	92.4401145	1	hb_ant
1929	5	27	FALSE	365.4170274	4241.973377	1332.527967	-18	1275.759572	0.240088858	0	0	0.259461681	0	0	0.020215125	0	0	87.20955731	82.30759775	95.65043706	1	hb_ant
1930	6	27	FALSE	395.5472611	4511.527564	1367.172772	-17	1265.516496	0.254853966	0	0	0.279676806	0	0	0.020246425	0	0	91.64662327	87.27604368	97.56349368	1	hb_ant
1931	7	27	FALSE	210.330719	2660.978758	1346.222444	-16	1256.153257	0.269315206	0	0.013030568	0.299923231	0	0.013030568	0.025921355	0	0	95.39959825	91.2009393	100.7692645	1	hb_ant
1932	8	27	FALSE	234.2167224	2924.598647	1437.612888	-15	1247.669852	0.289123106	0	0.017067749	0.325844586	0	0.020043841	0.025798464	0	0	98.57050571	94.22610431	103.4717033	1	hb_ant
1933	9	27	FALSE	307.5213217	3718.838614	1415.321653	-14	1240.066284	0.308358475	0	0.016680311	0.35164305	0	0.020043841	0.01931896	0	0	101.2464657	96.24138921	106.7410551	1	hb_ant
1934	10	27	FALSE	256.4645688	3193.598834	1337.956595	-13	1233.342552	0.320677697	0	0.066833127	0.370962009	0	0.073828212	0.015578153	0	0	103.5012026	98.19031213	109.6071038	1	hb_ant
1935	11	27	FALSE	380.0011905	4511.84504	1352.08323	-12	1227.498655	0.328976467	0	0.107675849	0.386540162	0	0.131078943	0.016115758	0	0	105.3972178	99.79189088	111.7599187	1	hb_ant
1936	12	27	FALSE	317.3018568	3721.883586	1301.852829	-11	1222.666791	0.337624459	0	0.176217516	0.402655921	0	0.18959441	0.01515214	0	0	106.9878552	101.1512726	113.7156834	1	hb_ant
1937	13	27	FALSE	388.7682511	4778.460982	1322.635944	-10	1218.529881	0.345112524	0	0.207523882	0.417808061	0	0.224900914	0.012463928	0	0	108.3185488	102.5266888	114.8053177	1	hb_ant
1938	14	27	FALSE	344.776564	4257.001867	1316.341201	-9	1219.420651	0.349742397	0	0.20281309	0.430271988	0	0.224900914	0.025718663	0	0	109.4281564	103.6289726	116.4448239	1	hb_ant
1939	15	27	FALSE	376.2848039	4775.698039	1297.655348	-8	1216.510859	0.367521908	0	0.257455345	0.455990651	0	0.30259887	0.037911653	0	0	110.3513243	104.5976576	117.9397722	1	hb_ant
1940	16	27	FALSE	289.0782663	3730.067391	1342.210651	-7	1209.984733	0.397090814	0	0.525156369	0.493902305	0	0.550387319	0.042960437	0	0	111.1191568	105.6154086	119.2688886	1	hb_ant
1941	17	27	FALSE	383.0391414	4787.803788	1240.129353	-6	1205.531727	0.431037289	0	0.697707385	0.536862741	0	0.843319336	0.034722911	0	0	111.7586911	106.1474899	119.9523612	1	hb_ant
1942	18	27	FALSE	279.2164863	3724.276264	1342.5822	-5	1206.75402	0.455975654	0	0.769841128	0.571585653	0	1.045627783	0.039199836	0	0	112.2923806	106.1467173	120.640609	1	hb_ant
1943	19	27	FALSE	254.1896592	3186.67026	1319.96116	-4	1208.142039	0.484824843	0	0.752365734	0.610785489	0	1.082529288	0.05858901	0	0	112.740003	105.8717964	121.355847	1	hb_ant
1944	20	27	FALSE	368.3916667	4519.50119	1276.086758	-3	1208.112606	0.532408329	0	0.781207428	0.669374499	0	1.082529288	0.079502357	0	0	113.1207382	105.9441006	121.754201	1	hb_ant
1945	21	27	FALSE	256.0840354	3195.865659	1335.572772	-2	1205.516649	0.599825017	0	0.938875679	0.748876856	0	1.157986347	0.087941464	0	0	113.4533808	105.7618352	122.0112751	1	hb_ant
1946	22	27	FALSE	388.4304855	5045.435294	1305.554004	-1	1208.534983	0.674150453	0	1.274268972	0.83681832	0	1.346440742	0.084283124	0	0	113.7549257	105.5423621	122.1247741	1	hb_ant
1947	23	27	FALSE	293.9459638	3717.383818	1276.594039	0	1208.689852	0.743130362	0	1.434004533	0.921101444	0	1.589459926	0.102239631	0	0	114.0399067	106.0802687	122.1617505	1	hb_ant
1948	24	27	FALSE	283.9024351	3722.197457	1317.384649	1	1203.64648	0.828500934	0	1.511735675	1.023341075	0	1.638109447	0.168894976	0	0	114.3236235	106.321397	122.1933547	1	hb_ant
1949	25	27	FALSE	388.2547619	4789.289683	1369.410968	2	1201.3882	0.978588939	0	1.499203884	1.192236051	0	1.710241561	0.271282265	0	0.16889605	114.6277946	106.0644796	122.2634214	1	hb_ant
1950	26	27	FALSE	355.7014569	4503.978535	1289.263681	3	1200.361785	1.227657235	0.004517791	1.575810112	1.463518317	0.004517791	2.146785232	0.38858739	0	0.447235878	114.9841595	106.2279867	122.1918326	1	hb_ant
1951	27	27	FALSE	299.3948052	3992.33557	1333.886489	4	1196.581823	1.588376806	0.036641339	1.982578817	1.852105707	0.0642429	2.593027956	0.479734975	0	0.950425282	115.4342476	107.9917692	122.1487558	1	hb_ant
1952	28	27	FALSE	217.5030081	2923.366156	1379.528144	5	1194.032997	2.032055628	0.074118837	2.996125357	2.331840682	0.083379812	3.34549709	0.567323225	0	0.980482738	116.0253988	108.4864374	122.1993091	1	hb_ant
1953	29	27	FALSE	342.4960678	4776.741262	1332.809136	6	1195.725283	2.55325119	0.336079665	4.103345391	2.899163907	0.364838201	4.227176045	0.67290227	0	1.209921568	116.809094	108.9854612	122.9290405	1	hb_ant
1954	30	27	FALSE	315.0702381	4260.398214	1304.017305	7	1198.223277	3.168194659	1.056662806	5.390161243	3.572066178	1.279181475	5.809517389	0.764915432	0	1.365039469	117.8413164	109.7991523	124.5345878	1	hb_ant
1955	31	27	FALSE	341.3108734	4783.690302	1292.675962	8	1199.157259	3.861192072	1.296788342	6.571087392	4.33698161	1.73634441	7.021256628	0.795036297	0	1.840720303	119.1792655	110.1056154	126.2262044	1	hb_ant
1956	32	27	FALSE	340.7409091	4781.64329	1306.220946	9	1201.085377	4.568579308	1.285809732	6.801381726	5.132017906	1.930426195	7.568740806	0.799371089	0	1.36840224	120.8742732	112.2796162	128.5399091	1	hb_ant
1957	33	27	FALSE	277.2643606	3713.099559	1388.940152	10	1201.107513	5.264243647	1.365021573	8.330906387	5.931388995	1.969681545	9.295358217	0.779297989	0	1.312643969	122.9682079	113.8758866	131.5039768	1	hb_ant
1958	34	27	FALSE	320.0612637	4244.651282	1253.226368	11	1198.51475	5.924043305	1.64811308	8.640699644	6.710686984	2.808213897	10.26003335	0.722105518	0	1.279325679	125.4911721	117.5189125	134.3912802	1	hb_ant
1959	35	27	FALSE	318.8350649	4248.846645	1327.685904	12	1191.720504	6.51167304	3.112568492	9.31915412	7.432792502	3.594137193	10.63951263	0.707081219	0	1.329816643	128.4603504	120.2720636	136.870184	1	hb_ant
1960	36	27	FALSE	213.9597247	2919.704994	1334.639621	13	1190.90536	7.07093928	3.610405935	9.289791629	8.13987372	4.28272558	11.11429602	0.873716045	0	1.45196012	131.8894371	123.5769142	140.0975988	1	hb_ant
1961	37	27	FALSE	278.1049206	3713.71254	1312.653512	14	1193.540047	7.784145004	4.849272523	10.3843253	9.013589766	5.660249574	11.15280121	1.30099438	0	2.408484582	135.8130717	127.2699789	143.4233528	1	hb_ant
1962	38	27	FALSE	251.3309829	3455.282692	1305.759334	15	1195.025279	8.908439293	5.881499338	12.42985429	10.31458415	7.50895919	13.35317257	2.068806831	0	3.535328339	140.3194544	130.5379806	148.2983052	1	hb_ant
1963	39	27	FALSE	348.4845238	4773.227381	1278.699579	16	1195.43896	10.77502455	7.636344113	14.07513825	12.38339098	9.753391119	15.8573336	3.360415265	0.852419521	5.153487054	145.590769	135.8411447	154.9390491	1	hb_ant
1964	40	27	FALSE	287.1939223	4266.51013	1333.75257	17	1198.02807	13.89084676	9.741572929	17.75366332	15.74380624	10.90718817	19.90473931	5.605641078	3.18061692	7.554823153	151.9653318	142.3384905	160.919496	1	hb_ant
1965	41	27	FALSE	258.3201914	3731.936251	1385.33511	18	1198.385776	19.18116562	14.13271028	23.10386172	21.34944732	16.22275177	25.65954136	8.859970936	7.153286395	10.58420482	160.0339483	149.4660426	171.572777	1	hb_ant
1966	42	27	FALSE	216.0122253	3192.262637	1343.400434	19	1198.619894	27.60572409	21.77309138	33.20667337	30.20941826	24.17491002	36.05562388	12.97929223	11.92702638	14.29730585	170.7305961	160.9676441	182.2331024	1	hb_ant
1967	43	27	FALSE	241.6972527	3467.548718	1450.450122	20	1198.045599	39.95836638	33.28853651	46.74829631	43.18871048	36.1084535	50.36667619	17.73594429	16.41228183	19.16576392	185.3890481	175.0834918	195.5554305	1	hb_ant
1968	44	27	FALSE	330.6838745	4778.999567	1417.404177	21	1199.029444	56.78725576	49.40712586	63.31825654	60.92465477	53.49364108	68.08461074	22.81586074	20.79638944	24.74139981	205.7566127	194.7771722	217.5419399	1	hb_ant
1969	45	27	FALSE	277.9390873	3984.232341	1465.023682	22	1202.996996	78.31404579	73.06504441	84.58518921	83.74051551	78.09082216	90.64376817	27.83677573	25.57830097	30.25351151	233.9606311	223.6509403	247.0843975	1	hb_ant
1970	46	27	FALSE	273.6772176	3984.464099	1586.614428	23	1202.994434	104.3730927	99.11185889	108.8951191	111.5772912	106.9431716	116.8025255	32.38378767	29.24313095	35.11887517	272.4267473	264.827392	283.6972139	1	hb_ant
1971	47	27	FALSE	321.7023449	4509.53438	1531.566203	24	1201.426569	134.3876111	130.4602613	139.6216793	143.9610789	139.9555814	148.3875106	36.05352837	33.02133724	38.70183233	323.7530748	315.6657661	333.4930521	1	hb_ant
1972	48	27	FALSE	270.5541667	3991.979167	1607.727967	25	1205.891289	167.3905407	160.6284981	172.1293659	180.0146073	173.6559594	184.7593489	38.49086239	35.82272583	41.79835629	390.5496319	378.6482251	398.5241026	1	hb_ant
1973	49	27	FALSE	254.9397547	3722.705447	1735.787875	26	1209.588511	202.0816379	194.8082892	207.5292543	218.5054697	210.9757354	224.0425715	39.39802052	37.43937093	42.40378852	475.2556005	463.160953	486.5766802	1	hb_ant
1974	50	27	FALSE	221.7393593	3453.724741	1820.752733	27	1210.047141	236.8924052	227.2018507	244.1945012	257.9034902	248.7416119	265.5132486	38.57889885	36.26742071	41.00823469	579.9476701	568.5694818	592.5994962	1	hb_ant
1975	51	27	FALSE	247.8043689	3726.937771	1951.844634	28	1211.260638	270.0938465	259.9737375	278.9910417	296.482389	286.5318308	305.9466056	35.97441313	33.44176978	37.84662066	706.1556795	693.0817895	720.4252527	1	hb_ant
1976	52	27	FALSE	212.3898925	3468.969716	2125.390666	29	1208.265856	299.9371293	290.3132017	310.245928	332.4568022	322.7794935	343.7279132	31.7061101	28.91089699	33.95500691	854.7043237	839.3605222	872.9360695	1	hb_ant
1977	53	27	FALSE	252.0695508	3999.889646	2122.626644	30	1203.653695	324.8346665	316.3688017	335.6021576	364.1629123	355.4763115	376.2177598	26.09953796	23.24164914	28.757859	1025.601834	1011.033719	1040.58822	1	hb_ant
1978	54	27	FALSE	284.5746337	4254.282082	2368.548297	31	1201.338583	343.5604576	336.1458533	356.3298869	390.2624502	382.900149	403.447509	19.69882641	16.28628962	22.61254006	1217.996339	1204.63026	1232.619716	1	hb_ant
1979	55	27	FALSE	269.6814422	4007.832866	2516.170461	32	1198.750989	355.4604616	346.3319327	363.7579903	409.9612766	401.873415	419.8661774	13.24733	9.949072541	16.06791869	1430.218286	1409.621305	1449.663145	1	hb_ant
1980	56	27	FALSE	244.5876631	3721.324939	2718.379066	33	1197.835682	360.6388391	351.578605	369.0390595	423.2086067	413.7258025	431.2106619	7.665806195	3.173974336	9.870123865	1659.921904	1635.506274	1683.02604	1	hb_ant
1981	57	27	FALSE	264.5583333	4259.645635	2997.832027	34	1197.097938	360.1181437	353.8867617	368.3260211	430.8744128	422.8541932	438.9032914	3.818190408	0	5.455105587	1904.328139	1880.196976	1928.31409	1	hb_ant
[truncated: 45,450 more rows]
