# Supplementary material for: A sensitive mNeonGreen reporter system to measure transcriptional dynamics in Drosophila development
Source: Commun Biol. 2020 Nov 12;3:663. doi: 10.1038/s42003-020-01375-5 (PMC7665215; doi:10.1038/s42003-020-01375-5)
Supplement: Supplementary file 5 — Supplementary Data 2 [file 42003_2020_1375_MOESM5_ESM.csv]

	FRAME	Shell volume	Mean RFP shell	Mean GFP shell	time	AP	Mean GFP dot	Mean RFP dot	Dot_x	Dot_y	Dot_z	MS2 dot volume	Normalized MS2 signal	AP_dot	Enhancer
0	2	16	1365.8125	5714.3125	-21.0	7.6545007794807285	7626.333333	2124.0	338.8333333	379.75	9.333333332999999	12	4.01522492793315	7.6761476761401894	hb_ant
1	2	16	1840.375	5078.375	-21.0	8.148885631251082	7878.625	2960.625	318.625	376.625	9.0	8	4.4112535998227775	8.143248028843992	hb_ant
2	2	16	2272.4375	4715.4375	-21.0	8.50937943069037	8352.181818000001	3181.090909	219.7727273	385.9545455	4.272727273	11	8.483664028629372	8.474632316231803	hb_ant
3	2	55	2293.2	5445.2	-21.0	8.990541833357923	9240.466667	4133.866667	246.6333333	377.9	6.0	15	10.454896056159555	8.822609860097645	hb_ant
4	2	20	1344.25	5473.35	-21.0	9.788892239194729	7727.555556	1406.222222	384.1666667	346.8333333	10.0	9	3.7066604554797333	9.796885928647038	hb_ant
5	2	16	1764.5625	5224.6875	-21.0	10.516269655424608	7697.875	1561.375	339.625	343.375	10.0	8	3.7869250553262757	10.55426533139158	hb_ant
6	2	18	2212.277778	5295.944444	-21.0	14.15697751177561	8143.7	1874.7	152.0	323.7	3.0	10	5.3772383492926235	14.149923335022743	hb_ant
7	2	18	2217.222222	5104.111111	-21.0	15.262364589717265	7749.818181999999	3301.909091	164.7727273	308.4545455	7.545454546	22	11.403661537962938	15.2213107018406	hb_ant
8	2	18	3001.166667	4771.555556	-21.0	15.62061207644685	9200.222222	3810.0	441.83333330000005	265.6111111	5.0	9	8.35325074312097	15.617407905256199	hb_ant
9	2	41	2301.243902	5756.560976	-21.0	15.686133162985245	8863.756757	2605.702703	410.2837838	269.472973	9.72972973	37	19.971341288021126	15.65299782109794	hb_ant
10	2	193	2525.129534	5708.917098	-21.0	15.947827727848955	7622.8125	2404.3125	264.625	292.5625	10.0	16	5.363946595533485	15.399880832472588	hb_ant
11	2	20	1648.1	5477.05	-21.0	16.999262219884137	7826.384615000001	1945.692308	170.73076919999997	285.5769231	9.769230769	13	5.5762408586739225	16.972268842615463	hb_ant
12	2	24	2323.333333	5264.875	-21.0	17.4203785564081	8369.526316	2925.473684	441.92105260000005	242.71052630000003	6.0	19	11.204135901422159	17.433835306788215	hb_ant
13	2	18	2673.444444	4771.5	-21.0	17.65904508034104	7945.555556	3284.666667	445.16666669999995	239.38888889999998	7.0	9	5.9869013945300225	17.662249251531694	hb_ant
14	2	18	2594.722222	5259.722222	-21.0	18.14689950274903	7848.5714290000005	3058.952381	117.54761909999999	278.5	2.5238095240000002	21	10.33625561433689	18.11050999031904	hb_ant
15	2	20	1996.25	5078.6	-21.0	19.876970354070302	7947.583333	2653.5	241.08333330000002	239.08333330000002	8.666666667000001	12	6.77899421021541	19.899202131235043	hb_ant
16	2	18	2635.111111	5250.0	-21.0	19.900014757886222	8184.666667	2640.222222	422.3888888999999	214.2777778	7.0	9	5.030857143428572	19.90201424475695	hb_ant
17	2	20	1965.8	4782.3	-21.0	20.612768086839928	8623.36	2830.48	103.02	249.46	3.48	25	20.079564226418253	20.57262001757841	hb_ant
18	2	18	2005.6666670000002	5892.166667	-21.0	20.79662075474264	7635.125	1874.75	431.625	201.875	10.0	8	2.3664752631818238	20.786152829547127	hb_ant
19	2	18	2621.111111	5560.833333	-21.0	20.807612607699856	7635.285714	2868.357143	285.7857143	221.71428569999998	8.428571429	14	5.2226584748822225	20.792930326124477	hb_ant
20	2	20	1604.55	5079.85	-21.0	21.511551070422716	7609.6	1518.9	437.0	192.0	10.0	10	4.9799698810004225	21.511551070422716	hb_ant
21	2	22	2799.0	4340.818182	-21.0	22.04669827359453	9408.865385	3251.384615	109.38461540000002	230.07692310000002	6.057692307999999	52	60.71170076848889	22.041844714780623	hb_ant
22	2	113	2724.053097	5566.858407	-21.0	22.914976332738824	7661.9230769999995	3264.538462	220.9615385	207.65384619999998	10.0	13	4.892497476808916	22.611593556555658	hb_ant
23	2	36	2415.416667	5241.777778	-21.0	22.989659674363104	8733.032258	2912.83871	425.8225807	174.9193548	10.0	31	20.647363063394632	22.988249534820007	hb_ant
24	2	16	2091.5625	4831.6875	-21.0	23.045163370179566	8923.384615	4336.076923	79.88461539	221.9615385	0.46153846200000004	13	11.009003064664263	23.005721123901505	hb_ant
25	2	22	2259.272727	5246.0909090000005	-21.0	24.825749746716877	7601.777778	2317.333333	149.9444444	189.38888889999998	10.0	9	4.041329475367654	24.83106973799824	hb_ant
26	2	28	2709.357143	5595.285714	-21.0	25.594756172967735	9996.809524	3305.809524	125.16666670000001	183.16666669999998	10.0	21	16.519621112238347	25.59350667657645	hb_ant
27	2	41	2934.0	5477.512195	-21.0	25.68767600782688	7781.823529	2834.5294120000003	111.11764709999999	184.5294118	8.970588235	34	14.303315550354515	25.637681653878477	hb_ant
28	2	52	2377.5576920000003	5148.0	-21.0	25.689905836815225	9495.978947	2784.347368	95.06842105	185.86842109999998	7.157894737	95	80.23659672979797	25.705426850182516	hb_ant
29	2	36	3126.305556	5952.416667	-21.0	25.961929833710773	7645.5	3790.0	182.8125	170.0	10.0	16	4.550980692964986	26.013401134256732	hb_ant
30	2	50	1622.16	5702.5	-21.0	26.162795352626816	7617.6	1560.1	102.4	182.7	10.0	10	3.358351600175362	25.877380944743475	hb_ant
31	2	76	2826.0131579999997	5484.381579	-21.0	26.79513804284257	8773.239437	3530.9859159999996	292.11971830000005	143.37323940000002	9.647887324	71	42.5770717362407	26.941360624963913	hb_ant
32	2	18	3294.277778	4991.055556	-21.0	28.870259049089963	8183.4285709999995	3145.5	461.2142857	95.71428571	5.3571428569999995	14	8.954663338954825	28.890199989313732	hb_ant
33	2	20	3583.2	5735.95	-21.0	28.882089906526463	7643.416667	4553.25	320.5833333	114.91666670000001	10.0	12	3.9905508248851556	28.891052328780475	hb_ant
34	2	20	2589.55	5236.8	-21.0	28.916534614718387	8956.724138	3262.896552	56.53448276	149.84482759999997	4.793103448	29	20.599946532615334	28.982031568800238	hb_ant
35	2	18	3259.555556	5607.833333	-21.0	29.20422038651338	7670.5	3504.3	328.5	109.7	9.0	10	3.678188249393896	29.219210511121233	hb_ant
36	2	32	2999.34375	5989.875	-21.0	30.032542518588848	7945.73913	3645.7826090000003	227.673913	113.32608700000002	9.673913043999999	46	15.020305094847554	30.02461870137868	hb_ant
37	2	33	2666.787879	5277.7878789999995	-21.0	30.154311713818302	7707.476191	2321.666667	208.9285714	114.2619048	10.0	21	9.667583412175253	30.153592680951796	hb_ant
38	2	41	2494.414634	5450.317072999999	-21.0	30.40949221704849	7642.3	2410.9	192.6	115.7	10.0	10	4.021753042329839	30.216503178869978	hb_ant
39	2	26	3002.384615	5556.307692	-21.0	31.10212752077973	8342.567568	3145.243243	430.28378380000004	70.98648649	9.45945946	37	18.553978851896886	31.1879386904512	hb_ant
40	2	31	2953.258065	5482.967742	-21.0	31.169546012923337	7609.235294	2768.0588239999997	92.73529412	117.3235294	9.0	17	6.5925152371615034	31.170409848140473	hb_ant
41	2	23	1992.434783	5368.304348	-21.0	31.548459597839262	7817.0	2197.363636	88.77272727	112.8636364	10.0	11	5.017534481262239	31.567307414662576	hb_ant
42	2	108	1925.185185	5650.231482	-21.0	31.68867176029139	7678.318181999999	1659.136364	70.59090909	118.45454550000001	10.0	22	7.896651233164463	31.320745965002917	hb_ant
43	2	22	2972.909091	5776.318182	-21.0	32.31568182245032	7956.0	2883.375	400.9583333	60.125	8.625	24	9.056350772887532	32.36785181989825	hb_ant
44	2	36	3016.611111	5391.416667	-21.0	32.68217644436625	9945.897059	3891.5147060000004	270.36764710000006	73.01470588	9.294117647	68	57.44402367408417	32.76081659213205	hb_ant
45	2	22	2880.363636	5484.636364	-21.0	32.95881029029402	7617.633333	3391.166667	325.2333333	63.03333333	8.466666667	30	11.667119718276366	32.958070566620904	hb_ant
46	2	22	2642.909091	4585.5	-21.0	33.21546445451617	10123.88889	3281.666667	33.94444444	100.2037037	2.407407407	27	32.61072947988224	33.16645008518088	hb_ant
47	2	18	2144.444444	5409.277778	-21.0	33.23249981992199	7621.2	2007.8	290.0	64.3	10.0	10	4.089126705594746	33.23955399588126	hb_ant
48	2	18	2426.833333	4056.666667	-21.0	34.18689502838079	9655.111111	3149.111111	482.6111111000001	26.16666667	1.0	9	12.420542315166761	34.177474967012245	hb_ant
49	2	32	2962.46875	5262.84375	-21.0	34.44067445933548	7729.125	3657.625	42.0	85.0	6.0	8	3.7489712667224824	34.28566846086236	hb_ant
50	2	16	3197.625	5510.75	-21.0	34.57744445798823	7669.444444	2671.666667	150.5	66.5	10.0	9	3.5255183044050264	34.57744445798823	hb_ant
51	2	22	2870.363636	5349.5	-21.0	34.94346213121194	8163.972222	3277.333333	51.55555556	76.63888889	6.583333333	36	18.940274790541174	34.84559901672708	hb_ant
52	2	22	2782.545455	5073.636364	-21.0	34.995789112796956	9335.0	3071.285714	203.28571430000002	54.0	9.0	14	11.758645402203285	34.997126781629916	hb_ant
53	2	22	1851.363636	5047.0	-21.0	35.14054565373925	7746.5	1845.25	212.75	50.83333333	10.0	12	6.418466415692491	35.145818497802054	hb_ant
54	2	18	2251.722222	4999.555556	-21.0	35.63983713223714	7739.777778	2803.777778	422.6111111000001	15.83333333	10.0	9	4.932838473692519	35.64805251036998	hb_ant
55	2	16	3200.0625	5526.9375	-21.0	35.64445093120681	7703.5	3725.375	396.625	19.375	10.0	8	3.150478904456582	35.64873326361845	hb_ant
56	2	22	2908.363636	5655.9090909999995	-21.0	35.77676873325078	8412.7	3703.6	428.0	13.25	8.7	20	9.748356505187687	35.79463730087955	hb_ant
57	2	56	1776.107143	5808.625	-21.0	35.87244102552655	7815.625	1441.75	38.25	69.5	10.0	8	2.7641653575501945	35.55639847824831	hb_ant
58	2	18	2501.888889	5372.944444	-21.0	35.924057120664244	7759.125	3371.625	105.875	55.75	10.0	8	3.55288327414539	35.91439024077293	hb_ant
59	2	22	2241.909091	5025.954546	-21.0	35.97425468169599	10225.090909999999	3793.2272729999995	464.2727273	5.772727272999999	4.727272727	22	22.758064952861986	35.99475505376807	hb_ant
60	2	70	2683.842857	5669.314286	-21.0	36.663995688148034	10220.69048	3736.928571	283.23809520000003	21.61904762	10.0	42	33.717975491330876	36.70000577426879	hb_ant
61	2	20	2768.75	5552.35	-21.0	36.752670443245464	8356.34375	3091.3125	33.28125	56.53125	6.78125	32	16.160328509550006	36.63946369801055	hb_ant
62	2	26	2634.2692309999998	5489.5384619999995	-21.0	37.02601328789335	8452.774194	3342.645161	221.17741940000002	25.30645161	8.516129032	31	16.733703266291098	37.08024709089001	hb_ant
63	2	22	3339.727273	5243.2727270000005	-21.0	37.84263470902594	7749.7	3233.2	207.9	17.4	10.0	10	4.78027255781158	37.851654872877276	hb_ant
64	2	47	3257.617021	5797.276596	-21.0	37.89982870615821	8823.150943	3292.811321	99.99056604	31.02830189	9.905660377	53	27.663220433824552	37.94009128593854	hb_ant
65	2	40	3512.85	5857.05	-21.0	38.236962142256836	10666.7013	4306.467533	143.2662338	21.44805195	9.558441558	77	63.2303207416703	38.23117321317034	hb_ant
66	2	22	3072.590909	5150.636364	-21.0	39.649781902731704	11897.0625	3698.5	75.6875	12.6875	9.0	16	20.95718092825549	39.65910548972561	hb_ant
67	2	20	2836.5	5214.75	-21.0	40.09635408313177	8302.857143000001	3337.02381	27.98809524	13.92857143	7.511904762	84	49.74370775435066	40.07777928477222	hb_ant
68	3	16	1606.75	5452.875	-20.0	5.443726623597416	8120.25	1600.875	316.0	411.0	9.0	8	3.9133484629667836	5.443726623597416	hb_ant
69	3	20	1717.15	5442.4	-20.0	5.7118744105778445	7631.9	1825.3	292.1	410.7	9.0	10	4.023041305306482	5.7266620902914545	hb_ant
70	3	16	1408.75	5340.5625	-20.0	7.851921115266914	7734.625	1114.625	265.375	387.625	10.0	8	3.5862327236129152	7.847638782855273	hb_ant
71	3	20	1413.2	5622.6	-20.0	8.052138600014116	7923.375	1793.375	253.625	386.875	10.0	8	3.2736100736314153	8.034553771339487	hb_ant
72	3	37	1242.702703	5463.5945950000005	-20.0	8.62853005226049	7686.4285709999995	1450.285714	308.2857143	373.35714289999993	10.0	14	5.69582444723829	8.514683653743758	hb_ant
73	3	20	1803.2	5441.95	-20.0	9.864267705118909	7828.8	1348.1	375.9	347.3	10.0	10	4.3860197171969615	9.849480025405297	hb_ant
74	3	40	1486.575	5372.825	-20.0	10.436566948733903	7701.5	1436.666667	249.25	358.9166667	10.0	12	5.201006919078884	10.30074697299083	hb_ant
75	3	18	1768.2777780000001	5518.0	-20.0	12.485481413118372	7875.25	1921.3333329999998	197.58333330000002	338.1666667	8.333333332999999	12	5.126313881841247	12.507634418045457	hb_ant
76	3	16	1424.4375	4846.125	-20.0	12.541059067317622	8070.125	1593.5	279.375	326.625	10.0	8	5.322190409863551	12.53677673490598	hb_ant
77	3	22	1810.909091	5343.9090909999995	-20.0	13.079992862862714	7612.785714	1484.357143	377.85714289999993	306.14285710000007	10.0	14	5.944014424851676	13.094469768157403	hb_ant
78	3	19	1759.3157899999999	5445.947368	-20.0	13.440803865698356	7630.0	1610.111111	339.6111111	306.94444439999995	10.0	9	3.609376360025079	13.44552581276424	hb_ant
79	3	16	1957.75	4865.375	-20.0	15.151934587773379	8018.125	2329.625	383.625	279.375	9.0	8	5.183978624463685	15.15621692018502	hb_ant
80	3	20	1668.2	5685.95	-20.0	17.090791862606093	7726.125	1964.625	317.0	264.125	10.0	8	2.8704789876801593	17.08880787564235	hb_ant
81	3	31	1425.3225810000001	5302.9354840000005	-20.0	17.598595050964565	7642.1	1643.0	139.5	284.0	9.0	10	4.411074815180609	17.43602163299609	hb_ant
82	3	20	1372.2	5182.95	-20.0	18.143456531920215	7642.454545999999	1571.090909	437.2272727	234.2272727	10.0	11	5.219913370956693	18.157952601399856	hb_ant
83	3	18	1949.7777780000001	5573.444444	-20.0	19.52422449242011	7615.0714290000005	2355.071429	147.8214286	256.3214286	9.714285713999999	28	10.256773195530936	19.542356366298204	hb_ant
84	3	77	2699.363636	5574.584416	-20.0	21.36613131706581	7628.85	3092.95	193.6	233.5	10.0	20	7.370112032401594	20.857114445734666	hb_ant
85	3	92	2516.923913	5537.23913	-20.0	22.752795682157913	7777.6	2616.7	113.4	220.8	9.6	10	4.0459890161904575	22.734521052395216	hb_ant
86	3	20	1702.2	5571.55	-20.0	24.25448923161805	7629.625	1828.25	367.0	167.0	9.0	8	2.9551202089185233	24.25448923161805	hb_ant
87	3	18	1414.111111	5297.777778	-20.0	24.26240521844065	7648.75	1848.875	313.0	174.25	10.0	8	3.5501258384416903	24.264609650163916	hb_ant
88	3	42	3334.619048	5617.166667	-20.0	24.97315580061332	7718.875	3771.0625	364.875	161.125	10.0	16	5.986529387770433	24.74376575802095	hb_ant
89	3	18	2024.388889	5184.444444	-20.0	25.463625301033527	7963.0	2220.25	263.625	165.75	8.0	8	4.287526790594731	25.474496866038375	hb_ant
90	3	16	2820.3125	5572.25	-20.0	25.58173962135841	7836.4285709999995	2400.5	84.5	191.28571430000002	10.0	14	5.688635648795368	25.390097798265252	hb_ant
91	3	18	1934.2777780000001	5775.166667	-20.0	25.630998028478313	7909.625	2518.875	359.875	150.75	9.0	8	2.956740064589377	25.62133114779339	hb_ant
92	3	23	2807.73913	5176.0434780000005	-20.0	26.496986539695772	7642.583333	2089.833333	322.8333333	144.91666669999998	10.0	12	5.718359667148063	26.485873112367116	hb_ant
93	3	16	2558.625	5368.25	-20.0	27.202915193779546	7832.548387000001	2509.4516129999997	388.983871	124.8225807	9.838709677	31	14.230568620500167	27.363314587843945	hb_ant
94	3	18	1778.2222219999999	5172.111111	-20.0	28.05652678783368	7687.875	1984.875	455.5	107.0	10.0	8	3.89127586010207	28.05652678783368	hb_ant
95	3	20	2030.95	5527.25	-20.0	28.607789674927663	7765.6	2089.0	460.8	99.2	10.0	10	4.04966303315392	28.618067272715603	hb_ant
96	3	53	2952.698113	5721.471697999999	-20.0	30.44334472031461	7666.818181999999	3728.2727270000005	316.13636360000004	100.5	10.0	11	3.740088643885134	30.0833662373599	hb_ant
97	3	22	1522.681818	5278.636364	-20.0	31.422693767150175	7884.1052629999995	1752.3157899999999	72.7631579	116.86842109999999	9.736842105	19	9.378162401678933	31.423068101223432	hb_ant
98	3	18	2511.5	5407.888889	-20.0	31.848559762550277	7680.875	1689.125	140.875	102.375	9.0	8	3.3624745739482966	31.834778954661804	hb_ant
99	3	33	2536.727273	5654.9696969999995	-20.0	31.938547876354466	7667.65	2608.5	103.9	106.3	10.0	20	7.11827086913566	31.924181866006293	hb_ant
100	3	20	1742.25	5547.8	-20.0	32.07338025187171	7845.0	2044.7777780000001	261.0555556	82.83333333	10.0	9	3.726666426331158	32.08257862326317	hb_ant
101	3	28	2575.464286	5096.035714	-20.0	32.68406239167912	7702.166667	2156.833333	413.94444439999995	54.44444444	10.0	18	9.205264599132677	32.67786025316251	hb_ant
102	3	177	2989.683616	5675.881356	-20.0	33.49879977996253	7909.489795999999	3261.0	275.2040816	59.85714286	9.663265306	98	38.56557482277294	33.7525565358837	hb_ant
103	3	31	1405.967742	5624.774194	-20.0	33.928518729734456	7676.363636	1639.636364	58.13636364	85.40909091	10.0	11	4.012158192247603	34.07825018375023	hb_ant
104	3	18	1787.388889	5520.666667	-20.0	35.10666090708011	7736.842105	3768.3157899999997	39.13157895	77.60526316	8.736842105	19	7.627218932397822	34.90361080036504	hb_ant
105	3	18	2268.055556	5111.944444	-20.0	35.81247767934921	8105.444444	1819.6666670000002	359.05555560000005	22.38888889	10.0	9	5.270303755280796	35.81688653882776	hb_ant
106	3	32	1645.15625	5078.28125	-20.0	37.49882516535897	7609.125	1718.25	246.5	19.0	10.0	8	3.986929632934371	37.3061723326041	hb_ant
107	3	16	1697.0	5221.125	-20.0	37.89811256599924	7834.0909090000005	1835.4545460000002	18.95454546	42.22727273	6.454545455	11	5.505063563695565	37.929952297719936	hb_ant
108	3	25	3101.48	5589.92	-20.0	38.24340071725058	7875.583333	3988.416667	97.75	28.91666667	10.0	12	4.906682026934194	38.13196213129984	hb_ant
109	3	18	1712.8333329999998	5258.444444	-20.0	38.64640872132569	7897.111111	1695.111111	52.83333333	28.61111111	10.0	9	4.516164477138671	38.64320454627549	hb_ant
110	4	16	1463.4375	5448.5625	-19.0	6.56297113675877	7920.333333	1567.777778	355.5	391.3888889	8.555555556	9	4.082900305722839	6.571788855715872	hb_ant
111	4	16	1360.0625	5120.0	-19.0	9.980320517344246	7894.625	1925.125	259.375	361.625	10.0	8	4.3353515625	9.976038184932605	hb_ant
112	4	22	941.4090909	4902.136364	-19.0	10.352877604280408	7622.26087	1170.086957	202.673913	364.36956519999995	7.695652174	23	12.762367056421608	10.372993177176294	hb_ant
113	4	18	1460.111111	5004.0	-19.0	10.589358002989613	7674.125	1107.375	233.0	357.5	10.0	8	4.268784972022382	10.589358002989613	hb_ant
114	4	91	1781.2307690000002	5539.131868	-19.0	11.194376117332702	7774.761904999999	1978.1904760000002	401.5952381	323.69047620000003	9.714285713999999	21	8.475738057117503	11.444527641201486	hb_ant
115	4	36	2198.694444	5656.583333	-19.0	16.01624755626055	7661.0	1308.444444	310.8333333	281.05555560000005	10.0	9	3.189160123878618	15.812067798470546	hb_ant
116	4	20	1714.0	5523.8	-19.0	16.163504904633896	7736.3125	1694.9375	186.375	293.0	9.4375	16	6.408667945979216	16.213560077755606	hb_ant
117	4	24	2092.416667	5387.208333	-19.0	16.9072364437587	8187.0769230000005	1888.307692	258.4230769	274.2692308	10.0	13	6.75642919673959	16.91886737948843	hb_ant
118	4	22	1287.0	4876.2272729999995	-19.0	17.882183217767025	7641.363636	1372.5454550000002	130.9545455	279.6818182	8.0	11	6.237711716477659	17.871361473577846	hb_ant
119	4	39	2144.923077	5150.615385	-19.0	18.20465280185792	7622.588234999999	1395.588235	274.0882353	257.67647059999996	10.0	17	8.158935449224964	18.065816023435747	hb_ant
120	4	22	1688.863636	5358.0	-19.0	18.46905960483214	7648.5454549999995	1394.136364	442.1818182	229.0	9.590909091	22	9.405001868234415	18.51906826225196	hb_ant
121	4	20	3337.25	5644.35	-19.0	20.80942177285354	7603.2	3389.9	427.2	202.3	9.0	10	3.470461612054531	20.8004016090022	hb_ant
122	4	16	2821.25	5257.875	-19.0	21.332559198834947	7733.888889	2411.666667	281.5	215.5	10.0	9	4.238237881463519	21.332559198834947	hb_ant
123	4	22	1966.727273	5423.136364	-19.0	22.378891790111176	7710.166667	1498.666667	93.5	228.16666669999998	9.0	12	5.060607330138676	22.365665207707558	hb_ant
124	4	18	1324.111111	5160.722222	-19.0	22.38115859583122	7675.0909090000005	1445.4545460000002	434.1363636	181.4090909	10.0	11	5.359338163773775	22.383088097893793	hb_ant
125	4	18	2683.944444	5351.777778	-19.0	25.56821186691473	7729.84	2267.44	87.34	187.9	9.2	25	11.108748908520173	25.627994585335497	hb_ant
126	4	36	2776.916667	5301.777778	-19.0	25.78916097697484	7643.0434780000005	2586.304348	362.5869565	148.28260869999997	10.0	23	10.156802747080363	25.787738568552605	hb_ant
127	4	20	2644.95	4719.25	-19.0	27.709282556953415	7970.866667	2964.1333329999998	289.6333333	134.2333333	9.333333332999999	15	10.335169784393708	27.693656590955452	hb_ant
128	4	18	2386.888889	5302.333333	-19.0	27.999386255528538	7791.0	2276.555556	172.0555556	146.27777780000002	10.0	9	4.224178035658779	28.01261282999621	hb_ant
129	4	54	2863.962963	5479.351852000001	-19.0	29.5241342042432	7610.392856999999	2542.75	166.71428569999998	128.0357143	10.0	28	10.889818677773048	29.51820437969372	hb_ant
130	4	49	2721.714286	5743.857143	-19.0	30.171257946571885	7634.625	2594.125	199.125	116.625	10.0	8	2.633446911964746	30.07235056744914	hb_ant
131	4	18	2119.444444	5219.333333	-19.0	30.734383476888233	7694.6	2138.4	226.0	104.7	10.0	10	4.742495849708936	30.727329300135366	hb_ant
132	4	31	2810.9677420000003	5474.709677000001	-19.0	30.970960022737742	7685.933333	3067.4	294.4333333	94.76666667	10.0	15	6.058468265330078	30.773668306987737	hb_ant
133	4	20	1957.3	5615.65	-19.0	31.12986854682979	7706.777778	2162.888889	200.9444444	102.9444444	9.0	9	3.3513751750910408	31.138305618907697	hb_ant
134	4	28	1624.392857	5393.285714	-19.0	31.132694104931577	7677.0	1740.0	84.9375	118.8125	10.0	16	6.774984770628825	31.136790848960366	hb_ant
135	4	24	1537.5	5147.875	-19.0	31.66960174578663	7661.416667	1966.0	74.33333333	113.58333329999999	10.0	12	5.85921375402472	31.666746862838973	hb_ant
136	4	22	1761.181818	5206.0454549999995	-19.0	32.47071479530899	7728.461539	1806.076923	259.7307692	78.26923077	10.0	13	6.298717399884862	32.45914696853913	hb_ant
137	4	148	2912.891892	5638.439189	-19.0	33.91083844868065	7723.384615000001	2832.153846	103.6538462	77.42307692	10.0	13	4.807055575038857	34.21850826263432	hb_ant
138	4	44	2048.977273	5842.9772729999995	-19.0	34.28150860485651	7676.888889	1579.111111	226.61111110000002	61.16666667	10.0	9	2.8247935552084775	34.17548616843905	hb_ant
139	4	18	2672.444444	5379.555556	-19.0	34.5405946578458	7836.5	2613.125	375.25	36.125	10.0	8	3.6537508252103637	34.551213167129646	hb_ant
140	4	22	1596.9545460000002	5313.7272729999995	-19.0	35.26619573145252	7809.214286	1777.857143	33.28571429	73.78571429	9.0	14	6.574823356012312	35.27011000675294	hb_ant
141	4	29	1841.6206899999997	5491.896552	-19.0	35.84836859907552	7879.75	1977.25	186.0	46.5	10.0	8	3.478366244361115	35.77973735027875	hb_ant
142	4	18	2049.888889	5447.5	-19.0	36.22378118367562	7802.5	1860.75	423.875	8.25	9.0	8	3.458467186782928	36.23615860347847	hb_ant
143	4	16	2131.3125	5301.875	-19.0	36.4928419290063	7635.0	1856.125	252.375	28.375	10.0	8	3.5204526700459744	36.49847953141339	hb_ant
144	4	22	1855.409091	5444.636364	-19.0	37.366162895846614	7758.7	1537.3	263.6	15.8	9.0	10	4.250171143293638	37.37472172858673	hb_ant
145	4	21	2047.857143	5871.428571	-19.0	40.777308633122736	7869.666667	1614.0	39.5	3.9444444439999997	9.777777777999999	9	3.0629927021213863	40.74530048326342	hb_ant
146	5	18	1737.7777780000001	5353.833333	-18.0	5.668927767695494	7845.0	1729.375	367.625	401.25	9.0	8	3.7224418648147717	5.657755031339616	hb_ant
147	5	16	1521.0625	5239.125	-18.0	7.516632130003272	7607.916667	1515.416667	290.3333333	388.0833333	9.416666667000001	12	5.4256197368835455	7.540663449102794	hb_ant
148	5	30	1491.9	5751.933333	-18.0	7.876897647950574	7711.5	1554.166667	252.70833330000002	389.5416667	9.5	24	8.176311734731296	7.832867139555918	hb_ant
149	5	24	1336.083333	5366.083333	-18.0	8.366618978270772	7697.75	1341.5	266.0	381.0	10.0	12	5.2142313616209375	8.366618978270772	hb_ant
150	5	18	1357.555556	5115.611111	-18.0	8.62324883842615	7933.0	1172.555556	230.9444444	382.6111111	9.0	9	4.956690305577843	8.618839982915578	hb_ant
151	5	22	1199.5	4913.2272729999995	-18.0	9.189284633137234	8252.6	1381.3	384.0	354.4	10.0	10	6.796699076696673	9.198206231996563	hb_ant
152	5	18	1136.833333	5940.833333	-18.0	9.711577873871674	7605.625	1608.375	243.75	367.0	10.0	8	2.2418291491228413	9.718889737157813	hb_ant
153	5	18	1362.666667	5438.888889	-18.0	9.821945497327949	7610.555556	1696.2222219999999	413.3888889	342.6111111	9.0	9	3.593564862582359	9.81512727317752	hb_ant
154	5	18	1246.0	5324.777778	-18.0	9.984178711284182	7715.666667	1600.555556	211.61111110000002	368.1666667	9.0	9	4.041107610143728	9.974758650709228	hb_ant
155	5	20	1570.7	5581.2	-18.0	11.711341925798562	7675.9090909999995	1403.0	200.31818180000002	347.6818182	8.0	11	4.128466996524044	11.722865291769578	hb_ant
156	5	18	2917.055556	5305.0	-18.0	11.927420257254301	7724.4	2745.7	391.3	319.0	10.0	10	4.560603204524034	11.928384004927086	hb_ant
157	5	20	1684.95	5679.35	-18.0	12.147870381656864	7619.0	1414.3	188.6	343.9	10.0	10	3.415267592242069	12.150038813649575	hb_ant
158	5	18	1567.833333	5513.944444	-18.0	12.538908097521698	7761.555556	1630.888889	417.8333333	307.72222220000003	10.0	9	3.6686078747151054	12.535703926331045	hb_ant
159	5	20	1907.45	4950.75	-18.0	13.905807933381665	7698.2	1662.2	165.1	324.9	10.0	10	5.549563197495329	13.912659665240293	hb_ant
160	5	20	1613.15	5747.3	-18.0	14.419739146612944	7609.416667	1366.0	160.75	318.4166667	10.0	12	3.8879821836340547	14.474337011034622	hb_ant
161	5	26	1560.692308	5449.769231	-18.0	15.199264786492847	7782.769231	1861.307692	397.4230769	276.7307692	9.0	13	5.565189774913608	15.216460740699159	hb_ant
162	5	16	1700.9375	5325.0625	-18.0	16.373329569585493	7813.75	1487.0	157.0	295.0	10.0	8	3.7388293564629524	16.373329569585493	hb_ant
163	5	34	1471.647059	5927.882353	-18.0	18.773239601476842	7647.375	1815.875	134.875	266.0	10.0	8	2.3205489510159314	18.914637236724765	hb_ant
164	5	18	1724.7777780000001	5375.666667	-18.0	18.8796898004401	7738.666667	2002.7777780000001	386.6111111	232.16666669999998	10.0	9	3.9561604759746904	18.870269739865147	hb_ant
165	5	30	1739.6	5552.3	-18.0	20.8631706558801	7634.555556	1594.222222	377.94444439999995	209.16666669999998	10.0	9	3.375231886605551	20.789503133223842	hb_ant
166	5	18	3229.444444	5505.166667	-18.0	21.041007743483473	7760.75	3039.375	162.0	235.5	10.0	8	3.2777693674864348	21.041007743483473	hb_ant
167	5	16	2575.0	5360.5	-18.0	22.64535872152329	7794.411765000001	1809.705882	120.38235290000001	218.6176471	10.0	17	7.718776234493053	22.832007653487132	hb_ant
168	5	18	2356.555556	5028.833333	-18.0	22.87455171838612	7831.2	2533.3	110.0	219.5	7.0	10	5.57259801912787	22.87455171838612	hb_ant
169	5	25	2742.64	5416.32	-18.0	24.392848023711608	7905.363636	2208.818182	137.9545455	196.4090909	10.0	11	5.054996749822759	24.40394656978437	hb_ant
170	5	26	2766.923077	5411.846154	-18.0	26.61921268437895	7729.448276000001	2418.758621	79.53448276	176.2586207	9.689655172	29	12.419137504181172	26.636477042698868	hb_ant
171	5	20	1819.6	5178.75	-18.0	28.97159867327888	7600.2	1304.5	70.9	147.9	10.0	10	4.675742215785663	28.98061883713023	hb_ant
172	5	68	1419.882353	5540.264706	-18.0	32.7931213627466	7616.8	1255.0	69.23333333	100.9	10.0	15	5.622119350410692	32.72858459561502	hb_ant
173	5	193	2410.761658	5699.388601	-18.0	33.78402850791862	7651.625	2546.25	112.25	86.875	10.0	8	2.740274840929381	33.37520770114131	hb_ant
174	5	18	2724.444444	5558.5	-18.0	34.41324026611408	7809.0	3318.75	242.5	56.0	10.0	8	3.239003328236035	34.41324026611408	hb_ant
175	5	83	2422.216868	5279.144578	-18.0	36.064234870774285	7758.388889	2054.833333	338.05555560000005	21.33333333	10.0	18	8.453338782190857	36.12834023688451	hb_ant
176	5	50	1750.44	5671.52	-18.0	37.45847837662712	7704.0	1534.5	262.875	15.75	10.0	8	2.8669280898242437	37.38655026848781	hb_ant
177	5	18	2019.1666670000002	4957.222222	-18.0	39.65090169594612	7901.0	1751.2222219999999	127.6111111	5.722222222	9.0	9	5.344525384482551	39.64890220471062	hb_ant
178	6	24	1613.208333	4866.958333	-17.0	6.133224914379014	7972.166667	1681.5833329999998	342.3333333	398.8333333	10.0	12	7.65621923560446	6.123756736586837	hb_ant
179	6	20	1142.65	5082.45	-17.0	7.800112912435122	7629.555556	1529.222222	230.16666669999998	393.05555560000005	7.0	9	4.510413285718503	7.798407103892267	hb_ant
180	6	46	1564.5	5653.282609000001	-17.0	9.23813254598295	7619.375	1753.5416670000002	395.5	352.0	8.708333332999999	24	8.346693531450159	9.263984140935248	hb_ant
181	6	18	1446.166667	5413.055556	-17.0	10.36605655306564	7736.875	1170.0	255.375	357.125	9.0	8	3.4343921579363146	10.376524478261146	hb_ant
182	6	16	1526.75	5246.0	-17.0	12.669897929724838	7723.538462	1532.384615	297.2692308	323.2692308	9.538461539	13	6.13953488486466	12.609076715993147	hb_ant
183	6	38	1508.1052630000001	5425.31579	-17.0	13.686103094827194	7674.4	1268.8	407.6	297.6	10.0	10	4.145536033396501	13.449949638487743	hb_ant
184	6	20	1533.75	5719.0	-17.0	13.694757911889804	7717.2	1687.8	396.1	296.2	10.0	10	3.493967476831614	13.685737748038468	hb_ant
185	6	16	1682.125	4991.125	-17.0	13.95220788719021	7600.25	1450.25	244.375	313.625	9.0	8	4.182023090986501	13.947925554778571	hb_ant
186	6	18	2124.166667	5067.166667	-17.0	15.505097815118718	7729.0	1568.666667	259.3888889	291.8333333	10.0	9	4.727790019818583	15.514517875693674	hb_ant
187	6	20	1218.2	5294.4	-17.0	15.92409204929654	7898.2	1203.8	172.3	298.5	9.0	10	4.918026594137202	15.929686347218569	hb_ant
188	6	39	1450.666667	5370.897436	-17.0	16.784183442687315	7803.666667	1515.666667	153.5	292.6111111	8.555555556	9	4.076585587399774	16.600858106875467	hb_ant
189	6	20	1978.3	4985.25	-17.0	18.090586567269504	7739.636364	1597.090909	138.13636359999998	275.9545455	9.0	11	6.077578858432376	18.089289470793528	hb_ant
190	6	34	1775.705882	5493.823529	-17.0	18.614013066053772	7702.272727	1465.181818	433.5	230.7727273	10.0	11	4.421864126098323	18.47251520981183	hb_ant
191	6	18	1565.777778	5185.888889	-17.0	21.00352708781508	7975.875	1066.875	289.75	218.5	10.0	8	4.303965890079833	21.005032943486043	hb_ant
192	6	20	1459.5	5512.25	-17.0	21.01388951261604	7616.6	1535.5	368.2	207.8	10.0	10	3.817588099233526	21.003611914828088	hb_ant
193	6	28	1460.357143	5963.321429	-17.0	22.880215668794463	7820.125	1869.5	117.0	215.625	9.625	8	2.490965604463647	23.106174578021847	hb_ant
194	6	18	2038.3333329999998	5709.666667	-17.0	26.34455614506681	7881.352940999999	2111.882353	295.61764710000006	150.73529409999998	9.705882353	17	6.465993342724849	26.319186699325734	hb_ant
195	6	36	1814.888889	5445.694444	-17.0	28.097372004972634	7662.688889	1714.6	65.03333333	160.7	7.955555556	45	18.31993165443199	28.02842485018124	hb_ant
196	6	22	1731.090909	5060.5909090000005	-17.0	28.819047324667515	7733.5	2071.857143	74.14285714	149.5	9.0	14	7.394537109776874	28.818484095599615	hb_ant
197	6	20	1552.45	5164.1	-17.0	30.273190353685365	7839.333333	1728.8333329999998	57.41666667	133.4166667	10.0	12	6.216533373869598	30.27619707228769	hb_ant
198	6	18	1744.2222219999999	5335.333333	-17.0	30.394876313115162	7699.888889	1600.0	364.8333333	89.94444444	10.0	9	3.9886917415961953	30.39306928717738	hb_ant
199	6	29	1454.103448	5341.793103	-17.0	30.507048509833645	7742.111111	1656.888889	432.6111111000001	80.05555556	9.0	9	4.044121824910747	30.442988843249307	hb_ant
200	6	18	1485.888889	5396.055556	-17.0	30.834472077424568	7645.0	1228.785714	75.0	123.8571429	9.357142857000001	14	5.834858794400447	30.844194583584073	hb_ant
201	6	22	2062.590909	5739.0909090000005	-17.0	32.16883150214854	7707.5	2437.9	228.6	86.3	10.0	10	3.4298273406214124	32.15935408954726	hb_ant
202	6	27	1792.962963	5661.111111	-17.0	32.83564658558506	8008.625	1644.25	59.75	101.875	9.0	8	3.317389597866877	32.75402892098054	hb_ant
203	6	18	1862.0555559999998	5196.555556	-17.0	33.52930127577579	7644.5	1851.375	309.25	57.875	10.0	8	3.7685646465164044	33.54072706626548	hb_ant
204	6	58	2089.293103	5849.310345	-17.0	34.10327196095154	7608.0	1833.3333329999998	161.25	74.0	10.0	12	3.60799386854896	33.865695149256126	hb_ant
205	6	27	2055.62963	5061.592593	-17.0	35.251198090533954	7633.846154000001	1763.1538460000002	321.6538462	35.5	10.0	13	6.606477245767537	35.181910914154464	hb_ant
206	6	30	2985.566667	5529.766667	-17.0	35.26657385576591	7696.3	3260.8	43.6	73.9	8.0	10	3.9179471096479093	35.14921121682396	hb_ant
207	6	20	1791.4	4984.7	-17.0	35.5074964875251	7628.636364	1779.181818	357.5	26.5	10.0	11	5.83451361245411	35.5074964875251	hb_ant
208	6	18	1927.4444440000002	4678.277778	-17.0	35.585733257202975	8013.125	1950.75	412.5	18.0	10.0	8	5.702692110643628	35.585733257202975	hb_ant
209	6	18	2014.1666670000002	5367.611111	-17.0	35.96437484362269	7711.25	1718.25	330.0	24.5	10.0	8	3.493008477007007	35.96437484362269	hb_ant
210	6	20	1815.45	5089.2	-17.0	36.17526447813284	7647.444444	1246.0	204.16666669999998	39.16666667	10.0	9	4.52412952841311	36.16474095301367	hb_ant
211	6	31	1852.064516	5071.645161	-17.0	36.386046704331726	8150.5	1990.0	277.375	26.3125	9.0	16	9.71315536875747	36.391104456833446	hb_ant
212	6	20	2288.55	5521.15	-17.0	37.77676056789822	7700.0	2315.888889	210.16666669999998	18.05555556	10.0	9	3.551732881736595	37.77505476252974	hb_ant
213	6	43	2251.906977	5273.139535	-17.0	40.04682852248754	7655.631579000001	2215.052632	30.18421053	14.71052632	10.0	19	8.584515644909823	39.99191311917971	hb_ant
214	7	18	1214.888889	5502.5	-16.0	8.329056347154413	7655.875	1234.25	339.0	371.5	10.0	8	3.1307587460245343	8.329056347154413	hb_ant
215	7	18	1631.777778	5267.888889	-16.0	8.580735601136825	8091.444444	1514.0	320.8333333	370.8333333	10.0	9	4.823943809457216	8.57892857519904	hb_ant
216	7	151	1598.0198679999999	5590.721854	-16.0	9.891697790874622	7657.25	1489.333333	354.5833333	357.5	10.0	12	4.435623592015672	9.271132054448172	hb_ant
217	7	20	1697.6	4769.1	-16.0	9.898802230020591	8008.7	1151.6	230.5	366.7	8.0	10	6.792895934243356	9.88635620023994	hb_ant
218	7	18	1837.1666670000002	5612.111111	-16.0	10.315459807330328	7618.9	1474.8	328.7	347.8	10.0	10	3.5758181712878057	10.32155023641041	hb_ant
219	7	18	1420.222222	5707.833333	-16.0	10.499698114054393	8101.5	1582.25	217.125	360.625	10.0	8	3.3549215996352926	10.513478921942863	hb_ant
220	7	16	1092.75	5968.6875	-16.0	10.546085595324397	7824.666667	904.5	408.5	334.0	8.5	12	3.7314317434109268	10.551506675306177	hb_ant
221	7	16	1387.5	5633.875	-16.0	10.55692775528796	7824.666667	904.5	408.5	334.0	8.5	12	4.666326463402188	10.551506675306177	hb_ant
222	7	16	1694.625	5457.25	-16.0	10.616399248105829	7890.2	1521.4	245.1	355.1	8.6	10	4.4581978102524165	10.648630615950163	hb_ant
223	7	20	1299.65	4845.7	-16.0	10.681304651864014	7696.222222	1197.444444	279.1666667	350.05555560000005	10.0	9	5.294322801246467	10.67959884332116	hb_ant
224	7	52	1428.557692	5811.807692	-16.0	10.936135628242225	7618.363636	1567.181818	389.86363639999996	335.6818182	10.0	11	3.419265818336371	10.620096895228807	hb_ant
225	7	16	1933.8125	4958.0625	-16.0	11.632867783387756	7606.772727	1620.909091	360.1818182	327.7727273	9.727272727	22	11.752902468252465	11.569573245789842	hb_ant
226	7	34	2086.176471	5424.441177000001	-16.0	13.211443632136415	7859.727273	2094.909091	222.3181818	326.6818182	10.0	11	4.938415991970484	13.150886822118006	hb_ant
227	7	24	1494.458333	5479.125	-16.0	13.494682633926335	7770.3125	1592.25	395.5625	298.3125	9.0	16	6.6906668491775605	13.52391851058233	hb_ant
228	7	18	1772.8333329999998	5073.166667	-16.0	14.025666907892964	7681.2	1584.7	164.2	323.7	8.0	10	5.140839054164666	14.01764898346731	hb_ant
229	7	29	1579.1724140000001	5840.310345	-16.0	15.257945406587416	7651.375	1382.625	178.875	307.75	10.0	8	2.4807786545802135	15.124323968872092	hb_ant
230	7	20	1602.55	5600.5	-16.0	15.443258293610826	7655.8	1760.3	162.9	305.7	9.0	10	3.669850906169092	15.46021440531715	hb_ant
231	7	22	1744.227273	5347.4090909999995	-16.0	16.356518092953877	7814.0	1865.0	209.5	288.13636360000004	10.0	11	5.073952551089757	16.348810777158324	hb_ant
232	7	55	1706.745455	5644.454546	-16.0	17.49095504949542	7645.0	1416.6	168.4	277.2	9.0	10	3.544267099143719	17.66232766418815	hb_ant
233	7	20	1430.4	4898.15	-16.0	19.410122343189645	7813.083333	988.5833332999998	261.6666667	242.41666669999998	10.0	12	7.141308452374876	19.411502737472173	hb_ant
234	7	22	1908.818182	5592.0	-16.0	20.239107825999366	8139.866667	1427.266667	424.03333330000004	209.7	10.0	15	6.834406295600859	20.247474974646025	hb_ant
235	7	16	1806.8125	5147.9375	-16.0	21.996898115773735	7731.875	1916.5	395.375	191.625	9.0	8	4.015491641069846	21.992615783362094	hb_ant
236	7	108	1548.296296	5574.074074	-16.0	24.548417384588728	7798.6	1060.8	109.1	198.2	10.0	10	3.990843854006523	24.57466655546502	hb_ant
237	7	22	1675.727273	4980.5909090000005	-16.0	25.375719622404137	7949.9090909999995	1271.4545460000002	244.9545455	169.68181819999998	10.0	11	6.55795679644726	25.364897878214958	hb_ant
238	7	16	1580.625	5251.75	-16.0	25.40344543314108	7765.882353	2078.117647	87.32352941	190.55882350000002	9.529411765	17	8.138287237777883	25.41717031559089	hb_ant
239	7	18	1707.111111	5275.722222	-16.0	30.264171614602276	7662.125	1587.0	62.25	132.75	10.0	8	3.6186935969427534	30.27669962084517	hb_ant
240	7	20	1870.4	5574.15	-16.0	31.121169156941864	7835.0	2099.636364	176.5	106.5	10.0	11	4.461550191509021	31.121169156941864	hb_ant
241	7	40	1946.875	5516.45	-16.0	31.153586573684986	7693.655172	2255.551724	360.22413789999996	81.87931035	10.0	29	11.445576410191338	31.083087756824465	hb_ant
242	7	22	1689.136364	5436.5909090000005	-16.0	31.575294689352226	7706.7	1713.3	195.5	98.4	10.0	10	4.175611387720839	31.557979893887975	hb_ant
243	7	146	1896.6917809999998	5649.986301	-16.0	31.744548973880015	7833.333333	1456.777778	221.7222222	98.61111111	10.0	9	3.4779063596175606	31.256920698589873	hb_ant
244	7	18	1515.0	5366.833333	-16.0	32.99353747401281	7636.111111	1487.555556	244.83333330000002	73.61111111	10.0	9	3.8055029353004888	32.99033329885419	hb_ant
245	7	20	1837.35	5505.7	-16.0	33.064411411854515	7866.3947370000005	1839.605263	273.9210526	71.89473684	10.0	38	16.293368691719497	32.81117016029203	hb_ant
246	7	40	1940.275	5559.3	-16.0	33.49818762710668	7688.769231	1831.7692309999998	231.19230770000001	71.03846154	10.0	13	4.9796017489612	33.34239560884309	hb_ant
247	7	18	1793.3333329999998	5301.555556	-16.0	33.747135310090265	7758.125	1241.5	319.375	53.75	9.0	8	3.706941357948866	33.758308045652555	hb_ant
248	7	18	1876.1666670000002	5676.333333	-16.0	33.88900294184496	7747.666667	2383.555556	163.38888889999998	73.38888889	10.0	9	3.2841623126011035	33.891002432683656	hb_ant
249	7	20	1918.5	5164.45	-16.0	34.02112617323077	7925.7	1442.9	119.2	77.6	10.0	10	5.346648723484592	34.03591385294438	hb_ant
250	7	36	1814.6944440000002	5246.305556	-16.0	34.39070411322679	8038.727273	2414.818182	357.5	41.5	10.0	11	5.85490847971494	34.31710430927742	hb_ant
251	7	20	1969.65	5330.25	-16.0	35.14138433211652	7709.4	1932.1	321.0	36.1	10.0	10	4.463486703250316	35.14138433211652	hb_ant
252	7	16	2119.0	5242.0	-16.0	35.94110269257665	7654.875	1440.375	354.625	21.375	10.0	8	3.682373140022892	35.94538502498829	hb_ant
253	7	20	2333.85	5155.05	-16.0	36.939072193388206	7643.416667	3229.25	382.25	5.166666667	10.0	12	5.79245594203742	36.932155237463896	hb_ant
254	7	20	1562.0	5195.3	-16.0	37.49382510120418	7912.625	1545.25	295.625	9.875	9.0	8	4.184281947144534	37.497706466161546	hb_ant
255	7	16	1932.625	5216.3125	-16.0	38.60452900758951	7867.307692	2009.0	37.34615385	31.57692308	9.538461539	13	6.606762439175185	38.57575373216593	hb_ant
256	7	19	1846.684211	5651.684211	-16.0	39.16163529841409	7622.736842	2020.3684210000001	201.9210526	1.184210526	9.684210526000001	19	6.626343332507898	39.20335617393249	hb_ant
257	7	18	1842.9444440000002	5001.666667	-16.0	39.49857683271086	7740.375	1747.875	148.25	4.625	9.0	8	4.38047317478304	39.5122070531779	hb_ant
258	8	18	1715.7777780000001	4303.611111	-15.0	4.6046211450090775	9658.818181999999	2931.090909	316.86363639999996	421.4090909	5.0	11	13.687871943269547	4.608302913596323	hb_ant
259	8	16	2063.5625	4048.8125	-15.0	4.9610820988881965	9631.5	2585.0	291.375	420.375	5.0	8	11.030765193498093	4.966719701295284	hb_ant
260	8	24	1758.8333329999998	5692.291667	-15.0	10.862828496262981	7800.642856999999	1285.285714	215.0	356.57142860000005	10.0	14	5.185418876393633	10.85820782443399	hb_ant
261	8	20	1439.55	5730.3	-15.0	11.952705086833511	7939.875	1639.625	339.75	325.875	10.0	8	3.084759960211507	11.941700936018423	hb_ant
262	8	18	1987.2222219999999	5147.388889	-15.0	12.25056794800254	7621.75	2051.75	288.25	328.875	9.0	8	3.845617518874821	12.261993738492231	hb_ant
263	8	69	1552.9565220000002	5764.26087	-15.0	12.353037875514042	7821.461539	1678.384615	229.3461539	335.4230769	10.0	13	4.639555582258025	12.380986692089069	hb_ant
264	8	24	1806.5416670000002	5139.291667	-15.0	12.732646660556991	7746.4	2434.0	174.6	338.3	6.8	20	10.145788571372783	12.746242133018546	hb_ant
265	8	18	1858.1666670000002	5556.5	-15.0	13.125083316135575	7709.222222	1893.3333329999998	398.3888889	302.8333333	8.0	9	3.48681724070908	13.134503376710526	hb_ant
266	8	20	1711.6	5080.95	-15.0	15.248689638359433	7754.555556	1473.333333	267.0555556	294.3888889	10.0	9	4.7358171216012765	15.228587089123836	hb_ant
267	8	18	1501.222222	5079.944444	-15.0	15.344646670719108	7856.444444	1687.4444440000002	324.8333333	285.05555560000005	10.0	9	4.919049858805897	15.342839644781323	hb_ant
268	8	18	1215.111111	5035.833333	-15.0	15.65739416063077	7664.882353	1642.176471	410.9117647	265.26470589999997	10.0	17	8.875161345614773	15.980155034380552	hb_ant
269	8	16	1649.25	5233.125	-15.0	16.869238097682086	7712.818181999999	1574.090909	437.4090909	249.9545455	8.545454546	11	5.212301445503402	16.907873130972007	hb_ant
270	8	20	1998.45	5477.25	-15.0	17.420412771936125	7792.230769	1573.692308	259.2692308	267.7307692	10.0	13	5.494499976630609	17.428582146645024	hb_ant
271	8	22	1723.681818	5319.5909090000005	-15.0	18.511845012805292	7707.692308	1368.0	201.8076923	261.96153849999996	10.0	13	5.836034897810595	18.50943247880005	hb_ant
272	8	18	1663.222222	5468.444444	-15.0	19.142902659164832	7916.111111	1744.0	274.27777779999997	244.0555556	10.0	9	4.028385078899414	19.144709685102615	hb_ant
273	8	18	1952.5555559999998	5321.0	-15.0	19.390882320863778	7633.25	1710.75	241.0	245.5	10.0	8	3.476414207855666	19.390882320863778	hb_ant
274	8	18	1990.2777780000001	4906.666667	-15.0	20.12595367981626	8365.75	1898.125	143.25	249.75	9.0	8	5.639809781682077	20.113425673464935	hb_ant
275	8	18	1874.611111	5238.888889	-15.0	21.532134067170066	7872.0	1592.875	115.75	235.75	10.0	8	4.020869564962442	21.522617772160668	hb_ant
276	8	18	1641.777778	5778.888889	-15.0	21.693654449455643	7632.5	2381.0	175.0	225.5	10.0	8	2.566044991144664	21.693654449455643	hb_ant
277	8	18	2006.611111	5725.0	-15.0	23.428407173699103	7715.5	1751.875	211.0	198.75	10.0	8	2.7814847161572054	23.426202741975835	hb_ant
278	8	20	1734.95	4998.35	-15.0	23.57654629089066	7706.181818000001	1895.909091	312.13636360000004	183.0454546	9.0	11	5.959196534456372	23.575970643498234	hb_ant
279	8	18	1250.5	5390.388889	-15.0	24.243144527517916	7783.875	1927.0	88.125	205.375	10.0	8	3.552227730187428	24.23267660210556	hb_ant
280	8	31	1781.3870969999998	5380.677419	-15.0	24.929668755852514	7728.5454549999995	1913.363636	385.7727273	156.5	10.0	11	4.7998693073110985	24.884226844052524	hb_ant
281	8	22	1492.818182	5447.181818	-15.0	24.937536563433053	7616.363636	1733.727273	288.2272727	169.13636359999998	10.0	11	4.380430247279842	24.939015040481667	hb_ant
282	8	28	1797.5	5306.75	-15.0	26.212328537796786	7671.173913	1842.6956519999999	196.2391304	165.71739130000003	10.0	23	10.2476562866161	26.20769305295336	hb_ant
283	8	33	1427.5454550000002	5323.666667	-15.0	26.90772149705593	7848.0909090000005	1613.818182	77.22727273	174.5	9.0	11	5.216079142244312	26.801055404632617	hb_ant
284	8	20	1637.2	5310.95	-15.0	27.83338358792093	7801.3	1363.9	306.9	130.3	10.0	10	4.68908575678551	27.81859590820732	hb_ant
285	8	20	3124.75	5101.15	-15.0	27.872652736522678	7872.4	3549.4	88.7	159.5	9.0	10	5.432598531703636	27.86705843860065	hb_ant
286	8	28	1770.607143	5298.214286	-15.0	28.017781877650393	7627.214286	1661.142857	314.92857139999995	126.7857143	10.0	14	6.1541489716937425	28.01044073343683	hb_ant
287	8	18	1782.611111	5125.111111	-15.0	31.05154338622468	7810.1	1939.8	347.7	84.0	9.0	10	5.238889130105339	31.05057963855189	hb_ant
288	8	30	1413.266667	5373.733333	-15.0	31.054856627376132	7649.288462	1788.5384620000002	61.51923077	123.36538459999998	8.480769231	52	22.01986205406669	31.029380922268125	hb_ant
289	8	22	1631.272727	5382.2272729999995	-15.0	32.48566869425109	8373.0	1582.0	354.375	65.0	10.0	8	4.4454053317343085	32.48603831324219	hb_ant
290	8	16	1646.9375	5422.875	-15.0	32.56334483842615	7686.153845999999	2168.153846	344.7307692	65.57692308	9.461538462	13	5.4256506000968105	32.54481829150911	hb_ant
291	8	42	1729.119048	5422.023810000001	-15.0	34.935261703812714	7685.25	1867.9166670000002	301.8333333	43.83333333	10.0	12	5.008962563002834	34.73547909792523	hb_ant
292	8	18	1992.388889	5067.111111	-15.0	35.48087581280465	7695.625	1765.875	80.875	64.75	10.0	8	4.149921059822601	35.47120893291333	hb_ant
293	8	32	1651.6875	5294.78125	-15.0	37.13898494287015	7816.588234999999	1720.941177	32.55882353	47.14705882	8.529411765	17	8.09678751978658	37.392020880017064	hb_ant
294	9	20	1883.85	4249.15	-14.0	4.687168399915316	11151.84615	2995.2307690000002	312.8846154	420.88461540000003	6.0	13	21.118353070614123	4.693066197968856	hb_ant
295	9	16	1261.5625	4291.6875	-14.0	4.984819372181199	9446.636364	1787.4545460000002	376.86363639999996	408.3181818	4.3636363639999995	11	13.212620328017826	4.996661035702142	hb_ant
296	9	22	1858.772727	4053.454546	-14.0	5.097626094423028	10201.192309999999	2480.346154	290.6923077	418.9230769	5.423076922999999	26	39.43332287313626	5.089345420528249	hb_ant
297	9	16	1714.125	4067.875	-14.0	7.1925862721574605	11278.77778	2357.777778	436.5	372.5	0.0	9	15.953814957440926	7.1925862721574605	hb_ant
298	9	18	2110.166667	4530.055556	-14.0	8.31340257773957	9720.681818000001	2360.090909	398.5454546	363.4090909	6.545454546	22	25.208030310522755	8.325545330448504	hb_ant
299	9	20	1246.5	3735.65	-14.0	8.744471460740472	11787.92308	2742.076923	443.11538459999997	352.1153846	0.0	13	28.02177667608047	8.738573662686928	hb_ant
300	9	18	2117.611111	4804.555556	-14.0	11.40616256669853	9775.1	3057.4	391.7	325.5	10.0	10	10.345482295012095	11.40821053036767	hb_ant
301	9	18	1707.7222219999999	5363.222222	-14.0	12.032904993167515	7825.142856999999	1963.142857	377.42857139999995	318.7857143	9.571428571	14	6.426526342432055	12.095785854144077	hb_ant
302	9	24	1626.541667	5074.541667	-14.0	12.590746956535128	8602.653846	2344.923077	205.15384619999998	336.4230769	8.384615385	26	18.076690009371827	12.56392408351029	hb_ant
303	9	16	2161.1875	4656.3125	-14.0	13.442225401448614	10817.05882	2747.411765	167.5	330.26470589999997	6.529411765	17	22.492624247191316	13.460898218530472	hb_ant
304	9	18	2810.222222	4305.166667	-14.0	13.855364445676928	9144.2	3099.5	191.7	322.0	10.0	10	11.240060390907043	13.854400698004143	hb_ant
305	9	32	1558.875	4936.90625	-14.0	14.045601226639635	7612.448276000001	1672.0	407.22413789999996	290.15517239999997	10.0	29	15.716465904937941	14.044842431729679	hb_ant
306	9	18	1527.055556	5370.666667	-14.0	14.115932702360253	7633.0	906.8888889000001	209.16666669999998	316.27777779999997	10.0	9	3.7911494530293464	14.119136873550904	hb_ant
307	9	20	1680.3	4890.25	-14.0	14.264131696958415	10772.54546	2686.454546	424.2272727	285.2727273	8.363636364	22	26.462962040795457	14.247960021530348	hb_ant
308	9	18	1439.055556	3784.333333	-14.0	14.607992828725944	10056.0	2497.363636	480.4090909	273.13636360000004	0.0	11	18.229983266910065	14.601963256285563	hb_ant
309	9	26	1396.9615390000001	5492.346154	-14.0	14.69248140346949	7611.5	1247.416667	164.16666669999998	314.9166667	10.0	12	4.630051609817017	14.715051139055513	hb_ant
310	9	16	1827.625	4516.625	-14.0	15.495178767329813	8078.333333	2519.444444	146.5	307.5	6.0	9	7.097196467937895	15.495178767329813	hb_ant
311	9	16	1731.75	3788.8125	-14.0	16.1738723191316	13666.666669999999	3258.444444	120.5	302.5	1.0	9	23.463997632503588	16.1738723191316	hb_ant
312	9	18	2019.6666670000002	4947.388889	-14.0	17.581873989125764	8288.054054	2317.72973	142.445946	281.2297297	7.972972972999999	37	24.983807393799566	17.623928421670204	hb_ant
313	9	20	2190.75	5056.0	-14.0	18.311946263945647	10688.72	2912.0	417.66	235.42	9.56	25	27.851661392405056	18.27544988548369	hb_ant
314	9	24	1956.375	5519.0	-14.0	19.13159538264484	7751.6	2123.533333	337.5666667	235.6333333	10.0	15	6.067947091864469	19.126904597691706	hb_ant
315	9	26	1738.384615	4519.884615	-14.0	19.340831710770942	10739.840909999999	2682.977273	450.3181818	217.2727273	8.772727273	44	60.54979281368225	19.361522752862903	hb_ant
316	9	20	1847.2	4918.55	-14.0	19.54638712285001	9404.7	2261.5	310.2	234.2	10.0	10	9.120879120879122	19.53736695899867	hb_ant
317	9	22	2051.409091	5366.0909090000005	-14.0	20.336588116338298	9327.866667	3000.6	275.6333333	228.7	10.0	15	11.074474394447869	20.348621420791286	hb_ant
318	9	18	1883.5	4662.055556	-14.0	20.508081012978515	8525.777778	2039.0	449.5	202.83333330000002	7.0	9	7.458834323251893	20.516296389233535	hb_ant
319	9	24	2081.041667	5031.0	-14.0	20.631395428611754	9085.722222	2531.444444	296.3888889	222.0555556	10.0	18	14.507056250447228	20.650886009680956	hb_ant
320	9	18	2146.388889	4745.444444	-14.0	20.807448655681227	9832.090909	3172.681818	107.2727273	246.2727273	6.545454546	22	23.58182116566362	20.779451567378572	hb_ant
321	9	18	2058.722222	4246.722222	-14.0	21.305018972118322	12105.4	3308.4	423.3	196.5	10.0	10	18.505278582357906	21.302971008449184	hb_ant
322	9	18	1629.833333	5427.555556	-14.0	21.78354244295676	8105.625	1494.0	140.125	229.25	10.0	8	3.947367342618132	21.774176733622884	hb_ant
323	9	22	2014.727273	5696.2727270000005	-14.0	22.303614891571982	7955.461539	2138.384615	399.6538462	187.26923080000003	10.0	13	5.155907373744675	22.291895420797694	hb_ant
324	9	18	1882.9444440000002	4916.0	-14.0	22.336913167719874	7765.777778	1389.222222	107.83333329999999	226.61111110000002	9.0	9	5.217249796989422	22.33370899652922	hb_ant
325	9	18	1644.611111	3567.333333	-14.0	23.783240201959288	11268.14286	3118.285714	480.64285710000007	157.28571430000002	1.428571429	14	30.221827711102765	23.793275843860062	hb_ant
326	9	24	1514.833333	5216.291667	-14.0	25.092468444194942	7736.833333	1456.25	254.5	171.41666669999998	10.0	12	5.798467939081978	25.12372786127809	hb_ant
327	9	16	2039.5625	4768.75	-14.0	26.09098432698415	10247.444440000001	3505.777778	435.5	134.5	10.0	9	10.339868930013107	26.09098432698415	hb_ant
328	9	18	1923.7777780000001	3930.111111	-14.0	26.660661065360898	10340.9	2386.9	478.3	121.5	5.0	10	16.311978740389357	26.658613101691763	hb_ant
329	9	16	1883.0625	5534.6875	-14.0	27.701277642696297	7629.375	1453.0	264.625	137.625	10.0	8	3.027722884083338	27.69564004028921	hb_ant
330	9	18	1689.3333329999998	5181.888889	-14.0	29.198653174007042	7695.888889	2094.555556	159.38888889999998	133.1666667	10.0	9	4.3663614725568465	29.1904377966678	hb_ant
331	9	16	1745.75	5207.375	-14.0	29.29687951088385	7975.75	2136.0	95.375	140.625	10.0	8	4.25300655320579	29.292597178472214	hb_ant
332	9	20	2071.25	5170.75	-14.0	30.19746203640143	7837.0	1335.75	383.375	89.875	10.0	8	4.12512691582459	30.197548645371548	hb_ant
333	9	18	2371.055556	5293.444444	-14.0	30.404848819231038	7630.1	1998.7	367.0	89.5	10.0	10	4.414244034710797	30.404848819231038	hb_ant
334	9	16	1574.75	5562.4375	-14.0	33.19159668448031	7703.636364	1221.5454550000002	50.95454546	98.04545455	6.3636363639999995	11	4.234328476319959	33.15330137605037	hb_ant
335	9	20	1947.85	5677.35	-14.0	33.2252218151957	11439.51613	3415.16129	197.2419355	77.59677419	9.612903226	31	31.463121003637255	33.19002670298705	hb_ant
336	9	20	1640.25	5523.25	-14.0	33.79937513231926	7605.363636	1656.181818	273.5	59.5	10.0	11	4.14669804843163	33.79937513231926	hb_ant
337	9	50	1736.88	5578.08	-14.0	34.06279599417474	7605.75	1080.25	212.5	69.0	10.0	8	2.9080543843042768	33.70683184387289	hb_ant
338	9	20	2090.45	5195.3	-14.0	34.17394930488282	7919.0	1998.0	301.8	50.8	9.0	10	5.242623140145901	34.18296946873416	hb_ant
339	9	18	3005.222222	4936.166667	-14.0	34.42626368902889	8138.833333	3253.166667	223.0	58.5	10.0	12	7.785798694548007	34.42626368902889	hb_ant
340	9	16	2368.4375	4133.9375	-14.0	34.56966568937532	10550.25	3195.375	34.625	82.375	4.0	8	12.416854391243216	34.57394802178696	hb_ant
341	9	20	1512.15	5159.3	-14.0	34.945173314172436	8014.333333	1679.5555559999998	45.94444444	76.27777778	9.0	9	4.980384935359447	34.93509317045158	hb_ant
342	9	22	1536.090909	5268.5909090000005	-14.0	35.41413085110378	7711.615384999999	1430.307692	232.19230770000001	44.73076923	10.0	13	6.0280478664129244	35.4193181924509	hb_ant
343	9	18	3068.166667	4508.388889	-14.0	35.499936914583024	8615.555556	3707.0	452.83333330000005	13.61111111	9.0	9	8.19904868747892	35.496732739424395	hb_ant
344	9	34	2158.676471	5702.852940999999	-14.0	35.54270237385371	7647.0	2733.375	282.375	38.0	10.0	8	2.727262412849935	35.409379751464336	hb_ant
345	9	36	2391.916667	5462.416667	-14.0	36.9769727067895	7647.375	1860.875	84.375	46.125	10.0	8	3.1999877947062503	36.91133166103173	hb_ant
346	9	18	1874.7222219999999	5207.277778	-14.0	37.15593606477131	8115.8	1512.1	37.3	49.5	8.0	10	5.585494659586029	37.1538881012106	hb_ant
347	9	27	3078.333333	5376.111111	-14.0	37.24970779879594	7601.25	2485.6	362.15	3.45	10.0	20	8.277875375184	37.28631642426848	hb_ant
348	9	18	2181.5	5428.944444	-14.0	37.36105319350175	7645.5	1948.1	110.5	36.7	10.0	10	4.082848109543116	37.37604331731601	hb_ant
349	9	23	1591.217391	5134.0	-14.0	37.43398402038659	7756.0	1539.888889	346.94444439999995	4.277777778	10.0	9	4.596416049863654	37.38548547760126	hb_ant
350	9	16	1656.375	5662.9375	-14.0	37.756266319375385	7615.0	1617.5	76.375	36.625	10.0	8	2.7576677298663457	37.751983986963744	hb_ant
351	9	22	2180.045455	5034.181818	-14.0	37.90978728018451	8926.75	2850.7	18.25	42.45	4.4	20	15.464551431503342	37.91991557229282	hb_ant
352	9	18	1804.7777780000001	5539.333333	-14.0	38.32217752759618	7746.75	2018.625	189.25	14.125	10.0	8	3.187988928342039	38.31376344844841	hb_ant
353	9	24	1460.5	5427.958333	-14.0	38.329895705655886	7754.083333	1531.833333	39.41666667	34.16666667	10.0	12	5.142541318030417	38.34778420008468	hb_ant
354	9	18	1668.555556	5063.611111	-14.0	38.33835166383915	7835.0	2450.0	211.75	10.875	10.0	8	4.37851774671959	38.32773315455531	hb_ant
355	9	18	1945.2777780000001	5515.444444	-14.0	38.36357162561829	7640.875	2097.125	46.5	33.0	8.0	8	3.082878382810523	38.36357162561829	hb_ant
356	9	20	2402.7	5861.5	-14.0	39.86025161509691	7639.0	2109.636364	115.7727273	4.772727273	10.0	11	3.335750234581592	39.852607279618596	hb_ant
357	9	35	1872.6285710000002	5808.142857	-14.0	40.621370328023254	7821.818181999999	1980.727273	38.04545455	8.318181818	10.0	11	3.8136852209659744	40.41397338039199	hb_ant
358	10	18	1485.888889	4378.444444	-13.0	3.5165843712060396	8822.0	2539.3	368.5	428.3	1.0	10	10.148708320575416	3.5015942465981906	hb_ant
359	10	22	1618.090909	4198.5909090000005	-13.0	4.496833960981054	10264.12	2516.0	315.46	423.38	5.44	25	36.11645682125207	4.467111045530657	hb_ant
360	10	16	1535.9375	5285.5	-13.0	4.5841887305691165	7894.625	2033.875	354.625	416.625	9.0	8	3.9491060448396555	4.5785511281620295	hb_ant
361	10	22	1831.863636	4715.136364	-13.0	4.880520446908701	12472.95652	2756.217391	290.97826089999995	421.58695650000004	4.7826086960000005	23	37.841930712822965	4.874840974216186	hb_ant
362	10	16	1449.5	4595.6875	-13.0	5.043849800799368	11919.555559999999	2539.333333	378.5	407.5	4.0	9	14.342753405230443	5.043849800799368	hb_ant
363	10	20	1558.7	4250.55	-13.0	5.144534332437302	10337.10526	2182.894737	394.7631579	404.1842105	3.473684211	19	27.20696143793156	5.130661367035983	hb_ant
364	10	16	1639.5	5421.6875	-13.0	5.459292180172318	7600.9090909999995	1830.272727	304.5	412.9545455	9.636363636	11	4.42139785832363	5.41329975149641	hb_ant
365	10	20	1436.05	4542.2	-13.0	6.371231707864734	11559.45833	2729.833333	259.2083333	407.5416667	4.416666667	24	37.0776715952622	6.333922485895567	hb_ant
366	10	18	1523.555556	4166.444444	-13.0	6.438150855273198	11965.88889	2183.888889	216.61111110000002	412.1666667	0.0	9	16.84769854907971	6.428730794698247	hb_ant
367	10	18	1429.833333	3251.277778	-13.0	6.893143777305884	10656.25	2495.25	438.5	376.0	0.0	8	18.2204603300432	6.893143777305884	hb_ant
368	10	22	1815.636364	4200.454546	-13.0	7.458697431261345	12433.0	2461.2	235.9	396.5666667	5.0	15	29.398766361510816	7.457605441102693	hb_ant
369	10	20	2020.85	4793.85	-13.0	7.897839908130337	8866.833333	2708.916667	258.0	388.0	6.0	12	10.195521344222284	7.897839908130337	hb_ant
370	10	18	1629.944444	4515.666667	-13.0	8.158490141384334	9725.294118000002	2549.235294	398.97058819999995	365.73529410000003	6.647058824	17	19.61253413902617	8.136329690998439	hb_ant
371	10	16	1652.1875	4154.5	-13.0	10.07268738011073	10567.33333	3408.0	185.5	370.5	3.0	9	13.892285466361775	10.07268738011073	hb_ant
372	10	20	2106.85	4582.85	-13.0	11.125595837637052	14465.384619999999	3613.615385	391.03846150000004	329.3461539	10.0	13	28.03341808263416	11.11015426868027	hb_ant
373	10	19	1471.1578949999998	5183.842105	-13.0	11.76009687043939	7617.533332999999	1040.533333	382.2333333	322.03333330000004	9.466666667	15	7.042145127219302	11.785962506668884	hb_ant
374	10	20	1712.75	4901.2	-13.0	12.233850634811674	11194.10714	2833.0	208.6428571	340.35714289999993	7.464285714	28	35.950665126907694	12.21389024287722	hb_ant
375	10	18	1626.111111	5428.333333	-13.0	12.458315423453708	8077.75	971.125	390.0	312.5	10.0	8	3.9045747627819827	12.458315423453708	hb_ant
376	10	18	1527.777778	5711.0	-13.0	12.528785897057222	7771.0	1308.75	216.625	335.125	10.0	8	2.885659254071091	12.542566704945692	hb_ant
377	10	20	2233.1	4409.85	-13.0	13.378866128194108	13213.307690000001	3339.461539	170.1153846	330.8846154	7.0	13	25.95211854598229	13.383346105662943	hb_ant
378	10	24	1810.5416670000002	5138.75	-13.0	13.842802583378774	10258.09375	3068.84375	188.34375	322.84375	8.40625	32	31.87915349063488	13.823830137355412	hb_ant
379	10	26	1603.807692	5166.076923	-13.0	13.916687102256327	8609.04	2302.84	420.9	289.58	8.32	25	16.661400557507733	13.94221192894215	hb_ant
380	10	18	1876.8333329999998	4337.555556	-13.0	14.986905289973242	11830.72727	2288.818182	149.13636359999998	313.5909091	5.0	11	19.002612828781942	14.983223521386	hb_ant
381	10	24	2146.0	5210.208333	-13.0	15.130784894125346	7936.933333	1999.3333329999998	267.1666667	295.7	10.0	15	7.850141949400627	15.123333311586997	hb_ant
382	10	20	2171.1	4961.35	-13.0	15.75814284706139	12854.38462	3756.5384619999995	402.96153849999996	269.3461539	10.0	13	20.681760016930873	15.74245107357913	hb_ant
383	10	22	1630.727273	4223.7272729999995	-13.0	15.93521940227621	10690.83333	3325.458333	123.79166670000001	305.125	0.375	24	36.74729340603427	15.929864911030133	hb_ant
384	10	18	1632.666667	5387.111111	-13.0	16.422824992141035	7670.0	1334.75	383.0	263.5	10.0	8	3.390149327848159	16.422824992141035	hb_ant
385	10	22	2332.045455	3953.2727270000005	-13.0	16.50792924004157	12142.037040000001	3057.333333	454.9444444	252.38888889999998	5.407407407000001	27	55.9274939320421	16.52456380047218	hb_ant
386	10	20	1760.15	4352.0	-13.0	17.680040802448143	9460.969697	2628.818182	140.469697	280.86363639999996	7.757575758	33	38.73988970611214	17.674408202844624	hb_ant
387	10	22	1715.090909	4837.0	-13.0	18.191415154856838	10579.88889	2881.055556	420.5	236.16666669999998	10.0	18	21.37109779201985	18.18540307122465	hb_ant
388	10	22	2233.272727	4932.9090909999995	-13.0	18.668971770300182	8624.846154	2546.615385	335.7307692	241.73076919999997	10.0	13	9.72958976814844	18.662920358548305	hb_ant
389	10	24	1892.125	5072.166667	-13.0	19.21156432607315	11515.45455	2769.0545460000003	447.97272730000003	219.4818182	9.090909091	55	69.86774229455736	19.211640243845945	hb_ant
390	10	22	1769.0454550000002	4901.363636	-13.0	20.00570685560039	14034.588240000001	3001.764706	275.38235289999994	233.0882353	10.0	17	31.6778818709953	20.003094525273777	hb_ant
391	10	32	2104.25	5281.53125	-13.0	20.059483521841496	9950.75	2340.9375	307.0625	229.9375	10.0	16	14.145045530119697	19.909654013203056	hb_ant
392	10	22	2003.590909	4487.181818	-13.0	20.49076958667633	10960.1	2675.0	449.9	202.93333330000002	7.5	30	43.27605908034102	20.50402357739313	hb_ant
393	10	26	1687.076923	5188.076923	-13.0	20.54267304982903	10433.71053	2729.3157899999997	297.2631579	222.97368419999998	9.421052632	38	38.42157316178252	20.568544838394075	hb_ant
394	10	20	2188.15	4534.25	-13.0	21.149506328870295	9875.809524	2899.190476	103.6428571	242.0714286	6.285714286	21	24.73898660285604	21.152220074798073	hb_ant
395	10	24	2087.541667	4874.791667	-13.0	21.387245810358436	8570.35	2882.1	422.55	195.6	10.0	20	15.161912899856443	21.382526159116715	hb_ant
396	10	22	1954.363636	5150.954546	-13.0	22.34647029069178	9024.0	2394.9375	396.75	186.9375	10.0	16	12.03053273147637	22.349705369114595	hb_ant
397	10	22	1805.909091	4753.4090909999995	-13.0	23.1449000147556	10420.03448	2771.689655	472.94827589999994	166.2241379	4.448275862	29	34.57142718730918	23.167353088129442	hb_ant
398	10	20	2109.7	3668.5	-13.0	23.56882205385153	9627.6875	2792.8125	72.125	216.0	1.6875	16	25.990731906773885	23.562956701930414	hb_ant
399	10	20	1353.5	3319.6	-13.0	23.8652428579677	10275.047620000001	2780.571429	482.30952379999997	156.0714286	0.523809524	21	44.00060248825161	23.87157065685526	hb_ant
400	10	16	2025.6875	5392.5	-13.0	25.438097040539414	7795.444444	1894.6666670000002	223.9444444	172.0555556	9.666666667000001	9	4.010477514325451	25.40431419291346	hb_ant
401	10	20	1334.1	4975.9	-13.0	25.771499874898147	7772.0	1611.818182	76.13636364	187.5909091	9.0	11	6.18121344882333	25.77399549557268	hb_ant
402	10	18	2507.444444	4467.444444	-13.0	26.150274044844195	13154.81818	3858.636364	436.8636364	133.5909091	10.0	11	21.39055388239765	26.148344542781622	hb_ant
403	10	24	2898.958333	5611.375	-13.0	26.729677367831496	7809.3809519999995	2878.52381	300.07142860000005	144.88095239999998	10.0	21	8.225813636051768	26.735495592424602	hb_ant
404	10	36	1873.6944440000002	5603.416667	-13.0	26.898126467726932	7670.111111	1844.0	218.16666669999998	156.61111110000002	10.0	9	3.3194479549489473	26.692620844982773	hb_ant
405	10	18	1641.0	3681.611111	-13.0	26.91834947851135	11531.0	2924.578947	479.3947368	118.6052632	4.578947368	19	40.509001193906926	26.876468593175215	hb_ant
406	10	18	2176.5	4377.666667	-13.0	27.368673357310758	9774.8	2908.5	76.3	167.5	6.0	10	12.32879006911377	27.366625393750034	hb_ant
407	10	22	1453.0454550000002	5599.2272729999995	-13.0	28.159273603722262	7643.0	1307.916667	105.0	153.66666669999998	10.0	12	4.380117385529817	28.153261520090073	hb_ant
408	10	16	1788.8125	5049.25	-13.0	28.375007217414172	8076.25	3100.375	437.625	105.375	10.0	8	4.795959796009308	28.37928954982582	hb_ant
409	10	18	2498.0	3841.333333	-13.0	28.757610362282115	11102.0	3304.6	39.5	155.0	0.0	10	18.901423119481205	28.757610362282115	hb_ant
410	10	18	2359.666667	4927.611111	-13.0	29.393769286534546	9635.833333	2947.083333	65.0	143.5	7.0	12	11.46573164791291	29.393769286534546	hb_ant
411	10	24	2279.666667	5204.458333	-13.0	30.023122459175095	10314.61111	3239.722222	210.2222222	115.83333329999999	10.0	18	17.673837333419193	30.014858965702846	hb_ant
412	10	30	1545.633333	5400.8	-13.0	30.55054435080674	7612.16	1804.44	56.86	129.82	9.8	25	10.236261294623016	30.56766213519981	hb_ant
413	10	24	2060.125	5549.875	-13.0	30.630566767830214	8969.588235	2852.823529	162.6176471	114.6764706	10.0	17	10.47503322056803	30.62280340456012	hb_ant
414	10	20	1794.0	4896.3	-13.0	31.271868764956086	9685.272727	1983.272727	48.22727273	122.31818179999999	4.0	11	10.758879153033922	31.256599925710677	hb_ant
415	10	20	2441.6	4980.6	-13.0	31.78003887780436	9953.769231	3233.923077	405.96153849999996	66.65384615	10.0	13	12.98060474701843	31.795480442793163	hb_ant
416	10	16	1718.6875	5730.6875	-13.0	31.952182225273138	7682.25	2025.75	77.375	109.625	9.0	8	2.7243677132979247	31.947899892861493	hb_ant
417	10	20	2839.45	5231.65	-13.0	32.528545675004644	10512.60714	3658.392857	79.03571429	102.0	9.571428571	28	28.26389378494357	32.53501018681811	hb_ant
418	10	20	1747.6	3773.4	-13.0	33.42884271169478	12536.18182	3128.636364	480.1363636	35.95454546	3.0	11	25.54476069857423	33.427545618393175	hb_ant
419	10	30	1834.1333329999998	5643.733333	-13.0	33.557000464678936	12389.34	3313.3	195.16	73.62	9.42	50	59.761918830901635	33.528194106740735	hb_ant
420	10	16	2332.4375	3764.25	-13.0	33.64790566679284	9851.666667	2726.416667	448.41666669999995	37.83333333	7.25	12	19.405990570233115	33.62235602050964	hb_ant
421	10	20	2143.9	5055.1	-13.0	34.471698113207545	12842.93333	3316.333333	427.1	30.1	10.0	15	23.108840566952185	34.46718803128187	hb_ant
422	10	34	2037.9117649999998	5283.5	-13.0	34.53422488309521	7601.0	1682.5	107.58333329999999	72.66666667	9.0	12	5.263556354689126	34.553370372130516	hb_ant
423	10	16	2217.0	5498.8125	-13.0	34.727815272689945	8144.125	2776.25	305.375	43.375	10.0	8	3.848558211432014	34.73345287509703	hb_ant
424	10	16	3404.6875	5113.5625	-13.0	34.807190789937955	8248.75	3856.625	282.625	45.625	10.0	8	4.90489751518633	34.80155318753087	hb_ant
425	10	26	1976.4615390000001	5009.730769	-13.0	34.93451276102788	9337.722222	2963.722222	220.91666669999998	52.13888889	9.416666667000001	36	31.101011110643185	34.95366598261212	hb_ant
426	10	22	2019.0	4641.2727270000005	-13.0	35.037501391968455	11203.95455	3384.4090909999995	31.31818182	77.04545455	3.6818181819999998	22	31.107631160326765	35.03275102128463	hb_ant
427	10	28	2688.964286	5066.678571	-13.0	35.3765519735124	11779.5	4639.0	195.91666669999998	50.45833333	10.0	24	31.797500480517453	35.35808799461677	hb_ant
428	10	20	2468.2	5375.2	-13.0	35.519711560052095	7753.222222	2067.0	192.0555556	48.83333333	9.0	9	3.9816564961303773	35.52890993144354	hb_ant
429	10	31	1600.7741939999999	5413.516129	-13.0	35.619548006868406	7627.375	1943.5	120.625	58.625	10.0	8	3.271602142851952	35.526309880479616	hb_ant
430	10	16	2488.5625	3875.4375	-13.0	35.73676967787878	10312.91667	3664.0	469.0	8.416666667000001	6.333333333	12	19.933168846098024	35.73367955533806	hb_ant
431	10	18	2967.333333	4817.888889	-13.0	35.8223860306724	8550.6	3347.7	452.7	9.5	9.0	10	7.747607296470387	35.82443399434154	hb_ant
432	10	20	2690.6	4616.2	-13.0	37.2221167232298	12548.6087	3578.2608700000005	79.19565217	42.282608700000004	9.652173913	23	39.52285431740393	37.27241714866397	hb_ant
433	10	20	1779.95	4317.7	-13.0	37.937218119879645	10225.05882	2750.0588239999997	18.91176471	42.44117647	3.6470588239999997	17	23.258934140862035	37.91344084418853	hb_ant
434	10	16	3430.375	4815.625	-13.0	38.26180608572363	8744.75	3537.875	227.375	9.625	10.0	8	6.52729396495782	38.257523753311986	hb_ant
435	10	24	2713.916667	5205.458333	-13.0	38.76513785769248	9188.068965999999	3435.2758619999995	48.74137931	27.32758621	9.482758621	29	22.187423463715966	38.78943003309361	hb_ant
436	10	22	2612.136364	4624.5454549999995	-13.0	39.78581339243358	11358.27273	3694.848485	45.98484849	15.56060606	9.454545455	33	48.05077650058476	39.75313818999891	hb_ant
437	10	18	2110.833333	5395.944444	-13.0	39.86756668713696	8050.5	2166.7	87.3	8.5	10.0	10	4.919538337633782	39.865518723576244	hb_ant
438	11	18	1890.611111	3738.111111	-12.0	2.6656138153560907	9694.071429000001	2253.714286	283.35714289999993	450.14285710000007	0.7142857140000001	14	22.306304434512572	2.691288973536143	hb_ant
439	11	20	1509.9	4063.9	-12.0	4.46231226703791	11422.78571	2810.928571	319.32142860000005	422.89285710000007	4.464285714	28	50.702231816727775	4.463904225484844	hb_ant
440	11	18	1249.722222	5021.388889	-12.0	4.877300393955336	7709.6	1657.5	310.5	418.7	9.0	10	5.353521048506866	4.89229051856319	hb_ant
441	11	22	1112.0454550000002	4822.681818	-12.0	4.915764757206187	10879.84615	2196.423077	291.3461539	421.15384620000003	4.692307692	26	32.65533132295894	4.905223627023279	hb_ant
442	11	20	986.65	3759.15	-12.0	4.918901926568425	11398.05263	2135.2631579999997	394.0789474	407.0789474	3.315789474	19	38.60956598433156	4.908354875802736	hb_ant
443	11	18	1258.777778	4204.777778	-12.0	4.977474535448726	10938.636359999999	2750.181818	380.5909091	408.13636360000004	4.0	11	17.61625662824743	4.9706783464038	hb_ant
444	11	28	1379.5	3940.535714	-12.0	6.205670181609383	11400.70968	2208.612903	262.5645161	408.5	4.322580645	31	58.68882043737264	6.221481384146067	hb_ant
445	11	20	1799.2	3761.0	-12.0	6.498322352171317	13029.64706	2694.5294120000003	218.02941180000002	411.3235294	0.176470588	17	41.89497474607816	6.480264288106344	hb_ant
446	11	20	1846.1	3307.75	-12.0	6.911229013363439	12283.58333	2935.833333	436.25	376.1666667	0.0	12	32.56292040208601	6.904312054820268	hb_ant
447	11	22	1664.227273	4305.136364	-12.0	7.140746284263469	13187.54546	3000.5	236.6818182	400.63636360000004	5.272727273	22	45.39066445050705	7.126159819275945	hb_ant
448	11	18	1744.5555559999998	4099.0	-12.0	7.6777568918286025	14405.0	3102.5	260.0	390.5	6.0	12	30.171261283239815	7.6777568918286025	hb_ant
449	11	22	1742.0	5135.9090909999995	-12.0	7.779022316674469	8411.428570999999	2246.642857	335.5	378.92857139999995	10.0	14	8.928754755484045	7.7774763543525856	hb_ant
450	11	20	1833.2	4413.85	-12.0	8.267390760426759	9718.461539	2620.153846	399.8846154	363.8846154	6.0	13	15.623537276300732	8.273288558480303	hb_ant
451	11	20	2561.15	5366.6	-12.0	9.480557890077176	9801.666667	3219.407407	265.27777779999997	367.2037037	9.518518519	27	22.31334550907464	9.469316307179561	hb_ant
452	11	20	1610.15	4743.1	-12.0	9.693301598095882	11682.33333	3148.666667	216.16666669999998	371.25	7.0	12	17.556197415192592	9.680674865287765	hb_ant
453	11	16	1909.0	4075.0	-12.0	10.003247836379616	9155.923077	3221.538462	185.73076919999997	371.1153846	2.538461539	13	16.209079754846623	10.021348742566062	hb_ant
454	11	20	1812.85	5678.9	-12.0	10.030364463377232	9859.785714	3108.571429	368.0	346.2142857	10.0	14	10.306996072478826	10.021294809819532	hb_ant
455	11	20	1744.8	3997.95	-12.0	10.175072013754788	12108.71429	2665.785714	435.7857143	335.0	4.0	14	28.402231158468716	10.176311117595732	hb_ant
456	11	16	1214.3125	4817.1875	-12.0	10.760747531644352	9298.666667	1639.222222	407.5	331.5	8.0	9	8.372792734972428	10.760747531644352	hb_ant
457	11	34	1769.323529	5181.411765	-12.0	11.181827511916753	8673.75	2571.458333	319.7083333	338.5416667	10.0	24	16.176308975513358	11.153775828039493	hb_ant
458	11	16	1549.6875	5327.625	-12.0	11.235613287740659	9851.304348	2989.73913	392.5434783	328.5	9.347826087	23	19.529269609629054	11.160986968063744	hb_ant
459	11	20	1776.9	5201.0	-12.0	11.606910754267897	11749.33333	2761.933333	209.1	347.9	7.0	15	18.885791184387617	11.610336620197211	hb_ant
460	11	18	1659.222222	4912.388889	-12.0	12.298099518146179	9043.666667	2398.333333	188.38888889999998	342.1666667	7.0	9	7.568924375115775	12.289884140806937	hb_ant
461	11	16	1357.0	3770.875	-12.0	12.40124973536148	11009.0	2075.090909	446.4090909	305.6818182	2.1818181819999998	11	21.11429707959028	12.387806388822948	hb_ant
462	11	16	2060.125	4338.1875	-12.0	12.5969378917452	9347.75	2892.75	369.375	313.625	10.0	8	9.238074656754693	12.59265555933356	hb_ant
463	11	20	1806.35	4604.25	-12.0	13.103231476907483	12214.53846	3788.9230770000004	172.1153846	334.2692308	7.0	13	21.487484385079	13.093060472500046	hb_ant
464	11	26	2063.384615	5366.769231	-12.0	13.291044632739473	9966.944444	2426.111111	193.13888889999998	328.55555560000005	8.555555556	36	30.857728465649394	13.318554560360031	hb_ant
465	11	16	1271.375	5241.5	-12.0	13.439129932701622	8143.666667	1519.666667	176.0555556	329.1666667	8.666666667000001	9	4.983210913478967	13.455277334477424	hb_ant
466	11	22	2161.318182	5514.0454549999995	-12.0	13.498579556337528	9037.703704000001	2520.0740739999997	394.9814815	299.05555560000005	9.555555556	27	17.25389707056741	13.471249501151574	hb_ant
467	11	22	1721.409091	5331.863636	-12.0	13.74827000706986	11304.89655	2922.931035	420.25862069999994	291.94827589999994	7.620689655	29	32.487318943503446	13.761220725423907	hb_ant
468	11	20	1856.05	3151.85	-12.0	14.161663662083875	13426.428569999998	3235.571429	478.2142857	279.0	0.0	14	45.63799038025286	14.160424558242926	hb_ant
469	11	18	1554.833333	5438.888889	-12.0	14.786913421137717	7636.875	1078.625	393.875	282.75	10.0	8	3.232992849617304	14.777246540452804	hb_ant
470	11	18	1075.055556	5296.833333	-12.0	14.810408332001048	7842.375	1598.0	421.25	278.625	10.0	8	3.8446241472480187	14.80780026046846	hb_ant
471	11	20	2025.75	4543.8	-12.0	14.830592854439189	10154.2	3027.6	152.56666669999998	315.1	4.2	15	18.521061666446588	14.826270959543983	hb_ant
472	11	24	1822.7083329999998	4935.166667	-12.0	14.955187877310372	10088.80952	2286.2380949999997	269.5	297.5	10.0	21	21.929654501169857	14.955187877310372	hb_ant
473	11	20	1912.6	3898.95	-12.0	15.514534268282507	12033.807690000001	2735.038462	125.61538459999998	310.5	0.5	26	54.246989558727364	15.48353467262451	hb_ant
474	11	22	2182.272727	4575.0909090000005	-12.0	15.61482453473661	13003.952379999999	3849.3809520000004	405.69047620000003	270.5952381	9.714285713999999	21	38.689087148584996	15.613736823728289	hb_ant
475	11	24	1923.6666670000002	4741.916667	-12.0	16.08167119258627	9535.125	2762.125	293.125	280.1875	10.0	16	16.17306644414719	16.072952820565458	hb_ant
476	11	22	1671.0	4380.2272729999995	-12.0	16.15473377481026	10394.0	2870.515152	455.4393938999999	256.5	5.515151515	33	45.3068956522613	16.192941845662816	hb_ant
477	11	20	1810.2	4594.9	-12.0	16.63411238636582	10604.692309999999	2493.076923	431.96153849999996	254.3461539	9.0	13	17.003046862826174	16.618420612883565	hb_ant
478	11	26	1861.923077	5158.730769	-12.0	17.553104129644005	10464.4	2458.3	147.05	282.0	7.45	40	41.139338093648824	17.512882282370903	hb_ant
479	11	18	1708.6666670000002	5054.777778	-12.0	17.975050201125274	7614.625	1386.25	152.0	275.5	9.0	8	4.051370539992907	17.975050201125274	hb_ant
480	11	16	1545.5	3788.75	-12.0	18.175261270393204	9502.5	1898.875	118.375	277.625	2.0	8	12.064665127020785	18.17097893798156	hb_ant
481	11	26	1803.884615	5026.461539	-12.0	18.266312959659466	10806.29167	2463.0	421.66666669999995	234.95833330000002	10.0	24	27.597132111269897	18.26864659277745	hb_ant
482	11	18	1803.611111	3261.833333	-12.0	18.444812981132074	12042.090909999999	3099.636364	475.1363636	225.4090909	2.0	11	29.609984167452854	18.44674248319465	hb_ant
483	11	38	2050.394737	5088.81579	-12.0	18.999315230521	8349.266667	2216.466667	333.7	240.43333330000002	10.0	15	9.61063736107453	18.787902119539623	hb_ant
484	11	24	1526.541667	3992.791667	-12.0	19.206758065861308	13637.60465	3049.930233	447.87209299999995	219.5	8.465116279	43	103.86892000819235	19.211288438857274	hb_ant
485	11	24	1676.791667	5259.583333	-12.0	19.88645670640842	11675.32432	3183.756757	276.472973	234.55405409999997	9.486486487	37	45.13331218265917	19.874943232073544	hb_ant
486	11	26	1689.076923	4912.5384619999995	-12.0	20.105502556568485	9939.9	2610.175	310.55	226.95	9.45	40	40.934938845879316	20.1089284224978	hb_ant
487	11	26	1976.9615390000001	5667.0384619999995	-12.0	20.528795878445912	10716.18367	2884.408163	297.41836739999997	222.9693878	9.469387755	49	43.65739121959043	20.567202992230854	hb_ant
488	11	16	2059.1875	4223.875	-12.0	20.632951184618246	10018.05882	2967.882353	448.9117647	201.44117649999998	7.529411765	17	23.320085215589952	20.633154968159975	hb_ant
489	11	20	1820.45	4854.75	-12.0	20.86567911055795	10765.88462	2679.5	100.57692309999999	246.65384619999998	5.423076922999999	26	31.65755190689531	20.821803150430156	hb_ant
490	11	28	2420.642857	5665.178571	-12.0	21.0692083609092	9573.551723999999	2623.689655	143.84482759999997	237.77586209999998	10.0	29	20.006928292993425	21.057237797302932	hb_ant
491	11	32	2211.4375	5091.8125	-12.0	21.41919222700532	10925.3871	3086.290323	422.59677419999997	195.5967742	9.709677419	31	35.515999970540946	21.382275023564052	hb_ant
492	11	24	1750.25	4878.166667	-12.0	22.271491317919075	9509.555556	2603.111111	399.55555560000005	187.61111110000002	10.0	18	17.089412005118763	22.265829660871344	hb_ant
493	11	24	2427.416667	5124.208333	-12.0	22.367536394090052	7891.722222	3511.0	259.6111111	205.38888889999998	10.0	18	9.721550484430708	22.372294538168894	hb_ant
494	11	24	2026.3333329999998	3913.708333	-12.0	22.908484254476402	12280.17857	2909.714286	473.25	169.46428569999998	4.3571428569999995	28	59.85657251480216	22.90694530733995	hb_ant
495	11	18	1584.888889	3429.166667	-12.0	23.541882739563615	11764.77778	2562.0	483.6111111000001	160.16666669999998	0.0	9	21.87718104778837	23.53246267898866	hb_ant
496	11	24	2540.375	5420.125	-12.0	23.54356324008007	11745.63158	3382.5	285.8421053	187.3947368	9.552631579	38	44.34754734254283	23.51590043065187	hb_ant
497	11	22	2304.681818	4900.0454549999995	-12.0	23.84372067076402	13115.41177	3488.823529	360.8529412	173.0294118	10.0	17	28.50202689701376	23.84264565002277	hb_ant
498	11	61	2374.639344	5568.442623	-12.0	25.427008514579178	7987.7	2886.833333	115.9	189.1333333	10.0	30	13.03375579560138	25.22046580921006	hb_ant
499	11	24	1561.916667	4633.916667	-12.0	26.31534432645808	11873.26923	2930.3076920000003	415.1538462	135.0	9.730769231	26	40.61859117545499	26.271900841852016	hb_ant
500	11	24	2750.5	5511.75	-12.0	26.614033005863746	14076.65	4195.35	303.25	145.95	10.0	20	31.078695514128906	26.61619395276924	hb_ant
501	11	24	1393.75	4359.375	-12.0	26.80717635739352	13144.555559999999	2959.481482	479.5740741	119.83333329999999	4.666666667	27	54.41144088774193	26.777065186722524	hb_ant
502	11	26	2695.884615	5482.0	-12.0	27.14861309353769	8902.73913	3306.086957	169.7608696	157.4565217	10.0	23	14.351878874498357	27.150352895928098	hb_ant
503	11	26	2308.461539	5286.615385	-12.0	27.882420552289354	14779.958330000001	3422.541667	182.95833330000002	146.375	10.0	24	43.097561310486746	27.886687667030206	hb_ant
504	11	24	2824.875	4888.75	-12.0	27.93942290661628	9473.684211	3710.4736840000005	272.1842105	133.55263159999998	10.0	19	17.81922782081309	27.936862903536852	hb_ant
505	11	18	1790.9444440000002	4628.722222	-12.0	28.372339444239863	9375.111111	3122.444444	436.83333330000005	105.6111111	9.0	9	9.228788843272262	28.369135273049206	hb_ant
506	11	40	2134.55	5553.15	-12.0	28.634019361916433	8421.083333	2438.708333	344.4583333	113.16666670000001	10.0	24	12.394838963831344	28.77107484711271	hb_ant
507	11	16	1771.5625	3779.125	-12.0	28.743079301739233	11177.54546	2650.727273	44.31818182	154.5909091	0.181818182	11	21.534779892170803	28.737836104759644	hb_ant
508	11	24	2529.375	4812.625	-12.0	29.09440163897724	10623.75	3392.78125	63.5	147.78125	6.53125	32	38.639204176514895	29.070274758938364	hb_ant
509	11	39	2206.5128210000003	5492.74359	-12.0	29.55343822320736	11013.41936	2856.483871	257.4032258	114.9193548	9.806451613	31	31.157643910700006	29.575847834596107	hb_ant
510	11	24	1998.4166670000002	4689.958333	-12.0	29.920923868777788	10394.31579	2656.894737	210.13157900000002	117.07894740000002	10.0	19	23.109542556142795	29.91699044832652	hb_ant
511	11	28	2294.714286	5358.535714	-12.0	30.556680304953385	13803.76191	4196.380952	161.73809519999998	115.83333329999999	10.0	21	33.09668155288141	30.540531626330406	hb_ant
512	11	18	2659.0	5129.777778	-12.0	30.788843766596518	8131.5	3559.5	277.5	96.7	9.0	10	5.851563853064826	30.803833890410782	hb_ant
513	11	18	1814.1666670000002	4757.722222	-12.0	31.263040349076487	9352.0	3033.777778	49.44444444	122.66666670000001	3.388888889	18	17.381636872704334	31.21574757538124	hb_ant
514	11	16	2666.3125	4625.1875	-12.0	31.77349508895062	11212.66667	3346.555556	28.5	118.5	1.0	9	12.818358721673446	31.77349508895062	hb_ant
515	11	24	2411.291667	5205.541667	-12.0	31.833004005036152	8539.333333	3605.722222	404.6111111	66.22222222	10.0	18	11.527762877860756	31.84437544269758	hb_ant
516	11	20	1392.75	5523.2	-12.0	32.38707152617836	7720.625	1466.25	100.0	101.0	9.0	8	3.1828287949015066	32.38707152617836	hb_ant
517	11	22	2817.136364	4555.5909090000005	-12.0	32.50245974869605	10997.96154	3594.3076920000003	78.15384615	102.61538459999998	9.423076923	26	36.76836655264297	32.49573494129516	hb_ant
518	11	24	3207.458333	5072.458333	-12.0	32.530072559070526	9256.705881999998	4371.411765	251.6176471	78.44117647	10.0	17	14.023221811450606	32.53346521506033	hb_ant
519	11	20	1725.45	5527.85	-12.0	33.162895434103405	7605.846154000001	1906.615385	86.42307692	92.80769231	9.615384615	13	4.886881880297042	33.18441196442296	hb_ant
520	11	28	2591.142857	5422.178571	-12.0	33.25097538231316	11297.5	3856.0555560000003	196.3055556	77.54166667	9.041666667000001	72	78.01719130950399	33.204552387700886	hb_ant
521	11	16	1852.8125	3622.125	-12.0	33.406282678847525	11031.25	2996.5	478.625	36.375	3.0	8	16.364150878282775	33.41056501125916	hb_ant
522	11	22	2735.909091	5376.5	-12.0	33.90243980676576	8135.75	3330.875	172.5	72.0	10.0	16	8.211289872593694	33.90243980676576	hb_ant
523	11	24	3344.333333	5479.5	-12.0	34.04974990260725	7674.555556	2889.222222	260.22222220000003	58.33333333	10.0	18	7.210694407883931	34.03592098176014	hb_ant
524	11	75	2526.68	5633.533332999999	-12.0	34.14735842631437	7901.369565000001	2556.4130440000004	158.63043480000002	73.32608696	10.0	46	18.517768601973778	33.94757828163184	hb_ant
525	11	24	2198.166667	4801.958333	-12.0	34.32858267030916	14767.90476	3769.142857	428.35714289999993	31.83333333	10.0	21	43.58323426689342	34.31600145764116	hb_ant
526	11	20	2238.5	4015.65	-12.0	34.7646930513944	9805.7	2720.6	34.1	80.35	3.45	20	28.83742358024231	34.740343099831264	hb_ant
527	11	16	2368.3125	5494.1875	-12.0	34.87005446741898	8104.0	2528.888889	306.5	41.5	10.0	9	4.275120297587223	34.87005446741898	hb_ant
528	11	18	2166.0	5676.944444	-12.0	34.90473013276769	7867.222222	2063.555556	227.7222222	51.61111111	10.0	9	3.472378529762481	34.92176323065123	hb_ant
529	11	22	2038.863636	5005.2272729999995	-12.0	34.96510562408178	12387.23529	3720.3529409999996	220.6176471	52.08823529	9.0	17	25.072614977138127	34.960927844230234	hb_ant
530	11	22	2306.590909	5060.318182	-12.0	35.04837271338076	8728.066667000001	3021.8666670000002	382.5666667	28.76666667	10.0	15	10.872088532040852	35.055838192432944	hb_ant
531	11	24	3169.208333	4968.583333	-12.0	35.18630551785684	14447.38889	4095.888889	195.27777780000002	52.88888889	10.0	18	34.33946632087211	35.17212730844149	hb_ant
532	11	18	2574.444444	4087.833333	-12.0	35.577984784029304	9685.4	3265.4	468.3	10.5	6.0	10	13.693236027536447	35.57593682036016	hb_ant
533	11	16	2611.8125	4041.75	-12.0	36.071240689535706	9173.1	3126.7	451.4	6.7	8.2	10	12.695861940990907	36.06073534223374	hb_ant
534	11	20	1972.35	5013.05	-12.0	36.35004137984128	8324.727273	2526.363636	433.4090909	5.590909091	10.0	11	7.266723851347982	36.34381253278842	hb_ant
535	11	41	2642.073171	5652.365854	-12.0	36.46777950723537	13618.590909999999	4207.7272729999995	167.7272727	41.54545455	10.0	22	31.00594613987632	36.371043325999366	hb_ant
536	11	18	2175.388889	4572.166667	-12.0	36.57676798142911	9458.7	2900.5	27.5	58.3	5.0	10	10.687566068553378	36.56177785761485	hb_ant
537	11	20	1783.8	5306.75	-12.0	36.98228044626074	7766.5	1687.8333329999998	50.41666667	49.83333333	9.0	12	5.562161398219249	36.98522194373368	hb_ant
538	11	27	2019.6666670000002	5266.296296	-12.0	36.98264327689015	7600.25	827.125	30.625	54.375	10.0	8	3.545495464465601	36.839382061036865	hb_ant
539	11	26	2497.884615	5080.884615	-12.0	36.99275643075452	8595.482759	2985.068966	77.01724138	46.67241379	9.310344828	29	20.060157610172382	36.94766318403764	hb_ant
540	11	20	3266.2	4977.35	-12.0	37.0345088629846	18329.4375	6282.75	213.0	27.0	10.0	16	42.921112640260375	37.0345088629846	hb_ant
541	11	37	2739.027027	5022.864865	-12.0	37.04467479651062	8225.7	2924.15	257.35	21.075	9.875	40	25.50604263569015	37.023863979008546	hb_ant
542	11	24	1954.75	5507.375	-12.0	37.33563007517594	7629.555556	1781.6666670000002	136.16666669999998	33.61111111	10.0	9	3.4680088070995714	37.342893822832046	hb_ant
543	11	20	1643.65	4781.6	-12.0	37.562105047057536	9176.368421	2888.7894739999997	16.81578947	47.39473684	3.421052632	19	17.462899447674413	37.5430537750919	hb_ant
544	11	24	2415.916667	4926.458333	-12.0	37.98854409215836	8788.352941	3301.882353	128.8529412	26.5	10.0	17	13.326451559780198	37.98652447423222	hb_ant
545	11	22	2302.772727	5156.5909090000005	-12.0	38.5799657413407	9191.583333	2694.5	49.04166667	30.33333333	8.8125	48	37.55962801198042	38.54763974540555	hb_ant
546	11	18	1930.5	5459.722222	-12.0	38.81825802637532	7871.125	1923.625	18.25	31.0	10.0	8	3.5333706440715686	38.82858160168855	hb_ant
547	11	18	2553.222222	4159.555556	-12.0	39.33812569599892	10196.18182	3017.909091	7.409090909	26.13636364	1.0	11	15.96393845689027	39.33209611758926	hb_ant
548	11	24	3108.791667	4479.791667	-12.0	39.39289785029992	11328.97727	3676.886364	43.90909091	20.0	7.795454546	44	67.27191551160138	39.42333589757109	hb_ant
549	11	28	2980.071429	4805.857143	-12.0	39.94194449541613	10690.555559999999	4126.277778	118.7222222	4.0	10.0	18	22.04072413186169	39.88195161754762	hb_ant
550	11	16	2603.75	4474.625	-12.0	41.126457917663735	8673.7	4149.4	15.8	2.1	5.3	10	9.3841942062184	41.1486338236898	hb_ant
551	12	16	1551.4375	4070.75	-11.0	2.5083160650016354	10569.25	2581.125	283.375	452.375	1.0	8	12.771110974636123	2.5139536674087233	hb_ant
552	12	20	1734.05	4331.85	-11.0	4.35784260263163	10417.807690000001	2341.5	320.6538462	424.65384620000003	4.153846154	26	36.52825004097557	4.309706764019423	hb_ant
553	12	20	1713.65	4561.4	-11.0	4.806496314307157	10016.71429	2456.142857	396.1666667	408.35714289999993	2.4285714290000002	21	25.115447031613105	4.7842825608283714	hb_ant
554	12	20	1268.75	4215.55	-11.0	4.824677782553743	8893.583333	1941.0	380.0833333	409.75	3.541666667	24	26.63301348388704	4.848124221147986	hb_ant
555	12	28	1307.714286	4597.071429	-11.0	4.849941943158847	11616.96774	2651.16129	290.8225807	421.72580650000003	4.806451613	31	47.33813450628462	4.8655098202510985	hb_ant
556	12	22	1546.818182	4506.954546	-11.0	6.222988645807804	8901.4	1832.32	262.7	408.22	3.72	25	24.375913985532346	6.242233100023734	hb_ant
557	12	35	1529.714286	5287.0	-11.0	6.3520668371623055	7829.75	1516.5	389.5	390.0	9.0	8	3.8475505958010214	6.313376915822497	hb_ant
558	12	18	1401.0	4357.777778	-11.0	6.610698737478589	11787.9	2413.2	216.5	409.7	0.0	10	17.050254970573675	6.6256888620864425	hb_ant
559	12	20	1451.6	3364.55	-11.0	6.90489693532555	12057.61539	2151.0	437.11538459999997	376.1153846	0.0	13	33.58839965820095	6.898999137272006	hb_ant
560	12	24	1760.625	4798.958333	-11.0	7.267096720272272	13786.333330000001	3409.222222	239.7777778	398.3888889	5.0	18	33.709971773159815	7.270951350297999	hb_ant
561	12	20	1714.1	4410.65	-11.0	7.544969301931702	10312.06897	2231.068966	261.91379309999996	391.94827589999994	6.172413793	29	38.801797950415484	7.542072820680944	hb_ant
562	12	16	1498.625	4767.9375	-11.0	7.6341797488981396	8296.909091	1952.090909	329.6818182	381.9545455	9.454545455	11	8.141609973075358	7.6004182854439195	hb_ant
563	12	22	1484.090909	4254.136364	-11.0	7.774922237276501	10442.92593	2308.037037	335.3518519	378.537037	9.555555556	27	39.278787510441916	7.810154565569406	hb_ant
564	12	16	1769.3125	4280.75	-11.0	8.206937699280823	11732.444440000001	3139.666667	401.5	364.5	6.0	9	15.666705591309938	8.206937699280823	hb_ant
565	12	18	1646.111111	3350.222222	-11.0	8.430306866750495	10067.3	1963.4	179.7	392.0	0.0	10	20.049648449857365	8.42934311907771	hb_ant
566	12	22	1937.0454550000002	4665.4090909999995	-11.0	9.457439997324743	10700.81818	2557.545455	219.8181818	373.6818182	6.318181817999999	22	28.460312347344384	9.448096730184186	hb_ant
567	12	20	2164.85	4500.05	-11.0	9.542743130625572	10097.26667	2874.033333	266.9	366.1	8.9	30	37.314363195964496	9.539317264696258	hb_ant
568	12	20	1513.3	5108.5	-11.0	9.6929744086532	9431.25	2196.95	188.15	374.7	1.45	20	16.92375452676911	9.710645846297947	hb_ant
569	12	20	1604.35	3738.3	-11.0	10.061017623321549	12099.90476	3009.142857	439.30952379999997	336.1666667	3.333333333	21	46.971537854104795	10.045519350362152	hb_ant
570	12	20	2209.7	4993.35	-11.0	10.080623327965712	10977.42308	2950.846154	371.0	344.6538462	9.423076923	26	31.15862098190593	10.112603994957434	hb_ant
571	12	18	1490.555556	4482.444444	-11.0	10.670955766964125	9805.0	1802.0	408.1666667	332.6111111	8.0	9	10.686802837706292	10.665342227133628	hb_ant
572	12	20	1821.9	4773.55	-11.0	11.175335048404788	8699.619048	2203.952381	392.07142860000005	328.11904760000004	8.523809523999999	21	17.271726494537607	11.196337190238202	hb_ant
573	12	28	1518.964286	5145.321429	-11.0	11.233091772327475	10589.82927	2567.829268	322.6219512	337.4512195	9.43902439	41	43.38403821049214	11.20872323787314	hb_ant
574	12	49	1466.7551019999999	5613.959184	-11.0	11.389499851436748	7796.25	1301.375	192.375	354.75	10.0	8	3.10980645847175	11.248059317521314	hb_ant
575	12	22	1894.863636	4388.7272729999995	-11.0	11.528560838766174	11465.42857	2384.7619050000003	208.78571430000002	349.5	7.238095238	21	33.86191895570086	11.486768990351118	hb_ant
576	12	20	1711.3	4641.6	-11.0	11.898603350163272	8623.0	2333.476191	188.78571430000002	346.2142857	6.571428571	21	18.013055842812822	11.964364763134087	hb_ant
577	12	16	1315.625	4459.0625	-11.0	12.094653981125658	9054.3125	2063.9375	445.625	309.5	2.4375	16	16.48866774125727	12.093298711130213	hb_ant
578	12	22	1891.636364	4350.0909090000005	-11.0	13.0736298674177	10630.42857	2635.678571	175.5	334.9642857	6.464285714	28	40.42431714339145	13.001204736490601	hb_ant
579	12	22	1985.090909	5353.5454549999995	-11.0	13.081380933644699	10548.08	2436.0	197.38	330.74	7.68	25	24.25745045345842	13.099215386885476	hb_ant
580	12	18	2310.888889	4928.444444	-11.0	13.57401716627639	9408.647059	2266.941177	397.1470588	297.5	9.411764706	17	15.453850666354397	13.571218046922812	hb_ant
581	12	22	1350.4545460000002	4745.2272729999995	-11.0	13.77405439737478	11797.16	2828.32	418.3	292.14	7.32	25	37.15276593349379	13.767241279759805	hb_ant
582	12	22	1926.818182	4398.136364	-11.0	14.678339530778262	10842.33333	2418.592593	153.27777780000002	316.4259259	4.555555556	27	39.56069200268207	14.71333619122619	hb_ant
583	12	24	1951.875	4624.75	-11.0	15.016188395693929	16268.631580000001	3766.684211	270.6578947	296.6578947	10.0	19	47.83691010757339	15.009462835244076	hb_ant
584	12	20	2242.45	5078.9	-11.0	15.19444676114529	8316.5	2478.642857	379.64285710000007	279.42857139999995	10.0	14	8.924452145149543	15.195140552135394	hb_ant
585	12	24	1685.2083329999998	4338.916667	-11.0	15.301997991448166	12720.228570000001	3320.685714	126.2428571	312.35714289999993	0.457142857	35	67.60810108109874	15.329349623270229	hb_ant
586	12	18	2212.5	5653.555556	-11.0	15.33969250059343	7791.375	2073.625	243.25	296.375	10.0	8	3.0250972830450764	15.329073989722401	hb_ant
587	12	24	2315.25	4827.916667	-11.0	15.587978672662999	13146.37037	3382.925926	408.4259259	270.90740739999995	9.814814815	27	46.52073875180662	15.559305047641352	hb_ant
588	12	20	1967.5	5245.45	-11.0	15.886580742014331	7811.538462	2689.461539	295.96153849999996	282.3461539	10.0	13	6.35963549476213	15.870888968532075	hb_ant
589	12	20	1701.2	4644.6	-11.0	15.994797046313343	10908.6	2943.7333329999997	455.1	259.1	5.0	15	20.229944451621236	15.990286964387671	hb_ant
590	12	20	2554.85	4503.15	-11.0	16.476997299083223	10094.944440000001	3103.277778	433.27777779999997	256.22222220000003	8.222222222000001	18	22.351531687818532	16.45526593383074	hb_ant
591	12	33	2079.606061	5291.939394	-11.0	16.604899209401246	7821.041667	2587.875	200.25	286.2083333	10.0	24	11.469982936845405	16.60210823605756	hb_ant
592	12	42	1817.3095239999998	5269.142857	-11.0	17.106382090047664	9595.761905	3296.857143	225.7380952	277.4047619	10.0	21	17.24360156363853	17.024409066413043	hb_ant
593	12	33	2281.151515	4981.7272729999995	-11.0	17.331314205750832	8778.517241	2766.965517	277.9137931	267.0172414	10.0	29	22.1021551438109	17.28306001387668	hb_ant
594	12	24	1763.6666670000002	5100.583333	-11.0	17.434743886381863	7668.6875	1741.0625	209.375	274.375	10.0	16	8.055875963471884	17.44226068658459	hb_ant
595	12	24	2055.916667	4438.25	-11.0	17.455203916008543	11873.33333	2673.740741	149.462963	282.75925930000005	7.333333333	27	45.23117217597026	17.426466129406627	hb_ant
596	12	96	1405.572917	5487.46875	-11.0	17.618857448557478	7662.875	1175.5625	146.75	283.125	10.0	16	6.342906280787476	17.426855516991395	hb_ant
597	12	28	1560.607143	5404.607143	-11.0	18.03036995962739	12448.02439	2577.317073	420.6219512	238.03658540000004	9.585365853999999	41	53.43221060961396	18.035685083843894	hb_ant
598	12	16	1755.125	3280.125	-11.0	18.28770858326971	12039.86667	2790.2	475.1	227.9	2.4	15	40.058267611752605	18.249459495871637	hb_ant
599	12	26	1853.115385	5369.423077	-11.0	18.54954649780911	11552.875	3544.166667	248.54166669999998	255.16666669999998	10.0	24	27.63850864866389	18.541972735483373	hb_ant
600	12	24	1761.1666670000002	4943.166667	-11.0	18.71145633818557	7950.176471	2285.176471	332.26470589999997	241.6176471	10.0	17	10.341380356293778	18.709477282159195	hb_ant
601	12	26	2064.5	5375.615385	-11.0	18.95196483695059	7678.0	2876.7894739999997	224.76315789999998	253.28947369999997	10.0	19	8.137730204260139	18.948756189205316	hb_ant
602	12	18	1993.2222219999999	5661.666667	-11.0	19.035336459810228	9744.833333	1914.3333329999998	164.0	260.5	10.0	12	8.65434206460675	19.035336459810228	hb_ant
603	12	26	1525.230769	4477.115385	-11.0	19.05675428901734	11593.37313	2708.940299	446.6492537	221.76865669999998	8.014925372999999	67	106.494746709549	19.04450724543699	hb_ant
604	12	39	1135.769231	5193.512821	-11.0	19.418089713022777	8004.642856999999	1397.0	124.8571429	263.4285714	10.0	14	7.577880687011012	19.227319678719212	hb_ant
605	12	26	2149.423077	5086.0	-11.0	19.447131270149416	9077.476191	2471.428571	278.64285710000007	239.33333330000002	9.452380952	42	32.96146284349194	19.472135896402836	hb_ant
606	12	24	1848.8333329999998	5214.375	-11.0	19.77292411357964	13398.8	2931.25	308.55	231.4	9.0	20	31.391777538055855	19.77746306287811	hb_ant
607	12	24	1711.2083329999998	5117.041667	-11.0	20.516692010816495	12316.35	2911.05	297.95	223.775	8.425	40	56.27711323461458	20.49750598243442	hb_ant
608	12	20	1676.7	4151.6	-11.0	20.52384312870093	9642.541667	2206.791667	447.5	203.0	6.541666667	24	31.74260526254937	20.524754126757042	hb_ant
609	12	22	1761.318182	4659.9090909999995	-11.0	20.7989225452195	10311.15625	2647.78125	422.78125	202.25	9.46875	32	38.80760451684958	20.852278377268675	hb_ant
610	12	28	2125.285714	5301.107143	-11.0	20.82227197927159	9796.140625	2664.15625	141.671875	240.03125	9.328125	64	54.268313219791864	20.901810889313733	hb_ant
611	12	24	2052.5	4948.458333	-11.0	20.829713931495508	11159.2439	2700.7073170000003	101.3780488	246.8414634	5.853658537	41	51.45889711728124	20.798228014280856	hb_ant
612	12	40	1510.125	5603.45	-11.0	20.92044484933247	7669.9090909999995	1338.5454550000002	136.13636359999998	240.5909091	8.0	11	4.056616905834797	20.91741353505097	hb_ant
613	12	20	1490.4	5459.3	-11.0	21.03228910715775	7617.1	1529.8	165.1	235.4	10.0	10	3.9525213855256167	21.015332995451423	hb_ant
614	12	22	2202.818182	5150.954546	-11.0	21.372676352427938	9918.764706	3037.235294	332.1470588	208.0294118	10.0	17	15.735485917448434	21.376297669654136	hb_ant
615	12	22	1849.772727	5223.7272729999995	-11.0	21.977463586862385	10138.17241	2750.103448	399.84482760000003	191.12068969999999	9.517241379	29	27.282991918364647	21.984174999948678	hb_ant
616	12	24	1644.875	5572.791667	-11.0	22.077519307891674	7892.5714290000005	2048.809524	219.452381	214.6904762	10.0	21	8.74164654144068	22.069532796032664	hb_ant
617	12	22	2644.727273	4922.954546	-11.0	22.252856784478386	12599.36667	3652.3666670000002	259.7	206.8	9.6	30	46.77929921313557	22.259345749424206	hb_ant
618	12	20	2094.5	4163.05	-11.0	22.803134603170527	13618.78947	2700.842105	471.86842110000003	170.6052632	3.789473684	19	43.155631070969605	22.831377227338923	hb_ant
619	12	28	2249.071429	5163.0	-11.0	23.219154604492115	9796.266667	2970.9	155.16666669999998	209.0	10.0	30	26.92194460778617	23.21812201777729	hb_ant
620	12	22	2434.5	5250.7727270000005	-11.0	23.370532420624475	12345.194440000001	3809.027778	287.3888889	189.33333330000002	9.555555556	36	48.64030399844042	23.345283948073106	hb_ant
621	12	18	2188.888889	4956.5	-11.0	23.576982543480906	8532.625	3231.75	246.5	192.0	10.0	8	5.77201654393221	23.576982543480906	hb_ant
622	12	22	2055.818182	4495.4090909999995	-11.0	23.746304541415125	17861.93333	4040.066667	361.8333333	174.2333333	10.0	15	44.60058240003235	23.736473499592613	hb_ant
623	12	18	2238.0	4433.555556	-11.0	23.963365471839253	13183.27273	3084.363636	393.4090909	167.13636359999998	10.0	11	21.70873640767794	23.957335899398867	hb_ant
624	12	24	1604.833333	5062.208333	-11.0	24.603400420868265	10919.44118	2540.294118	422.5882353	155.3235294	9.441176471	34	39.33973153569933	24.57843131052203	hb_ant
625	12	24	2513.041667	5084.333333	-11.0	25.62610800973869	11648.92	3453.68	221.58	170.06	9.76	25	32.278502593409726	25.588316129156425	hb_ant
626	12	22	1527.409091	5036.7272729999995	-11.0	25.863622653641105	11867.05882	2829.323529	416.3529412	139.76470590000002	9.5	34	46.10757343223734	25.880775486383143	hb_ant
627	12	20	2571.25	5481.6	-11.0	26.063461920922798	7622.083333	2949.5	105.0	180.0	10.0	12	4.685821657180384	26.063461920922798	hb_ant
628	12	20	2517.7	4910.95	-11.0	26.21387283236994	9537.705881999998	2415.0588239999997	140.14705880000002	173.73529409999998	9.705882353	17	16.016218856636694	26.179555680656687	hb_ant
629	12	20	1465.1	3581.65	-11.0	26.47322499727342	12254.363640000001	2752.045455	477.2727273	124.2272727	4.3636363639999995	22	53.27145312356038	26.453316017296125	hb_ant
630	12	22	2766.727273	5485.2727270000005	-11.0	26.647874168521806	15356.84211	4942.5263159999995	303.9210526	145.3947368	10.0	19	34.19334418027743	26.652983691145995	hb_ant
631	12	24	2899.625	5096.25	-11.0	26.79380542442245	9310.055556	3460.111111	170.0	161.83333330000002	10.0	18	14.883198431788077	26.800418719592226	hb_ant
632	12	20	2092.2	4388.75	-11.0	26.962584924906814	9704.4375	2700.9375	77.4375	172.5	5.6875	16	19.379322130447164	26.95749504404226	hb_ant
633	12	18	2311.5	5349.833333	-11.0	27.43883731945237	7792.2	3159.1	271.65	139.8	9.15	20	9.13062712415531	27.446867000699285	hb_ant
634	12	18	2126.5	5236.5	-11.0	27.439550146593703	7609.375	1481.5	285.5	138.0	10.0	8	3.6251312899837678	27.439550146593703	hb_ant
635	12	16	1388.1875	3641.4375	-11.0	27.44311073758765	9069.642856999999	2148.428571	465.07142860000005	113.42857140000001	3.357142857	14	20.8694711904296	27.44258375374824	hb_ant
636	12	24	2797.875	5385.5	-11.0	27.506329936538076	9254.0	3165.622222	187.87777780000002	150.5222222	9.111111111	45	32.324296722681275	27.50422887160701	hb_ant
637	12	18	2038.888889	4854.222222	-11.0	27.97058075361351	8525.555556	1870.4444440000002	434.72222220000003	110.94444440000001	9.0	9	6.806857719914246	27.968773727675732	hb_ant
638	12	16	1768.25	5076.75	-11.0	28.273851148050014	7940.125	2033.5	58.625	158.0	6.625	8	4.5121386713941005	28.312175617329487	hb_ant
639	12	33	1848.6666670000002	5177.69697	-11.0	28.44892374680028	8532.333333	2578.666667	122.7222222	147.0555556	10.0	9	5.831111291744833	28.485768681619007	hb_ant
640	12	16	1863.625	3217.0	-11.0	28.520125358464902	11056.75	3320.75	43.625	157.375	0.0	8	19.49580354367423	28.524407690876547	hb_ant
641	12	24	2597.875	5063.916667	-11.0	29.032064562774185	9636.333333	3663.592593	61.27777778	148.61111110000002	6.333333333	27	24.37939999813192	29.028511103557374	hb_ant
642	12	27	1836.0	5350.259259	-11.0	29.13004199992301	10977.152170000001	3103.9782609999997	257.6956522	120.71739129999999	9.47826087	46	48.37841707775081	29.11254814753678	hb_ant
643	12	24	2260.416667	4855.833333	-11.0	29.14261396600437	8443.722222	3070.5	418.3888889	98.22222222	10.0	18	13.299879870897541	29.155491258252553	hb_ant
644	12	16	2086.4375	5374.6875	-11.0	29.366920505796383	7641.5	1388.5	320.0	109.0	10.0	8	3.374056631199488	29.366920505796383	hb_ant
645	12	18	1656.111111	5020.444444	-11.0	29.64857786633349	7656.8	1870.5	187.7	123.5	9.0	10	5.251239378120684	29.650625830002628	hb_ant
646	12	28	2343.928571	5276.107143	-11.0	29.70625353619934	8697.958333	3195.833333	194.25	121.875	10.0	24	15.565345117935562	29.708568834884804	hb_ant
647	12	26	2004.7307690000002	5586.423077	-11.0	29.713719109197868	10388.79167	2864.375	288.625	108.79166670000001	10.0	24	20.631599977904788	29.72362649670565	hb_ant
648	12	40	1762.5	5240.6	-11.0	29.92884591943441	10206.0	2575.458333	209.625	119.16666670000001	10.0	24	22.73968629546235	29.756802543872254	hb_ant
649	12	26	2523.653846	5220.923077	-11.0	30.037315883494895	11326.31579	3450.447368	163.4210526	121.86842109999999	9.631578947000001	38	44.43752946984857	30.04334331217722	hb_ant
650	12	16	1862.625	5492.5	-11.0	30.423750425025496	7785.5263159999995	2229.973684	314.9736842	96.81578947	9.842105262999999	38	15.864360493035953	30.388349219929687	hb_ant
651	12	16	1570.875	5881.625	-11.0	30.56340738934902	8125.1	1540.1	285.8	98.8	9.5	10	3.814379529466772	30.54718905775856	hb_ant
652	12	18	2738.722222	4051.722222	-11.0	30.583612584801088	9650.764706	2622.352941	435.6176471	77.85294118	9.588235294	17	23.492163828796652	30.58518982764429	hb_ant
653	12	20	1842.45	4916.9	-11.0	31.077717115857137	11318.2069	3088.482759	51.56896552	123.6724138	3.4827586210000003	29	37.755069271288825	31.1128976125769	hb_ant
654	12	22	1981.363636	4565.0454549999995	-11.0	31.54053445635037	14465.8125	4095.6875	404.0625	70.125	10.0	16	34.70113808976301	31.540601162484837	hb_ant
655	12	22	2326.772727	4327.5454549999995	-11.0	31.551779040853127	8371.058824	3410.0	222.79411769999996	95.61764706	8.647058824	17	15.884229983899731	31.482858782180365	hb_ant
656	12	68	2661.838235	5490.485294	-11.0	31.983666189544692	7668.6	2155.2	320.0	81.3	10.0	10	3.967071377789215	31.56517806162709	hb_ant
657	12	22	3325.818182	5128.7727270000005	-11.0	32.136532476545646	9118.4	3560.488889	76.16666667	106.92222220000001	9.044444444	45	35.005104893781336	32.17549187295875	hb_ant
658	12	20	2956.3	4595.45	-11.0	32.276661127969554	10781.909090000001	3450.5454549999995	286.9545455	76.68181818	10.0	11	14.80835391310971	32.28995866646821	hb_ant
659	12	20	2261.15	5138.65	-11.0	32.45634587131831	7746.272727	2475.818182	258.2272727	78.59090909	10.0	11	5.58198164829284	32.4499198943608	hb_ant
660	12	26	2250.038462	5357.730769	-11.0	32.456568438899616	11667.3	3396.775	250.525	79.825	9.575	40	47.10628064782477	32.43549235595645	hb_ant
661	12	18	1501.388889	5332.222222	-11.0	32.58382358317092	8054.416667	1982.1666670000002	318.8333333	68.91666667	9.333333332999999	12	6.126213796046102	32.560562124390366	hb_ant
662	12	26	2940.576923	5079.076923	-11.0	33.04461126888941	12229.45833	4042.875	199.65277780000002	79.45833333	9.027777777999999	72	101.36240681306965	33.01615560248343	hb_ant
663	12	24	1653.541667	5253.416667	-11.0	33.42236414657959	7859.7	1849.0	91.3	90.0	10.0	10	4.961120539651265	33.35435258190962	hb_ant
664	12	26	2976.115385	5464.384615	-11.0	33.52809165643312	13762.476190000001	4144.190476	173.59523810000002	76.45238095	10.0	21	31.890127681834134	33.53722642959011	hb_ant
665	12	16	2688.6875	5585.0	-11.0	33.618675139376286	10785.32258	3880.129032	157.66129030000002	78.62903226	9.774193548	31	28.864816469113695	33.537246927542284	hb_ant
666	12	22	2061.954546	4478.5909090000005	-11.0	33.88274428541183	11874.26923	3174.615385	430.19230769999996	37.19230769	9.615384615	26	42.9348516649704	33.87081889654847	hb_ant
667	12	20	2550.8	5638.9	-11.0	34.014839003547756	7600.0909090000005	2685.272727	117.68181820000001	78.04545455	10.0	11	3.825763889943076	34.01702318206809	hb_ant
668	12	22	2155.545455	5294.5454549999995	-11.0	34.26581255252673	8448.92	3020.48	219.46	61.06	8.36	25	14.894453980091482	34.26148467021228	hb_ant
669	12	26	3299.038462	4812.5	-11.0	34.44309691978277	13957.59259	4079.703704	288.09259260000005	49.27777778	9.777777777999999	27	51.30753245298701	34.45239013406683	hb_ant
670	12	16	1997.5	4698.375	-11.0	34.55454119700012	9202.6875	2314.875	35.3125	81.5	3.4375	16	15.339133210950594	34.63593358054313	hb_ant
671	12	20	2986.35	4995.75	-11.0	34.56247072937583	9502.25	2926.5	353.75	38.83333333	10.0	12	10.824801080918782	34.569387685538224	hb_ant
672	12	27	2901.037037	5025.148147999999	-11.0	34.68415526332655	9160.285714	3157.285714	198.744898	58.68367347	9.469387755	49	40.32154570699436	34.67466515404271	hb_ant
673	12	55	2799.818182	5375.4	-11.0	34.71528161378045	7727.25	2882.25	241.5	53.0	10.0	8	3.5001674294006033	34.662160861727166	hb_ant
674	12	22	2868.863636	4949.0	-11.0	34.82886417431691	9484.785714	2797.25	380.32142860000005	31.57142857	9.5	28	25.662153968882603	34.857596981228944	hb_ant
675	12	16	2934.5	5305.6875	-11.0	34.98469106259583	8475.75	3748.5	91.375	69.375	10.0	8	4.779870657666891	34.99032866500291	hb_ant
676	12	20	2223.1	3459.05	-11.0	35.38712285001251	12022.307690000001	3287.0	467.11538459999997	13.11538462	6.0	13	32.18292593920297	35.381225050371775	hb_ant
677	12	18	2195.666667	3596.5	-11.0	35.802776049679665	10593.77778	3696.333333	451.3888888999999	9.833333332999999	8.0	9	17.510218273321286	35.812196111127584	hb_ant
678	12	22	1869.0	4502.136364	-11.0	35.82024818487807	12522.8	2873.8666670000002	434.4333333000001	12.1	10.0	15	26.722858841420912	35.81614947247438	hb_ant
679	12	47	1637.851064	5796.914894	-11.0	35.87135244170317	7640.625	1841.1875	59.4375	63.6875	10.0	16	5.088803654256306	35.787957183091365	hb_ant
680	12	37	2374.432432	5480.108107999999	-11.0	36.00842057723788	11748.0	3577.925926	170.3148148	46.31481482	9.814814815	27	30.881339883961285	35.96449483659517	hb_ant
681	12	22	2627.636364	5279.454546	-11.0	36.190007249491565	9624.125	4193.5	144.5	47.0	10.0	16	13.167028271257324	36.190007249491565	hb_ant
682	12	28	2995.75	5482.035714	-11.0	36.3198702972561	8785.296295999999	3356.0370369999996	213.6851852	35.75925926	10.0	27	16.2691453261116	36.331949728085036	hb_ant
683	12	24	2349.875	4987.958333	-11.0	36.42047264970649	10141.43333	3050.933333	75.6	53.16666667	8.433333333	30	30.99549747381581	36.44764861965895	hb_ant
684	12	39	1418.2051279999998	5604.25641	-11.0	36.56275070704098	7732.125	1391.5	48.0	57.5	10.0	8	3.037503546344697	36.403001161201736	hb_ant
685	12	41	2124.97561	5319.292683	-11.0	36.72678961788379	9984.26087	3103.804348	260.3043478	25.45652174	9.717391304	46	40.34155467470449	36.64411718703175	hb_ant
686	12	20	1994.0	4950.65	-11.0	36.8072790027779	7750.888889	1560.0	202.72222219999998	31.38888889	10.0	9	5.0906749620756875	36.797642240238524	hb_ant
687	12	24	3263.0	4794.208333	-11.0	36.90027030526198	11427.5625	4350.75	243.1875	24.625	10.0	16	22.13789207729034	36.895689920640514	hb_ant
688	12	22	2140.909091	4207.181818	-11.0	36.97572849192355	11069.2381	2765.047619	16.16666667	54.73809524	3.285714286	21	34.25171246592415	36.967326574896866	hb_ant
689	12	22	1802.363636	5400.136364	-11.0	37.33629592341393	7756.25	1653.125	72.4375	42.75	9.8125	16	6.980901154147225	37.30859818570246	hb_ant
690	12	46	2195.195652	5024.195652	-11.0	37.476567462182665	9168.059702	2753.313433	131.4253731	33.20149254	9.47761194	67	55.26036615223757	37.42680680259698	hb_ant
691	12	18	1783.1666670000002	4604.611111	-11.0	37.72404813891392	8204.842105	2972.2105260000003	284.1842105	8.289473683999999	8.473684211	19	14.855627812430908	37.74757587769479	hb_ant
692	12	16	3181.1875	5136.875	-11.0	38.01153022011509	8446.25	3349.0	228.625	12.625	9.0	8	5.153911668086142	38.00589261770801	hb_ant
693	12	22	2072.636364	5365.0	-11.0	38.18754253908374	8665.733333	2549.466667	51.33333333	35.43333333	8.933333333	30	18.45703634482759	38.118059788290466	hb_ant
694	12	24	1470.666667	5115.25	-11.0	38.192417330577456	7690.5714290000005	1326.785714	206.78571430000002	13.14285714	10.0	14	7.0484336065685955	38.20158077416358	hb_ant
695	12	26	1622.4615390000001	5377.730769	-11.0	38.37901812615045	7637.666667	1849.8666670000002	234.3666667	7.1	9.0	15	6.303595312991766	38.382101667877045	hb_ant
696	12	22	3388.863636	4851.454546	-11.0	38.832910591731086	9236.384615	3711.384615	43.26923077	27.65384615	8.0	13	11.749896934312122	38.82286812419854	hb_ant
697	12	18	2613.944444	4261.444444	-11.0	39.07460632160053	10509.15385	3554.230769	7.192307692000001	29.26923077	0.692307692	13	19.0593174087617	39.08582381410263	hb_ant
698	12	31	3021.129032	5106.483871	-11.0	39.40324660500022	9278.333333	3876.066667	116.06666670000001	10.06666667	10.0	30	24.509131336097	39.42929607160381	hb_ant
699	12	23	2098.0	5555.478261	-11.0	39.67648411626985	7825.888889	1925.6666670000002	137.16666669999998	4.6111111110000005	10.0	9	3.67811639106691	39.633476540734634	hb_ant
700	12	22	2632.181818	4213.9090909999995	-11.0	40.78691393859051	13788.41379	5193.7241380000005	17.60344828	6.189655172	5.413793103	29	65.89146331230145	40.80452764705343	hb_ant
701	13	16	1410.75	3884.125	-10.0	2.6613974196942376	10560.555559999999	2414.444444	283.5	450.5	1.0	9	15.470118762913138	2.6613974196942376	hb_ant
702	13	22	1408.0454550000002	4419.863636	-10.0	3.477933370910931	10617.07407	2467.851852	372.6481482	428.6481482	1.4444444440000002	27	37.8574307938219	3.428990500651172	hb_ant
703	13	20	1295.3	4247.3	-10.0	4.162087083715587	9945.478261	2375.956522	323.93478260000006	426.1956522	4.652173913	23	30.85680314623408	4.151777406555337	hb_ant
704	13	22	1489.181818	4873.954546	-10.0	4.74195192378411	9145.0	1867.4615390000001	396.3076923	408.8076923	3.423076923	26	22.78379512076804	4.746998173269265	hb_ant
705	13	20	1506.9	4047.2	-10.0	4.830984198674561	12989.88462	2880.538462	291.8846154	421.80769230000004	4.384615385	26	57.449545394346714	4.847496655758211	hb_ant
706	13	18	1316.944444	4981.277778	-10.0	5.0351995954912026	8810.375	1574.5	380.25	407.25	3.0	8	6.149582324296552	5.044715890500599	hb_ant
707	13	18	1537.722222	5189.277778	-10.0	6.102614165115189	8950.666667	2055.190476	259.30952379999997	409.92857139999995	3.523809524	21	15.22161079984491	6.1434018499676055	hb_ant
708	13	16	1529.375	5165.1875	-10.0	6.835773353948406	7698.625	1521.375	388.375	383.625	9.0	8	3.9238653001464128	6.831491021536763	hb_ant
709	13	20	1541.0	4081.4	-10.0	6.924759259140453	12180.555559999999	2007.3333329999998	435.9444444	375.72222220000003	0.27777777800000003	18	35.71931202038516	6.942895821277574	hb_ant
710	13	16	1151.1875	4300.1875	-10.0	7.194013716294676	9601.125	1908.5	333.375	386.625	9.0	8	9.861779282880107	7.189731383883033	hb_ant
711	13	20	1703.65	4618.55	-10.0	7.239072834936133	10872.09524	2367.714286	376.4047619	380.69047620000003	8.380952381	21	28.434129768000776	7.194156536378971	hb_ant
712	13	20	1776.2	4399.7	-10.0	7.299404001975969	15010.71429	3314.52381	239.97619049999997	397.92857139999995	6.238095238	21	50.646930492988155	7.3053306848331685	hb_ant
713	13	20	1908.45	4373.9	-10.0	7.353723864941331	10077.90476	2425.2380949999997	264.9285714	394.0238095	5.666666667	21	27.386108498136675	7.344672847888984	hb_ant
714	13	18	1354.833333	5533.166667	-10.0	7.592766048263649	7693.25	955.625	388.75	374.125	10.0	8	3.1231061169840584	7.581340257773957	hb_ant
715	13	24	1374.916667	4721.25	-10.0	7.872488075561514	10593.27586	2237.172414	336.84482760000003	377.362069	9.517241379	29	36.06857292877945	7.8872123320010505	hb_ant
716	13	20	1865.25	4374.85	-10.0	8.328491784978798	11103.88235	2941.882353	402.26470589999997	362.8529412	6.294117647	17	26.147993634067447	8.329356363096881	hb_ant
717	13	18	1423.0	4036.5	-10.0	8.610781429805037	9602.615385	1820.7692309999998	420.03846150000004	356.8846154	4.307692308	13	17.926297536231882	8.610293685032046	hb_ant
718	13	20	1668.0	3421.4	-10.0	8.679001494806666	11967.7	2838.3	177.8	389.2	0.0	10	24.978955982930966	8.67214976294804	hb_ant
719	13	24	1617.041667	4604.958333	-10.0	9.537347714844778	10526.66667	2383.69697	220.43939390000003	372.9848485	6.393939393999999	33	42.43607889361548	9.496672601181729	hb_ant
720	13	28	2182.285714	5103.642857	-10.0	9.599261672098443	10061.7381	2729.452381	266.0714286	365.42857139999995	9.452380952	42	40.80222814188192	9.601584991935747	hb_ant
721	13	22	1472.636364	4372.5909090000005	-10.0	9.77087698526364	12108.95652	2760.3913039999998	190.9782609	373.5869565	1.434782609	23	40.693587110277726	9.768311940964761	hb_ant
722	13	22	1412.090909	3563.0454549999995	-10.0	10.110494961167099	11437.6087	2796.4347829999997	436.76086960000004	335.36956519999995	2.565217391	23	50.83150269128409	10.136409826281655	hb_ant
723	13	20	1854.6	4894.8	-10.0	10.139382702584795	10728.92593	2594.592593	373.05555560000005	343.6851852	9.444444444	27	32.18137617675901	10.167189764179811	hb_ant
724	13	32	1761.34375	4818.5625	-10.0	11.102279580171034	10057.41936	2341.516129	292.9193548	342.7580645	10.0	31	33.70394441495778	11.109615087430152	hb_ant
725	13	20	2209.0	4801.55	-10.0	11.125871703245588	12270.42857	2921.714286	245.0	349.2142857	10.0	14	21.777196942653934	11.116802049687887	hb_ant
726	13	16	1560.3125	4833.4375	-10.0	11.219133525370012	8858.444444	1966.2222219999999	394.5	327.5	8.0	9	7.494678993159631	11.219133525370012	hb_ant
727	13	30	1681.0	5292.9	-10.0	11.234028126731378	12370.79167	2813.5625	324.5208333	336.8958333	9.583333332999999	48	64.18764763362242	11.23221041361878	hb_ant
728	13	30	1417.033333	4873.433333	-10.0	11.3784020755551	12143.32	2947.24	208.52	350.7	6.46	50	74.58690998984883	11.39441853303651	hb_ant
729	13	16	1572.5625	4305.5	-10.0	11.993610182648693	9109.230769	1942.1538460000002	447.03846150000004	310.3461539	1.692307692	13	14.504354894205086	12.010823403167963	hb_ant
730	13	22	1822.136364	4650.0909090000005	-10.0	12.15304359075016	12175.22222	2297.166667	187.72222219999998	344.0	7.0	18	29.128971077928657	12.151619873114647	hb_ant
731	13	16	1248.4375	5225.25	-10.0	12.222562599038959	7884.818181999999	1139.636364	398.5	313.9545455	9.545454546	11	5.59882302320463	12.250725091356424	hb_ant
732	13	18	1503.277778	5442.333333	-10.0	12.815151512680199	7811.777778	1038.0	207.38888889999998	332.8333333	10.0	9	3.9183560984209205	12.824571573255149	hb_ant
733	13	24	1424.25	5447.958333	-10.0	13.0499241934267	9035.588235	2024.029412	197.44117649999998	330.88235289999994	7.441176471	34	22.389932009782864	13.087255049572413	hb_ant
734	13	18	2140.388889	4468.055556	-10.0	13.099414266742796	9589.611111	2948.055556	173.88888889999998	333.27777779999997	5.555555556	18	20.63268883624418	13.152513048270068	hb_ant
735	13	22	2056.5	4933.136364	-10.0	13.36834532131928	12000.17647	2918.176471	364.9117647	304.38235289999994	10.0	17	24.3536105506286	13.374538324687409	hb_ant
736	13	16	1920.0	4734.3125	-10.0	13.619862003040936	8229.875	1796.0	400.375	296.375	8.0	8	5.906771046482461	13.625499605448024	hb_ant
737	13	22	1697.727273	4964.5	-10.0	13.763842123061725	11090.2069	2971.0	421.15517239999997	292.05172410000006	7.413793103	29	35.78316045926075	13.743290573267977	hb_ant
738	13	31	1519.580645	5459.548387	-10.0	13.853223770999467	7658.363636	1570.727273	185.4090909	324.5	10.0	11	4.430214007552856	13.724209044407948	hb_ant
739	13	24	2257.416667	5082.375	-10.0	14.007081622872464	12827.96667	3177.8666670000002	247.7333333	312.4	9.733333333	30	45.72030794658009	14.00872932915258	hb_ant
740	13	22	1940.727273	5074.636364	-10.0	14.86146063712766	10550.17647	2910.794118	154.23529409999998	314.3235294	4.2647058819999994	34	36.686050043841135	14.869799736278893	hb_ant
741	13	26	1464.4615390000001	5168.230769	-10.0	14.89082334616643	10993.3617	2652.893617	269.2234043	298.1170213	9.468085106	47	52.97386397666099	14.909220283512859	hb_ant
742	13	32	2384.96875	5363.9375	-10.0	15.023977853765563	9737.962963	2834.740741	383.9814815	280.8333333	10.0	27	22.017163231488063	15.036619320498097	hb_ant
743	13	24	2198.75	4871.5	-10.0	15.113730408730186	10113.66667	2773.8	211.9	303.9	10.0	15	16.141332248794008	15.071795628492424	hb_ant
744	13	22	1779.409091	4540.363636	-10.0	15.354904313126712	11407.59375	2873.625	126.28125	312.09375	0.4375	32	48.399507454781315	15.349836084504693	hb_ant
745	13	22	2254.181818	5156.5454549999995	-10.0	15.377492627485195	10877.81818	2799.666667	409.62121210000004	272.7424242	9.484848485	33	36.61404744176739	15.400719587080506	hb_ant
746	13	20	1780.95	3962.25	-10.0	15.882911087872815	13624.266669999999	3350.0	458.1	260.1	5.0	15	36.57776517130418	15.878401005947147	hb_ant
747	13	20	1198.05	5179.9	-10.0	16.109820174116106	7658.333333	1230.222222	183.5	294.8333333	9.0	9	4.30624143265314	16.099238912954775	hb_ant
748	13	22	1814.772727	4973.818182	-10.0	16.273414307314283	9133.73913	2420.956522	433.5	258.8913044	8.434782608999999	23	19.23636496208377	16.241039593592216	hb_ant
749	13	24	1261.916667	5308.083333	-10.0	16.35848843018996	7891.6	1384.1	140.3	297.4	10.0	10	4.867136600773485	16.363930892457322	hb_ant
750	13	28	1502.142857	5382.214286	-10.0	16.483987422818572	8822.066667000001	2170.066667	359.6666667	266.1666667	9.833333332999999	30	19.17344162576882	16.464183445484462	hb_ant
751	13	26	2159.3076920000003	4791.884615	-10.0	16.633677120328723	12146.13044	3177.347826	201.2391304	285.76086960000004	10.0	23	35.298774399850615	16.62689441193792	hb_ant
752	13	27	1675.925926	5677.703704	-10.0	17.0218252218986	13460.708330000001	3644.291667	226.33333330000002	277.25	10.0	24	32.899235458941455	17.030237223399816	hb_ant
753	13	30	2144.8666670000002	4997.9	-10.0	17.058119962540015	9097.7	2698.966667	280.03333330000004	269.6333333	10.0	30	24.609135837051568	17.05246793095661	hb_ant
754	13	22	1471.227273	5597.318182	-10.0	17.50926307951986	9736.157895	2117.526316	150.36842109999998	281.4473684	7.605263158	38	28.098439999314657	17.520759985584416	hb_ant
755	13	22	2041.681818	5082.0909090000005	-10.0	17.804433447454016	9763.25	2132.375	421.75	240.29166669999998	9.25	48	44.21322648323368	17.84449252225209	hb_ant
756	13	22	1333.5	5014.5909090000005	-10.0	17.965677765039487	7843.466667000001	1788.5333329999999	193.5	269.9	10.0	15	8.461933812754813	17.969513642516663	hb_ant
757	13	18	1328.444444	3909.0	-10.0	18.24046571077736	10672.0	1785.7777780000001	471.83333330000005	228.38888889999998	2.0	9	15.570990023023791	18.246079250607863	hb_ant
758	13	24	1758.6666670000002	5125.25	-10.0	18.401449684826744	14143.962959999999	3686.333333	248.61111110000002	256.9814815	9.814814815	27	47.510901891615035	18.39719705199746	hb_ant
759	13	18	1662.222222	4289.388889	-10.0	18.415479985218738	9856.941176999999	2583.882353	114.9705882	274.9117647	2.470588235	17	22.065704776436277	18.423211053890025	hb_ant
760	13	18	1975.3333329999998	5576.611111	-10.0	18.532926022685132	7964.75	1634.75	429.25	230.75	10.0	8	3.425935703910697	18.52039801633381	hb_ant
761	13	20	1731.4	5849.9	-10.0	18.61006075458867	7697.777778	1888.7222219999999	331.05555560000005	242.88888889999998	9.833333332999999	18	5.685874972905521	18.62170199677301	hb_ant
762	13	24	1944.875	5038.041667	-10.0	18.75963124053556	10715.61905	3089.0	225.3571429	255.6904762	10.0	21	23.66576795582504	18.751773802422484	hb_ant
763	13	22	1640.136364	4646.318182	-10.0	18.96953697163075	11056.96	2503.92	166.1	261.5	9.36	25	34.493127498430106	18.93320844533691	hb_ant
764	13	24	1399.208333	4804.333333	-10.0	18.999286812193258	10701.06452	2738.645161	450.40322580000003	222.016129	7.322580645	31	38.048706059047305	18.984166806746515	hb_ant
765	13	30	1550.9	5141.3	-10.0	19.528498630801998	12696.653059999999	2967.040816	279.11224489999995	240.01020409999998	8.448979592	49	72.00752726742262	19.413330605056682	hb_ant
766	13	26	1707.307692	5258.076923	-10.0	20.308498192419467	11837.13954	2672.046512	296.33720930000004	226.4534884	8.465116279	43	53.802882056276836	20.302428674465748	hb_ant
767	13	20	1642.1	5441.6	-10.0	20.483772045190634	7693.636364	1992.909091	202.0454546	237.13636359999998	10.0	11	4.552411056306967	20.476967556882844	hb_ant
768	13	20	1814.25	4509.5	-10.0	20.48572235088822	10239.33333	2521.777778	451.16666669999995	203.16666669999998	6.666666667	18	22.871049992238607	20.47177295745896	hb_ant
769	13	26	1929.5384620000002	5038.769231	-10.0	20.699067630243853	8671.975	2517.975	425.5	204.025	9.475	40	28.842009645112878	20.68193818044177	hb_ant
770	13	24	1763.2083329999998	5176.541667	-10.0	20.725462397952178	9728.75	2374.234375	142.59375	241.015625	9.109375	64	56.28107567824199	20.813696286399825	hb_ant
771	13	51	1215.372549	5437.745097999999	-10.0	20.732989892277686	7743.666667	1743.111111	117.3888889	247.9444444	10.0	9	3.8165257375953616	20.537103927755282	hb_ant
772	13	22	2030.136364	4798.363636	-10.0	20.760511320639235	10790.54054	3350.783784	103.14864870000001	246.9594595	5.72972973	37	46.20544882938922	20.769666777966677	hb_ant
773	13	18	1385.111111	5655.5	-10.0	20.87645783256882	7790.0	1224.888889	162.83333330000002	237.38888889999998	10.0	9	3.3967818937317658	20.88207137239932	hb_ant
774	13	26	1972.1538460000002	5097.5	-10.0	20.967535701712293	11272.17391	2438.086957	328.93478260000006	213.673913	10.0	23	27.860225587052476	20.9631810101557	hb_ant
775	13	30	2029.1666670000002	5034.166667	-10.0	21.874575242171503	8739.724138	2879.413793	218.12068969999999	217.4310345	10.0	29	21.346366492676943	21.86648192850589	hb_ant
776	13	26	1722.0384620000002	5389.192308	-10.0	22.002160043573937	10144.47826	2317.086957	401.71739130000003	190.63043480000002	10.0	23	20.29461385774694	22.002778737991825	hb_ant
777	13	16	1774.6875	5632.5625	-10.0	22.006200560712884	7613.0	1470.888889	116.5	229.5	8.666666667000001	9	3.1644455787219403	22.01048289312453	hb_ant
778	13	24	2550.833333	5200.333333	-10.0	22.081283050438497	12501.11111	3192.703704	263.0925926	208.83333330000002	9.259259259	27	37.90545477693132	22.06119844735778	hb_ant
779	13	20	1288.1	5655.1	-10.0	22.32882538990075	7674.25	1344.75	434.625	181.875	10.0	8	2.8563951123764384	22.34081592065335	hb_ant
780	13	67	1754.910448	5344.895522	-10.0	22.391066357143316	8101.233333	1922.7	136.5	226.33333330000002	10.0	30	15.470860747350642	22.044944711906485	hb_ant
781	13	22	2361.090909	4112.5454549999995	-10.0	22.793203441263074	10771.625	2728.333333	472.45833330000005	170.79166669999998	4.333333333	24	38.861068121616675	22.8101884203422	hb_ant
782	13	18	2039.111111	4198.611111	-10.0	22.835288985263645	10604.5	3417.722222	443.4444444	174.4444444	7.333333333	18	27.46289116891731	22.83487911143046	hb_ant
783	13	28	2284.928571	5581.678571	-10.0	22.978968226633217	11049.92593	2968.851852	157.1296296	211.75925930000002	10.0	27	26.4513043549458	22.977865880781145	hb_ant
784	13	26	2154.423077	4843.115385	-10.0	23.05612951676044	8582.709676999999	3103.516129	287.46774189999996	192.7580645	9.35483871	31	23.936539569354068	23.07264412902812	hb_ant
785	13	32	2142.46875	4862.6875	-10.0	23.540418321325692	11685.97368	3308.7368420000003	364.2368421	176.84210530000001	9.736842105	38	53.32131148464712	23.503383487133753	hb_ant
786	13	18	2201.333333	5489.666667	-10.0	23.553102704984184	7718.25	1402.875	218.625	196.25	10.0	8	3.247677453928733	23.5419299686283	hb_ant
787	13	22	2325.318182	4463.9090909999995	-10.0	23.73173556712195	11539.25	3058.333333	392.5	170.25	9.333333332999999	24	38.04024193914751	23.720095847260268	hb_ant
788	13	22	2210.909091	5191.2272729999995	-10.0	24.071744304658278	12186.444440000001	3521.833333	307.0	177.5	10.0	18	24.25513320537682	24.071744304658278	hb_ant
789	13	22	1743.136364	4686.454546	-10.0	24.355156849621164	10165.03333	3013.1	423.4	157.4	9.466666667	30	35.070726048177065	24.404842403751772	hb_ant
790	13	16	2378.8125	4923.125	-10.0	24.43926305389644	7655.875	2183.25	316.625	171.625	10.0	8	4.440675384029453	24.433625451489352	hb_ant
791	13	16	2034.125	4316.375	-10.0	24.661952358650954	9165.25	2276.125	76.375	201.625	3.0	8	8.98693927195853	24.657670026239312	hb_ant
792	13	24	2370.583333	4889.083333	-10.0	24.695189887132468	15342.84615	4235.807692	270.2307692	174.6153846	9.846153846	26	55.592800271461435	24.699323760689794	hb_ant
793	13	45	2025.088889	5687.8	-10.0	24.8358143433757	7884.694915000001	2477.813559	117.82203390000002	194.2118644	9.745762712000001	59	22.78856499613208	24.796597230315705	hb_ant
794	13	26	2372.2692309999998	5162.884615	-10.0	25.27957671421606	8762.744186	2529.162791	220.80232560000002	174.38372090000001	9.302325581	43	29.98206876505994	25.253619563381722	hb_ant
795	13	22	1796.909091	4795.7727270000005	-10.0	25.744522196429145	9658.791667	2514.458333	419.625	141.16666669999998	9.375	24	24.336527438615622	25.73404042342805	hb_ant
796	13	20	2282.35	4892.35	-10.0	25.828437253405014	9237.65	2887.05	141.6	178.3	9.25	20	17.763651414964176	25.801549979791236	hb_ant
797	13	26	2885.3076920000003	5512.5	-10.0	26.26404681234723	9496.285714	3718.285714	174.73809519999998	167.88095239999998	10.0	21	15.17632652952381	26.269111635267173	hb_ant
798	13	24	1588.708333	4994.416667	-10.0	26.316675538406272	7634.652174	1459.217391	371.63043480000005	139.8913044	8.782608696	23	12.158660502283636	26.355617263798088	hb_ant
799	13	18	1554.444444	3956.4444439999997	-10.0	26.402395255708168	10009.0	2076.7	475.0	125.15	4.5	20	30.595933503773978	26.40473013286458	hb_ant
800	13	26	2929.884615	4722.769231	-10.0	26.45997061660454	13512.0303	4090.030303	302.7727273	147.92424240000003	9.666666667000001	33	61.414310352738894	26.46469377233388	hb_ant
801	13	16	2132.3125	4724.25	-10.0	26.65022165480872	9870.153846	2886.0	76.88461539	176.5	5.692307692000001	13	14.160289992697251	26.646051593225888	hb_ant
802	13	20	2392.65	4952.05	-10.0	27.109775265761225	11475.76923	3529.9230770000004	191.65384619999998	154.9615385	9.0	13	17.125907450449812	27.110986307295043	hb_ant
803	13	18	1442.833333	3432.111111	-10.0	27.35331897290743	10560.64286	2539.428571	464.85714289999993	114.7142857	3.214285714	14	29.078150811067953	27.342873457173464	hb_ant
804	13	18	2253.944444	4875.611111	-10.0	27.51627927864351	12358.41667	3762.416667	326.0	131.5	10.0	12	18.416905012258677	27.51627927864351	hb_ant
805	13	18	1615.333333	4960.944444	-10.0	27.748305775804663	9818.272727	2349.727273	435.8636364	113.5909091	9.0	11	10.770249841765816	27.746376273742083	hb_ant
806	13	49	1603.204082	5667.204082	-10.0	28.20267991946007	7679.75	1677.125	64.625	159.375	10.0	8	2.84097186391037	28.138003374542095	hb_ant
807	13	20	2025.7	5425.0	-10.0	28.212070082695526	11508.3125	3514.3125	346.0	120.0	10.0	16	17.9415668202765	28.212070082695526	hb_ant
808	13	16	2146.625	4964.5	-10.0	28.221653204852668	7789.166667	2406.75	362.75	117.33333329999999	8.583333332999999	12	6.827676503978246	28.242089182084133	hb_ant
809	13	20	2468.25	4236.35	-10.0	28.466232124870885	8578.181818000001	2155.909091	44.04545455	158.13636359999998	0.0	11	11.273891439092615	28.4594276371052	hb_ant
810	13	32	1882.84375	5211.75	-10.0	28.759081912839296	10816.39683	2538.730159	260.8015873	124.57936509999999	9.476190476000001	63	67.74936447258598	28.772388875404975	hb_ant
811	13	18	1204.277778	5385.277778	-10.0	28.829706092517622	7644.375	1431.75	365.75	109.5	10.0	8	3.3559601790331275	28.83121194818858	hb_ant
812	13	22	2527.909091	4746.636364	-10.0	28.871765067472232	9944.59375	3331.1875	61.1875	150.34375	6.0625	32	35.042633055595914	28.891988590070117	hb_ant
813	13	20	1421.45	5037.1	-10.0	28.946501318380985	8239.777778	1934.4444440000002	302.05555560000005	116.6111111	10.0	9	5.722360088543009	28.957463234357455	hb_ant
814	13	24	2589.125	4766.0	-10.0	28.976848676820225	9518.352941	3158.117647	417.73529410000003	100.7352941	10.0	17	16.95132186256819	28.963141563670415	hb_ant
815	13	26	1931.192308	5254.0	-10.0	29.355878479422348	7654.263158	2737.7894739999997	344.2894737	105.6052632	10.0	19	8.68005329311001	29.37297468877227	hb_ant
816	13	18	1924.5555559999998	5122.111111	-10.0	29.403584969815167	9053.88	2506.04	291.78	113.02	9.52	25	19.19017766207922	29.353861156197674	hb_ant
817	13	32	1885.8125	4810.8125	-10.0	29.646146221603484	12300.72	3058.72	160.66	127.2	9.44	50	77.84451690852636	29.650167764782868	hb_ant
818	13	24	1979.0416670000002	5110.291667	-10.0	29.743375483393528	11885.65	2963.75	212.2	119.0	10.0	20	26.51652302647327	29.74211056436971	hb_ant
819	13	28	2607.214286	5344.214286	-10.0	30.154466408884158	10926.8	3718.52	111.3	127.62	10.0	25	26.115091083755985	30.152005799593255	hb_ant
820	13	26	2142.923077	4988.653846	-10.0	30.21277430462492	8848.194444	2411.555556	315.8611111	98.94444444	9.694444444	36	27.851894682852688	30.20979864709218	hb_ant
821	13	22	2012.318182	4736.181818	-10.0	30.58563702501395	10561.61539	2960.038462	434.15384620000003	78.5	9.307692308	26	31.979615372105638	30.549710340610623	hb_ant
822	13	20	2512.85	5177.1	-10.0	31.028247355218664	9755.333333	3189.0	407.9	76.1	10.0	15	13.264858703714435	31.024821489289355	hb_ant
823	13	22	1993.727273	4388.0	-10.0	31.20438083552315	8788.862068999999	2442.448276	51.63793103	122.63793100000001	3.413793103	29	29.085004558113027	31.1942458930623	hb_ant
824	13	20	2879.35	4663.75	-10.0	31.23440878150802	10724.46154	2946.3076920000003	222.1153846	98.73076923	9.0	13	16.893969449477353	31.243161962949966	hb_ant
825	13	20	2873.8	5561.15	-10.0	31.58053030351632	7804.611111	2937.888889	319.3888889	81.38888889	9.611111111	18	7.261501667460869	31.564749649969524	hb_ant
826	13	24	2427.833333	5188.5	-10.0	31.923686807537546	10070.63158	3272.421053	77.97368421	110.0263158	7.842105263	19	17.87809579261829	31.9095606502672	hb_ant
827	13	24	3114.291667	5241.916667	-10.0	31.934561041854586	8427.410256000001	2739.48718	289.2692308	81.03846154	9.512820513	39	23.70015737814094	31.919121532903063	hb_ant
828	13	24	2333.958333	4666.875	-10.0	31.98271990659062	9562.56	3092.72	359.9	70.9	9.8	25	26.225713137806345	31.95791445599943	hb_ant
829	13	26	1954.307692	5034.576923	-10.0	32.16728460926972	9437.483870999999	2630.16129	251.2258065	82.93548387	9.403225807	62	54.22108648870076	32.18104772181904	hb_ant
830	13	24	2372.833333	4784.875	-10.0	32.668769874884674	11621.81818	3415.1590909999995	201.7045455	83.72727273	8.477272727	44	62.87008540870974	32.65512920412708	hb_ant
831	13	20	2042.4	5393.4	-10.0	32.73726046204281	7614.272727	2388.636364	147.68181819999998	90.04545455	10.0	11	4.529536099121148	32.73944464056314	hb_ant
832	13	22	2234.590909	5533.318182	-10.0	32.908542093245785	13034.35294	3243.0588239999997	161.14705880000002	86.02941177	9.0	17	23.045410853259334	32.912163408884794	hb_ant
833	13	18	1749.5555559999998	3937.888889	-10.0	32.977570058695214	12101.7	2681.1	477.3	42.0	3.0	10	20.731440985561036	32.978533806368006	hb_ant
834	13	36	2350.972222	5038.444444	-10.0	33.15891783728612	10573.75676	3439.243243	262.14864869999997	68.93243243	10.0	37	40.648767286874154	33.17389537981497	hb_ant
835	13	24	2604.916667	5567.625	-10.0	33.29582416464108	9759.052631999999	3427.684211	172.2368421	79.86842105	10.0	19	14.303607913248463	33.28085921527461	hb_ant
836	13	24	1774.0	4592.166667	-10.0	33.620741457962566	9900.0	3130.95	431.675	40.025	9.525	40	46.23380393523508	33.62994232484137	hb_ant
837	13	16	2555.375	4752.875	-10.0	33.63213160714171	8820.071429000001	2477.5	61.64285714	90.5	7.571428571	14	11.980275097914424	33.63622032958498	hb_ant
838	13	24	2568.708333	5215.208333	-10.0	33.68604569114022	8484.368421	3045.526316	118.9736842	82.13157895	10.0	19	11.910174571352066	33.678743862570805	hb_ant
839	13	20	2401.85	5623.05	-10.0	33.81055731268404	8370.590909	3201.5	220.63636359999998	67.36363636	7.409090909	22	10.7496643277225	33.748477053388335	hb_ant
840	13	22	2715.727273	4935.7272729999995	-10.0	33.871219751842844	15401.666669999999	4429.166667	336.27777779999997	50.0	10.0	18	38.16801430187125	33.87264346947835	hb_ant
841	13	28	2694.178571	5071.428571	-10.0	34.20195562142192	12477.7551	3778.5510200000003	198.0102041	64.25510204	9.530612245	49	71.55971830032898	34.240485156737854	hb_ant
842	13	26	3251.653846	5279.461539	-10.0	34.31813325351343	13983.242419999999	4543.151515	293.0454546	50.77272727	9.727272727	33	54.4041787124003	34.28005200000064	hb_ant
843	13	26	2374.423077	5442.461539	-10.0	34.388407425822294	9492.947368000001	3273.0	358.0263158	40.60526316	10.0	19	14.140518991180697	34.38240375824421	hb_ant
844	13	64	2315.796875	5401.546875	-10.0	34.68195662494466	9240.976191	2974.642857	248.97619049999997	53.38095238	10.0	42	29.85367617901122	34.550870626179	hb_ant
845	13	20	2063.65	5539.75	-10.0	34.736869117807444	9044.4	2820.333333	381.0666667	33.66666667	9.466666667	30	18.97910555530484	34.683239987484036	hb_ant
846	13	33	1622.515152	5563.2727270000005	-10.0	34.764863937052596	7689.9090909999995	1543.272727	130.13636359999998	68.13636364	9.0	11	4.204899013932521	34.66836929608848	hb_ant
847	13	18	2156.777778	4579.5	-10.0	35.029504075489655	9579.157895	2654.631579	467.3421053	17.60526316	5.578947368	19	20.743203407577248	35.02245248858878	hb_ant
848	13	16	2729.6875	4043.875	-10.0	35.34952332989036	10208.77778	2921.777778	453.27777779999997	15.16666667	8.222222222000001	9	13.72053414608513	35.368465922963566	hb_ant
849	13	18	1828.2777780000001	4563.333333	-10.0	35.54398987196756	9197.117647	2606.4705879999997	434.5	14.79411765	9.647058824	17	17.26245434852173	35.60162288959281	hb_ant
850	13	24	2148.333333	5337.75	-10.0	35.563786972136924	12139.04	3895.04	169.66	51.46	9.12	25	31.85466722870124	35.56327523047609	hb_ant
851	13	16	1356.375	5178.6875	-10.0	35.60618259737093	7626.125	1203.875	84.375	62.625	10.0	8	3.7807842238018803	35.60190026495929	hb_ant
852	13	61	2845.5737710000003	5686.786885	-10.0	35.65547950774861	8156.075	3356.25	214.725	43.6	10.0	40	17.368599632338775	35.69843879312004	hb_ant
853	13	22	2516.227273	5002.2727270000005	-10.0	35.842422414032576	12279.35294	3710.705882	183.6176471	46.08823529	10.0	17	24.730831438531435	35.83824463418103	hb_ant
854	13	22	2677.090909	5313.681818	-10.0	35.86945491086653	10352.41177	3487.176471	144.3823529	51.08823529	10.0	17	16.120349715678064	35.86684257736554	hb_ant
855	13	22	2873.727273	4802.5	-10.0	35.958758383063774	10694.410259999999	3505.384615	74.96153846	58.98717949	7.871794872000001	39	47.84685062779801	35.99265805951832	hb_ant
856	13	28	2124.571429	5168.928571	-10.0	36.095232290530106	8603.444444	2564.722222	262.5	31.69444444	9.694444444	36	23.920348236516578	36.125273281948765	hb_ant
857	13	22	3208.545455	4883.7272729999995	-10.0	36.534261867032775	10782.11539	4272.423077	244.80769229999999	29.07692308	9.615384615	26	31.40185404902729	36.52482124237937	hb_ant
858	13	20	1980.6	4451.85	-10.0	36.72453856665362	9252.85	2343.45	14.85	58.2	3.45	20	21.568561384592922	36.70686712900887	hb_ant
859	13	18	2213.055556	4981.833333	-10.0	36.94984235788199	11928.11905	3108.52381	394.4047619	2.1190476190000003	9.523809523999999	42	58.56157374464298	37.04222882309296	hb_ant
860	13	24	2812.208333	4877.916667	-10.0	37.1005936454171	10217.81482	3219.166667	127.6111111	37.74074074	9.259259259	54	59.11427356124613	37.107929271183586	hb_ant
861	13	28	2384.392857	5233.785714	-10.0	37.23688973922873	7742.647059000001	2143.352941	144.0294118	34.02941177	10.0	17	8.149099943261456	37.22444856045049	hb_ant
862	13	19	1964.2631579999997	4783.052632	-10.0	37.24837392946379	8258.96	2526.04	371.3	2.66	9.4	25	18.167829393853925	37.249804648656266	hb_ant
863	13	24	1925.1666670000002	4753.666667	-10.0	37.426339606159495	10989.22581	2914.709677	286.3709677	12.40322581	8.548387097	31	40.66383845861694	37.39740148272825	hb_ant
864	13	39	2309.3589739999998	5205.076923	-10.0	37.44661128588235	10570.47826	2965.26087	350.1086957	3.8913043480000002	10.0	23	23.708435547937054	37.38184848871992	hb_ant
865	13	20	1562.55	5345.85	-10.0	37.56663437542101	7799.111111	1734.111111	113.16666670000001	33.83333333	10.0	9	4.130185096663767	37.574628062492536	hb_ant
866	13	24	2183.458333	5865.833333	-10.0	37.58637908181532	7713.48	3179.8	52.22	41.78	8.28	25	7.874612873014612	37.604778248959086	hb_ant
867	13	16	1906.6875	5162.375	-10.0	37.67462934568526	8621.625	3199.75	77.625	37.375	10.0	8	5.3607109130971695	37.67891167809691	hb_ant
868	13	24	2804.5	4836.75	-10.0	38.634540084683046	10408.51613	3269.193548	40.04838710000001	30.69354839	7.516129032	31	35.710911258593065	38.6165598417731	hb_ant
869	13	28	2905.857143	4892.785714	-10.0	38.65652990419938	10878.02941	3467.970588	236.02941180000002	4.0	9.647058824	34	41.59149767824882	38.610088303028746	hb_ant
870	13	16	2449.0	3640.3125	-10.0	38.73161163254701	9672.0	2994.375	8.375	33.625	0.0	8	13.255318053051765	38.72732930013536	hb_ant
871	13	22	3506.454546	5515.7272729999995	-10.0	38.927813027349124	7718.916667	3825.333333	197.5	5.5	10.0	12	4.793252352671211	38.90879113124145	hb_ant
872	13	22	3100.636364	5154.681818	-10.0	39.10212159821264	9113.692308	3441.615385	116.3461539	14.34615385	10.0	13	9.984541856740456	39.086647955608086	hb_ant
873	13	24	3729.541667	4794.875	-10.0	40.5730092232581	11226.513509999999	3936.810811	16.90540541	9.554054054	4.45945946	37	49.63020409708282	40.545098998602185	hb_ant
874	14	22	1442.272727	4247.2727270000005	-9.0	2.4287400640264827	9369.086957	2463.826087	282.67391299999997	453.4565217	1.391304348	23	27.7358518894094	2.4357259666587545	hb_ant
875	14	22	1549.5	4191.318182	-9.0	3.463976791573911	11135.409090000001	2984.045455	373.2272727	428.2272727	2.1818181819999998	22	36.44915354603351	3.4561120003977583	hb_ant
876	14	18	1616.277778	4079.611111	-9.0	4.455489762133269	10141.55	2288.5	319.1	423.9	5.5	20	29.71821933053853	4.3863786544173795	hb_ant
877	14	22	1427.181818	4168.954546	-9.0	4.812475537508098	10494.444440000001	2425.1851850000003	291.3148148	422.72222220000003	5.37037037	27	40.96668007615165	4.781097909028501	hb_ant
878	14	22	1371.0454550000002	4014.181818	-9.0	5.123334667986114	11203.81818	2793.136364	396.36363639999996	404.0909091	3.227272727	22	39.40329739294336	5.120713073572719	hb_ant
879	14	16	1515.0	4683.25	-9.0	5.161373361646982	9319.25	1988.5	375.875	406.875	3.5	16	15.838573640100357	5.121910144797366	hb_ant
880	14	20	1699.05	4311.45	-9.0	6.22044869862003	10801.53846	2330.153846	258.6538462	409.46153849999996	3.461538462	26	39.13817856173677	6.18757429880095	hb_ant
881	14	20	1615.7	4277.9	-9.0	6.8795108838605765	11539.07692	2393.923077	213.9615385	406.6538462	0.0	13	22.06580330536011	6.894952444881411	hb_ant
882	14	20	1357.2	4372.25	-9.0	7.105464063692878	9596.166667	2041.5833329999998	375.0	382.0	9.0	12	14.33746926731088	7.105464063692878	hb_ant
883	14	20	1497.95	4208.3	-9.0	7.154901746935004	11554.14286	2251.178571	436.0357143	373.07142860000005	0.535714286	28	48.87569804434094	7.152271856261183	hb_ant
884	14	24	1597.0	5062.458333	-9.0	7.287642290345345	11800.12121	2576.363636	263.469697	393.9545455	5.484848485	33	43.91994171915291	7.365986952422806	hb_ant
885	14	26	1595.038462	5341.5	-9.0	7.391024447377029	12424.04651	2495.4186050000003	237.9883721	397.4069767	5.534883721	43	57.01572590658055	7.368276413310839	hb_ant
886	14	16	1861.4375	4459.9375	-9.0	7.406021248067336	9971.375	2721.625	329.375	384.375	9.0	8	9.886125085833601	7.411658850474423	hb_ant
887	14	24	1351.958333	5093.25	-9.0	8.22609859435566	10439.03226	1960.870968	338.8548387	372.6290323	9.612903226	31	32.53703432189663	8.241030794595599	hb_ant
888	14	18	1546.777778	4707.611111	-9.0	8.60915617201183	10627.16667	2441.333333	401.0	359.5	6.0	12	15.08932344517954	8.60915617201183	hb_ant
889	14	18	1383.0	5449.888889	-9.0	8.761488159957143	7616.777778	1631.888889	301.6111111	371.3888889	10.0	9	3.5784215785321125	8.743250380425089	hb_ant
890	14	18	1552.611111	3795.833333	-9.0	8.834211184746554	10649.9375	2799.75	420.6875	354.125	4.25	16	28.891064767937742	8.822258344934658	hb_ant
891	14	24	1550.958333	4870.666667	-9.0	9.495647095032494	12162.06818	2555.090909	216.38636359999998	373.5227273	6.6363636360000005	44	65.8681220674878	9.49793042294047	hb_ant
892	14	18	2103.333333	5121.611111	-9.0	9.608402712778995	7716.09375	2301.1875	262.8125	367.375	9.78125	32	16.210415560385954	9.482451258396257	hb_ant
893	14	24	1678.2083329999998	4426.291667	-9.0	10.129929493882841	9868.655172	2125.310345	186.32758619999998	370.637931	2.379310345	29	35.65705866644147	10.05276842591084	hb_ant
894	14	24	1661.208333	4855.125	-9.0	10.15914131249158	9824.170213	2532.5106379999997	375.3510638	343.3297872	9.021276596	47	48.1028037405834	10.170505697035406	hb_ant
895	14	16	1254.0625	4231.5625	-9.0	10.175719977160893	10748.11111	2952.333333	439.5	334.5	3.0	9	13.85987740698619	10.175719977160893	hb_ant
896	14	20	1654.4	4127.95	-9.0	10.852681349560216	8980.5	1674.9	409.65	330.7	8.6	20	23.510701437759664	10.800924470562576	hb_ant
897	14	45	1586.822222	5243.266667	-9.0	11.157095838599373	8581.0	2396.714286	292.1666667	343.6666667	9.80952381	42	26.736156844414033	11.045669655411775	hb_ant
898	14	34	1639.852941	5554.647059000001	-9.0	11.296845735188262	11408.64815	2592.0	324.3888889	336.5	9.425925926	54	56.91019709376641	11.26505410019054	hb_ant
899	14	22	1922.727273	5190.863636	-9.0	11.313403160342075	8858.625	2493.375	242.25	347.125	10.0	16	11.305282885300592	11.312422613281326	hb_ant
900	14	22	1636.909091	5225.863636	-9.0	11.402368361557162	11514.1875	2461.84375	205.375	350.78125	6.5	32	38.50585810578544	11.422069168489733	hb_ant
901	14	16	1642.125	4066.375	-9.0	12.321890256811633	8965.2	2228.933333	446.63333330000006	306.6333333	1.6	15	18.07073253204636	12.309863374683232	hb_ant
902	14	20	2103.5	5155.0	-9.0	12.628627151591356	7690.7	2281.3	369.8	313.2	10.0	10	4.918913676042677	12.62177541973273	hb_ant
903	14	18	1700.888889	5109.611111	-9.0	12.7040068914565	9355.272727	2364.454546	183.86363640000002	337.5909091	7.0	11	9.140084589893556	12.702077389393931	hb_ant
904	14	24	1784.5	4753.958333	-9.0	13.34043847361634	12148.43333	2966.5	197.9	327.96666669999996	7.666666667	30	46.663061468191465	13.313667748237348	hb_ant
905	14	24	1881.7083329999998	5594.458333	-9.0	13.510929840825543	10129.425	2581.85	365.425	302.45	9.525	40	32.42470600057645	13.522324263984139	hb_ant
906	14	18	1713.2222219999999	4558.277778	-9.0	13.620671957298569	10788.82759	2549.310345	172.0517241	327.7413793	5.586206897	29	39.63908154524058	13.61179758091523	hb_ant
907	14	24	1621.791667	4500.25	-9.0	13.84343343847876	10595.42424	3002.030303	422.5	290.7424242	8.575757576	33	44.69546134548081	13.83261509463473	hb_ant
908	14	18	1767.7777780000001	4793.5	-9.0	13.913666895485429	8513.5	2465.3	398.5	293.0	8.0	10	7.760509022634818	13.913666895485429	hb_ant
909	14	32	1826.03125	5444.84375	-9.0	13.983727938770665	14457.10811	3042.432432	246.5	312.90540539999995	9.891891892	37	61.242121285849564	13.981992617079293	hb_ant
910	14	43	1482.209302	5242.790698	-9.0	15.065407305152274	10853.7027	2536.243243	269.2297297	296.5	10.0	37	39.597946214636394	15.037477669686217	hb_ant
911	14	22	1518.272727	4855.454546	-9.0	15.09106481280914	10383.6129	2268.258065	151.33870969999998	312.3709677	4.161290323	31	35.29492601576915	15.056159246040044	hb_ant
912	14	26	2146.7692309999998	4973.576923	-9.0	15.189498454023465	12370.6087	3391.5652170000003	386.28260869999997	278.63043480000005	10.0	23	34.20711763484271	15.186491007557429	hb_ant
913	14	24	2449.541667	4557.0	-9.0	15.492067259884648	10992.641029999999	2658.051282	410.03846150000004	271.60256410000005	9.487179487	39	55.07790216589861	15.486654405496779	hb_ant
914	14	24	1512.541667	3995.666667	-9.0	15.668043858500189	10013.0	2616.409091	123.3636364	308.63636360000004	0.181818182	22	33.13122548968623	15.655845699717073	hb_ant
915	14	18	2324.055556	5136.333333	-9.0	15.775096817229404	7702.333333	2150.333333	295.8333333	283.6111111	10.0	9	4.496203517716673	15.771892646038758	hb_ant
916	14	22	1644.5454550000002	4029.0454549999995	-9.0	16.022149146362743	14510.71429	2904.428571	460.5	257.9285714	5.190476191	21	54.632058137204616	16.024703263438823	hb_ant
917	14	20	2217.1	4123.0	-9.0	16.3651113406427	10303.09375	2462.3125	435.75	256.71875	8.125	32	47.96580160077613	16.389057517979378	hb_ant
918	14	40	2072.55	5180.275	-9.0	17.013434013587982	10305.57143	2746.591837	277.0102041	269.23469389999997	9.693877551	49	48.47996005424423	17.116880996246945	hb_ant
919	14	26	1703.884615	4937.769231	-9.0	17.225603784208936	15631.916669999999	3308.125	225.20833330000002	274.9166667	10.0	24	51.97884439893541	17.22760676732981	hb_ant
920	14	20	2299.75	4945.05	-9.0	17.509607180204394	9107.461539	2516.6923079999997	395.6538462	248.0384615	10.0	13	10.942528388388387	17.5126496004247	hb_ant
921	14	31	1345.193548	5582.322581	-9.0	17.7492222269989	7622.666667	1590.555556	187.27777780000002	274.5	10.0	9	3.2895083556261437	17.67192236960859	hb_ant
922	14	24	1672.708333	4829.708333	-9.0	17.7574638781508	8441.151515000001	2247.393939	149.68181819999998	278.7727273	7.3636363639999995	33	24.675946618079156	17.74046236706165	hb_ant
923	14	30	1588.5	5524.4	-9.0	17.80411616921468	10082.48387	2375.516129	420.6290323	240.85483870000002	10.0	31	25.577546877488963	17.811953197115596	hb_ant
924	14	18	2061.611111	5601.277778	-9.0	18.390188732262803	7620.111111	3174.444444	245.16666669999998	257.6111111	10.0	9	3.2438134149254125	18.384575192432298	hb_ant
925	14	18	1682.7222219999999	5506.833333	-9.0	18.587065535352494	10587.68182	2491.045455	113.2727273	273.2727273	2.5	22	20.2981750045276	18.57169268675139	hb_ant
926	14	20	1388.5	3480.55	-9.0	18.664515342618667	10935.636359999999	2470.090909	473.0454546	222.86363640000002	3.0	11	23.561204395856972	18.67141839483425	hb_ant
927	14	26	1784.6538460000002	5389.307692	-9.0	18.777626657599455	8032.0	2579.2	330.6	240.9	10.0	20	9.807168040981837	18.78447838945808	hb_ant
928	14	18	1579.555556	4666.5	-9.0	18.990228508234267	10463.26	2492.34	449.62	222.12	8.4	50	62.11036108432444	18.984415517761256	hb_ant
929	14	26	1787.9615390000001	4986.307692	-9.0	19.050447383170912	11972.45	2820.2	164.65	260.5	9.0	20	28.02130449835064	19.028289055833916	hb_ant
930	14	26	1830.423077	5139.269231	-9.0	19.441860705600067	11831.23333	2731.566667	278.8333333	240.25	9.216666667	60	78.12742004603493	19.39732453165718	hb_ant
931	14	18	2374.722222	5548.777778	-9.0	20.004294806072892	7621.875	2657.625	134.125	252.25	10.0	8	2.9889064654482915	20.013961686757806	hb_ant
932	14	24	1678.8333329999998	4810.0	-9.0	20.40350691782412	12373.02439	2826.0	297.8902439	224.89024390000003	9.487804878	41	64.46652806444908	20.409648693269517	hb_ant
933	14	22	1572.318182	4369.818182	-9.0	20.65358861415383	11162.16667	2426.566667	449.86666669999994	201.7666667	7.533333333	30	46.63133479543017	20.59697103538137	hb_ant
934	14	24	1957.75	4272.041667	-9.0	20.737298957202334	13670.71875	3106.625	424.3125	203.6875	9.375	32	70.40138886735252	20.721597069409068	hb_ant
935	14	22	2129.272727	4552.636364	-9.0	20.981402104726282	9776.0	2825.172414	101.6034483	244.53448280000003	5.413793103	29	33.27248946166876	20.978864974286754	hb_ant
936	14	26	2084.846154	5017.884615	-9.0	21.000659310650335	10852.38028	2568.422535	140.2183099	239.2042254	8.732394366	71	82.55454718442145	20.983202915649276	hb_ant
937	14	26	2019.7307690000002	5262.346154	-9.0	21.080852801838674	11676.69565	2692.73913	330.63043480000005	211.8478261	10.0	23	28.035031161121903	21.089713781931444	hb_ant
938	14	30	2137.1	5276.133333	-9.0	21.872547950722698	9615.25	2863.403846	264.3461539	210.07692310000002	9.307692308	52	42.765042587675644	21.948916497161143	hb_ant
939	14	24	1678.25	5249.041667	-9.0	21.96901216552578	8886.789474	1945.578947	403.0789474	190.8157895	10.0	19	13.167586145777868	21.9733068766175	hb_ant
940	14	30	1808.1	5505.9	-9.0	22.21297466527237	10707.14815	2695.962963	216.74074069999998	213.37037039999998	9.462962962999999	54	51.01207797090396	22.203695741847532	hb_ant
941	14	26	1835.807692	5095.307692	-9.0	22.265678316103493	9996.25	2313.625	133.875	223.375	9.75	32	30.779329401879814	22.308177169875474	hb_ant
942	14	24	2583.791667	4828.125	-9.0	22.918984255907052	9025.533333	2885.8	289.03333330000004	194.5888889	8.777777777999999	45	39.12147572504854	22.910376466931407	hb_ant
943	14	16	1712.1875	4751.875	-9.0	22.98858686238155	10476.0	2357.8666670000002	443.9	172.7	6.6	15	18.06905169012232	22.96837810268616	hb_ant
944	14	28	1766.035714	5652.142857	-9.0	23.16708382572351	12230.22222	2936.0	155.83333330000002	209.5	10.0	27	31.423151766420403	23.171214172582804	hb_ant
945	14	22	1682.272727	3864.9090909999995	-9.0	23.20084299397587	13275.04546	3285.318182	472.0	166.0909091	4.272727273	22	53.56477869041811	23.188207415222646	hb_ant
946	14	30	1830.3333329999998	5192.4	-9.0	23.579180914738274	13882.068969999998	3356.3793100000003	368.5689655	175.46551719999997	10.0	29	48.53254759456128	23.565659226042996	hb_ant
947	14	22	1058.681818	5010.2272729999995	-9.0	23.7595437544533	7617.0	1470.642857	90.64285714	210.9285714	10.0	14	7.284064412540674	23.76464906183495	hb_ant
948	14	30	1707.7	5002.4	-9.0	23.786884191899812	10222.45098	2954.039216	396.02941180000005	169.127451	9.392156863	51	53.21897488805374	23.77091430323404	hb_ant
949	14	26	2056.115385	4926.615385	-9.0	24.05396355503519	11121.29167	2818.541667	308.1666667	177.625	10.0	24	30.177356911737082	24.049175182853986	hb_ant
950	14	34	1533.4705880000001	5308.0	-9.0	24.062147502927377	7640.375	1859.125	94.125	207.375	9.0	8	3.51525998492841	24.00890468522451	hb_ant
951	14	20	1867.5	4967.2	-9.0	24.33697304857159	11627.64286	3409.214286	426.0	157.78571430000002	9.0	14	18.77238686583991	24.346042702129292	hb_ant
952	14	28	2263.107143	5508.892857	-9.0	24.81742920551988	10584.721309999999	3030.262295	117.0901639	194.5	9.459016392999999	61	56.20467554375599	24.781665990960587	hb_ant
953	14	16	1248.25	4434.75	-9.0	24.86311773046005	10276.53333	2637.0	73.43333333	199.56666669999998	2.4666666669999997	15	19.75911831557585	24.852912304204704	hb_ant
954	14	20	2229.85	4942.4	-9.0	24.8813521264106	9983.285714	2529.714286	353.2142857	161.0	10.0	14	14.278973777112334	24.880113022569656	hb_ant
955	14	36	2338.888889	5334.777778	-9.0	24.991125256324054	13053.61765	3269.764706	271.3529412	171.4705882	9.852941177	34	49.194280730918955	24.93672639480859	hb_ant
956	14	16	1396.5	5493.25	-9.0	25.17410006864563	7821.5	982.5	80.375	194.625	7.0	8	3.3907067764984298	25.169817736233984	hb_ant
957	14	20	1564.05	4474.65	-9.0	25.52184791464846	11704.692309999999	3077.2307690000002	440.11538459999997	141.1153846	9.0	13	21.005117725408688	25.515950116594926	hb_ant
958	14	22	2297.954546	4918.5	-9.0	25.66384462922379	12197.94737	3076.684211	219.0789474	169.3947368	10.0	19	28.120260248043103	25.6682278821733	hb_ant
959	14	24	2535.375	5104.666667	-9.0	25.818166068812427	8774.090909	3158.878788	141.469697	177.92424240000003	9.484848485	33	23.721627264873863	25.832782672958103	hb_ant
960	14	26	1823.192308	4558.923077	-9.0	25.836119540664512	9176.222222	2293.148148	422.01851849999997	139.75925930000002	9.259259259	27	27.345729421045018	25.819780630346493	hb_ant
961	14	18	1289.888889	5005.277778	-9.0	25.912124332302575	7708.666667	1878.7777780000001	401.3888889	141.38888889999998	10.0	9	4.860968977174719	25.9141238191733	hb_ant
962	14	20	1846.05	5013.8	-9.0	25.95500182841159	8752.153846	2567.461539	108.0384615	180.8846154	8.153846154	13	9.692967409549642	25.960315818435518	hb_ant
963	14	28	2492.857143	4742.464286	-9.0	25.955379426789754	9329.285714	2846.0	382.25	143.46428569999998	10.0	28	27.081068456990796	25.956928306319885	hb_ant
964	14	24	2613.208333	5316.666667	-9.0	26.172225682459434	8741.552631999999	2719.947368	173.8157895	168.9736842	9.5	38	24.478808776521692	26.19239279535904	hb_ant
965	14	18	1484.666667	3608.5555560000003	-9.0	26.57373845250941	10899.75	2641.85	475.7	123.3	3.95	20	40.41059826210418	26.543955656207295	hb_ant
966	14	22	1642.090909	4689.363636	-9.0	26.891353270986638	10389.64706	2846.352941	79.61764706	173.0882353	6.0	17	20.66481205766743	26.887175494201045	hb_ant
967	14	44	2474.795455	5416.818182	-9.0	26.911206263374662	8417.769231	3395.5	301.6538462	144.5769231	10.0	26	14.40416212109074	26.742466374388123	hb_ant
968	14	16	2456.8125	4986.9375	-9.0	27.19828802935723	8095.125	3150.125	187.375	154.375	9.0	8	4.986126254840771	27.203925631764317	hb_ant
969	14	18	1813.111111	3652.388889	-9.0	27.424823056635848	9836.2	2350.0	467.0	113.3	4.0	10	16.930867163745777	27.43187723338872	hb_ant
970	14	16	2681.9375	4894.125	-9.0	27.584187126699295	10719.22222	4006.111111	268.5	138.5	10.0	9	10.712001630526395	27.584187126699295	hb_ant
971	14	28	1989.0714289999999	5492.857143	-9.0	27.671203938469134	8171.48	2342.04	126.82	156.5	10.0	25	12.191391416457959	27.691833736439275	hb_ant
972	14	22	1389.909091	4842.636364	-9.0	27.87755824536	9515.142856999999	1923.9285710000001	435.2857143	112.0	9.0	14	13.508156711557701	27.87889591419296	hb_ant
973	14	31	2027.0322579999997	4588.032258	-9.0	28.12855502734919	13216.11111	3574.481482	347.4259259	120.7222222	10.0	27	50.77517242774363	28.139294788802417	hb_ant
974	14	20	1762.35	3953.1	-9.0	28.6267730780828	10670.363640000001	3474.9090909999995	43.31818182	156.31818180000002	0.0	11	18.69163442361691	28.611602803937817	hb_ant
975	14	18	2001.2777780000001	5138.166667	-9.0	28.6447977266685	7739.333333	1599.0	127.3888889	144.38888889999998	9.0	9	4.556197085694882	28.64679721353922	hb_ant
976	14	22	2086.090909	4567.5909090000005	-9.0	28.916772570053826	15046.5	3750.3125	419.25	101.125	10.0	16	36.706996926024395	28.91579202299308	hb_ant
977	14	24	1597.916667	5042.791667	-9.0	28.97320254309598	10277.81667	2577.416667	257.6333333	122.48333329999998	8.783333333	60	62.287225196209945	28.97307958275006	hb_ant
978	14	18	1359.666667	5260.777778	-9.0	28.99820509158738	7807.9	1664.8	299.3	116.5	10.0	10	4.841721755767347	28.996157127918238	hb_ant
979	14	20	2310.55	4715.0	-9.0	29.083446138843804	12054.33333	3147.7333329999997	61.1	147.9	6.0	15	23.34888652173913	29.086872004773117	hb_ant
980	14	28	2592.892857	5202.285714	-9.0	29.414294240644622	8411.571429000001	3636.4761909999997	126.07142859999999	134.6428571	10.0	21	12.95488247283914	29.43452133043567	hb_ant
981	14	16	2316.125	5050.9375	-9.0	29.503490020721994	8297.0	3537.5	289.625	111.375	10.0	8	5.141322774237456	29.507772353133635	hb_ant
982	14	24	1849.7916670000002	5085.875	-9.0	29.54559160570464	11546.89474	2953.0	211.34210530000004	121.65789469999999	10.0	19	24.137316599405214	29.540482858506607	hb_ant
983	14	24	2458.333333	4536.083333	-9.0	29.560047816344074	11611.58333	3154.111111	158.97222219999998	128.6944444	9.388888889	36	56.15373025423209	29.549868593367673	hb_ant
984	14	24	2391.208333	5089.041667	-9.0	30.366938685994366	11122.47059	3333.647059	110.8529412	124.88235290000001	9.617647059	34	40.30947215704925	30.37411112892547	hb_ant
985	14	24	1652.333333	5153.083333	-9.0	30.465598061934386	14356.42308	3659.346154	313.8076923	96.07692308	9.807692308	26	46.43566151737218	30.459627142054103	hb_ant
986	14	16	2387.8125	4203.125	-9.0	30.567641605666147	9110.0	2738.666667	432.5	78.7	8.6	15	17.511524163568772	30.551769709956176	hb_ant
987	14	20	2519.15	4804.55	-9.0	30.941599892219944	10284.93333	3312.8	225.9	101.9	8.8	15	17.10997907192141	30.95062005607129	hb_ant
988	14	78	1268.9615390000001	5632.24359	-9.0	30.94268476582666	7723.846154000001	1561.384615	63.57692308	126.6538462	10.0	13	4.827709046582626	30.746100495280132	hb_ant
989	14	20	1986.3	5206.7	-9.0	31.095680457808594	9039.0	3216.85	409.5	75.25	9.65	20	14.720648395336777	31.074929590115026	hb_ant
990	14	22	1700.727273	5418.954546	-9.0	31.215083025148676	7890.1	1314.2	306.7	87.3	10.0	10	4.560188562245971	31.233221917843366	hb_ant
991	14	16	1862.375	3248.125	-9.0	31.393233594015637	9456.636364	2396.363636	488.7727273	60.31818182	0.727272727	11	21.025553205002886	31.40042330454665	hb_ant
992	14	22	2174.545455	4401.7727270000005	-9.0	31.422157199803042	10547.56522	2851.73913	50.45652174	120.5869565	4.391304348	23	32.11279548168276	31.36981918840594	hb_ant
993	14	28	2318.464286	5204.321429	-9.0	31.85853684894176	8305.0	2450.409091	362.3181818	72.0	10.0	22	13.107362697062964	31.84440071569803	hb_ant
994	14	18	2785.722222	4993.055556	-9.0	31.895171782420302	8580.333333	2830.888889	321.3888889	76.83333333	10.0	9	6.466080665616371	31.90459184378885	hb_ant
995	14	22	2524.954546	5104.7272729999995	-9.0	31.971742146734194	12529.92857	3090.785714	76.07142857	109.5	8.0	14	20.364029770567534	31.97195335764821	hb_ant
996	14	22	2559.363636	5047.681818	-9.0	32.060806494805384	8716.137931000001	3140.482759	290.7068966	79.36206897	9.482758621	29	21.076056517197856	32.03657177052536	hb_ant
997	14	26	2170.115385	5677.384615	-9.0	32.33851375035894	8272.92	2993.0	249.54	81.46	10.0	25	11.42927404522866	32.31641913609156	hb_ant
998	14	24	1937.9166670000002	4563.25	-9.0	32.63563392357303	10611.09756	2850.634146	197.4512195	85.15853659	8.512195122	41	54.33884839971512	32.58766009139941	hb_ant
999	14	20	2253.25	4950.6	-9.0	32.707653025219244	12714.15385	3616.615385	378.96153849999996	58.65384615	10.0	13	20.386660212903486	32.72309459020805	hb_ant
1000	14	24	2847.25	5349.5	-9.0	32.770556799542575	9552.690476	3250.380952	170.5238095	85.80952381	9.523809523999999	42	33.00009346518366	32.82794937170196	hb_ant
1001	14	28	2152.0	5791.0	-9.0	32.80773908409474	9930.983333	2787.1166670000002	160.66666669999998	87.43333333	8.766666667	60	42.89397340355725	32.805957413951745	hb_ant
1002	14	26	2706.423077	4491.230769	-9.0	33.62171323858975	11745.875	4169.775	338.55	52.8	9.575	40	64.61163635655525	33.625801132973635	hb_ant
1003	14	24	2564.958333	5000.458333	-9.0	33.65554543299353	14153.52941	3696.882353	118.3235294	82.55882353	10.0	17	31.117589218196176	33.651887037831436	hb_ant
1004	14	20	2042.2	3720.1	-9.0	33.75358785678084	11297.83333	3542.0	449.08333330000005	36.25	7.0	12	24.443643977312437	33.740780422029474	hb_ant
1005	14	16	2416.375	5208.3125	-9.0	33.770417262771616	7796.25	2869.5	57.83333333	89.83333333	7.416666667	12	5.962631850527402	33.73043011541575	hb_ant
1006	14	26	1631.538462	4713.846154	-9.0	33.87747372244968	13047.34211	3294.447368	430.31578949999994	37.10526316	9.473684211	38	67.17929181020955	33.8763878956317	hb_ant
1007	14	22	2356.772727	5137.5	-9.0	33.947388987323	12021.0625	3411.0625	219.75	65.0625	8.0	16	21.437858880778588	33.9407041309271	hb_ant
1008	14	30	2638.2333329999997	5158.133333	-9.0	33.98363411248324	9426.038462	3251.711539	194.0769231	67.80769231	9.442307692	52	43.02546141802109	34.00119870719303	hb_ant
1009	14	26	2660.615385	5041.307692	-9.0	34.15357621069652	11139.48889	3616.911111	293.8333333	52.34444444	9.511111111	45	54.43392283820949	34.14677903806432	hb_ant
1010	14	26	1962.5384620000002	4900.615385	-9.0	34.51991488119558	10180.9	3018.2333329999997	250.4	53.6	9.766666667	30	32.32421359465654	34.51804995092157	hb_ant
1011	14	22	1784.727273	4289.0454549999995	-9.0	34.56480887947431	10375.67742	3375.225807	38.11290323	81.91935484	2.935483871	31	43.992443748768814	34.57229137933125	hb_ant
1012	14	20	2451.5	5100.75	-9.0	34.568802807413725	8973.125	3015.333333	353.75	39.16666667	9.375	24	18.220261726216734	34.54293452549254	hb_ant
1013	14	24	1968.2916670000002	5480.583333	-9.0	34.572402960794356	10752.555559999999	2618.944444	382.6111111	34.66666667	10.0	18	17.314853970855587	34.58713539569457	hb_ant
1014	14	16	3107.375	5354.5	-9.0	34.6776622635094	7718.25	3458.25	89.625	73.625	10.0	8	3.531608927070688	34.672024661102306	hb_ant
1015	14	24	2459.208333	5506.333333	-9.0	34.98975127186876	7603.25	2517.583333	296.25	41.5	10.0	12	4.569828683126693	34.98118660704548	hb_ant
1016	14	22	1877.272727	4364.0909090000005	-9.0	35.12061684154728	9472.6	2964.3	466.1	16.65	5.55	20	23.411561296602674	35.11172877919845	hb_ant
1017	14	34	2026.5588239999997	5527.970588	-9.0	35.340450615920005	10053.17241	2627.551724	173.01724140000002	54.5	9.327586207000001	58	47.47885349566551	35.28562266738947	hb_ant
1018	14	16	2311.5625	4188.75	-9.0	35.59280632309637	8824.636364	3172.0	452.2272727	12.68181818	8.545454546	11	12.174216652700686	35.57705194774206	hb_ant
1019	14	24	2309.041667	5334.416667	-9.0	35.65477450597024	9564.388889	3237.472222	182.1944444	48.25	9.472222222000001	36	28.546513986062415	35.682118705381946	hb_ant
1020	14	20	2575.4	5426.6	-9.0	35.7409557781014	9709.142856999999	2922.142857	142.0	53.0	10.0	14	11.04846496848855	35.7409557781014	hb_ant
1021	14	20	3416.15	5268.1	-9.0	35.77108928422497	9568.571429000001	3573.514286	212.5857143	43.95714286	9.428571429	35	28.571306546003306	35.693290599749794	hb_ant
1022	14	18	2131.833333	4396.666667	-9.0	35.778261790047026	9416.875	2463.125	435.0	12.5	9.0	8	9.134571643886687	35.778261790047026	hb_ant
1023	14	20	1602.3	4857.6	-9.0	35.860033488801776	8361.083333	2363.5	87.16666667	59.0	10.0	12	8.654850130928853	35.8593106781014	hb_ant
1024	14	22	1693.227273	5354.954546	-9.0	35.88667172504988	11361.625	2924.5625	329.1875	25.75	10.0	16	17.94725360195429	35.873984750405775	hb_ant
1025	14	26	2122.961539	5114.653846	-9.0	36.048649566422014	10455.97368	3078.2105260000003	75.92105263	58.39473684	8.447368421	38	39.684045060202095	36.02927079317457	hb_ant
1026	14	18	1698.111111	5098.388889	-9.0	36.36470074974113	7878.222222	1958.111111	39.27777778	59.38888889	9.0	9	4.907138419938606	36.34766765239971	hb_ant
1027	14	26	2955.884615	5390.576923	-9.0	36.61362134558262	12438.8	3896.05	244.8	28.175	9.45	40	52.300324641893624	36.59648078884733	hb_ant
1028	14	18	2267.888889	4474.833333	-9.0	36.93536475960301	10567.33333	2791.333333	13.83333333	55.38888889	3.0	9	12.253528990372345	36.94097830350991	hb_ant
1029	14	30	2007.0333329999999	5095.7	-9.0	37.12426355608091	9511.543478	2943.326087	127.52173909999998	37.97826087	9.391304348	46	39.8627862684224	37.09004878304196	hb_ant
1030	14	24	2291.125	5194.583333	-9.0	37.16748036355173	10503.6875	3023.96875	288.78125	14.875	9.09375	32	32.70547846729482	37.17511010566294	hb_ant
1031	14	16	2371.4375	5269.0625	-9.0	37.192409846477574	11749.83333	3697.277778	374.27777779999997	2.0	10.0	18	22.13939860079473	37.26989636125563	hb_ant
1032	14	30	2163.6333329999998	5002.266667	-9.0	37.2235580679335	10049.42424	2985.0	353.13636360000004	5.984848485	9.787878787999999	33	33.29614572685075	37.182879457998176	hb_ant
1033	14	32	1313.09375	5602.75	-9.0	37.392837438170815	7924.75	1668.75	33.875	48.625	10.0	8	3.315514702601401	37.260462042816904	hb_ant
1034	14	20	2490.75	4943.0	-9.0	37.45911094288299	10318.0	2712.15	79.6	39.65	9.65	20	21.747926360509812	37.47695559846798	hb_ant
1035	14	26	2938.423077	5745.807692	-9.0	37.58380960026881	8378.285714	3085.2380949999997	157.452381	27.88095238	10.0	21	9.621282407166227	37.56685311227345	hb_ant
1036	14	24	2423.833333	5150.5	-9.0	37.61687934010508	10732.35714	2815.642857	54.57142857	41.52380952	7.523809524	42	45.517522547325505	37.5996148271625	hb_ant
1037	14	22	2735.090909	5496.2272729999995	-9.0	38.17026740208246	12202.0	4224.058824000001	174.3823529	17.91176471	10.0	17	20.741161290584067	38.17444518381182	hb_ant
1038	14	22	2697.545455	5128.818182	-9.0	38.44989481529405	8750.9375	3144.25	235.5	6.125	10.0	16	11.299661448595293	38.447189378532514	hb_ant
1039	14	22	2991.272727	4756.0	-9.0	38.719805692783865	10290.95	3488.125	42.025	29.575	7.8	40	46.55130361648445	38.68389650548844	hb_ant
1040	14	20	2758.4	3924.7	-9.0	38.96590814316783	9643.166667	2829.222222	5.777777778	31.33333333	0.27777777800000003	18	26.22681988585115	38.93735427086846	hb_ant
1041	14	17	3068.882353	5502.352940999999	-9.0	39.0963080422866	8787.1875	3750.25	200.4375	1.6875	10.0	16	9.551796023911223	39.17950029831978	hb_ant
1042	14	32	2643.90625	5299.53125	-9.0	40.319452775657105	12390.1	3851.3	66.45	6.1	10.0	20	26.75922988471858	40.2820405073361	hb_ant
1043	14	26	2581.0	4714.153846	-9.0	40.453024133455436	11363.08571	3592.657143	17.95714286	10.47142857	3.457142857	35	49.364662851947145	40.46089352970495	hb_ant
1044	15	18	1488.555556	4838.111111	-8.0	2.534795068652043	9114.090909	2271.0	280.86363639999996	452.4090909	0.0	11	9.72193004643047	2.538476837239289	hb_ant
1045	15	20	1699.95	5297.2	-8.0	3.9532183251749813	8747.0	2268.368421	351.0263158	425.07894739999995	4.263157895	19	12.373744619799139	3.94666778056495	hb_ant
1046	15	24	1633.916667	4696.125	-8.0	4.4335185241895685	9659.333333	2367.54386	317.3070175	423.4122807	4.98245614	57	60.24176847528548	4.444523606820938	hb_ant
1047	15	20	1318.0	4986.05	-8.0	4.99528462273774	7944.25	1417.75	372.0	409.0	4.0	8	4.746362350959176	4.99528462273774	hb_ant
1048	15	16	1773.5625	5249.3125	-8.0	4.997995162728631	7786.592593	1947.962963	292.462963	419.27777779999997	5.222222222	27	13.050578053983262	5.041998814060166	hb_ant
1049	15	20	1457.65	4765.0	-8.0	5.346532112681476	9367.923077	2114.923077	394.5	401.5	4.0	13	12.557817418887721	5.346532112681476	hb_ant
1050	15	24	1559.291667	4877.833333	-8.0	5.872077484888338	9174.1875	2029.28125	258.0	414.0	4.40625	32	28.185328189441037	5.834493465834365	hb_ant
1051	15	16	1194.75	4536.0	-8.0	6.9259348957163835	10945.2381	2546.047619	213.21428569999998	406.1666667	0.28571428600000004	21	29.672398611111113	6.941716590352402	hb_ant
1052	15	20	1547.95	4060.8	-8.0	7.131568648835912	8817.095238	2416.333333	438.7857143	372.92857139999995	0.47619047600000003	21	24.596680456560282	7.13379298926049	hb_ant
1053	15	34	1972.470588	5549.617647	-8.0	7.365870253719373	8298.65	2063.2666670000003	236.8	398.15	5.766666667000001	60	29.721316254852965	7.322194992076884	hb_ant
1054	15	18	1478.944444	5373.111111	-8.0	7.466666235922831	7917.333333	1641.4	253.7666667	394.3666667	7.6	15	7.102651060364419	7.43848303553534	hb_ant
1055	15	34	1685.3823530000002	5707.764706	-8.0	8.463770086833506	9561.770492	2379.262295	340.647541	369.2704918	9.606557377	61	41.18851512902571	8.488126052260492	hb_ant
1056	15	22	1631.818182	4616.4090909999995	-8.0	8.657336423710323	11190.05882	2407.0588239999997	450.4411765	352.26470589999997	0.0	17	24.207569821068965	8.647296194542994	hb_ant
1057	15	30	1604.033333	4797.866667	-8.0	8.762208119417734	9273.333333	2678.027778	401.6666667	357.1388889	5.416666667	36	33.58092484815606	8.789304610702303	hb_ant
1058	15	20	1271.95	4361.85	-8.0	8.77744702417994	9863.64	2481.56	417.58	355.06	4.52	25	31.53358093469513	8.781749244577316	hb_ant
1059	15	22	1833.181818	5493.954546	-8.0	9.464817798483377	9245.777778	2191.333333	212.58333330000002	374.19444439999995	6.472222222	36	24.58441095955875	9.485856367010324	hb_ant
1060	15	16	1835.625	5229.8125	-8.0	9.88702341008385	8027.125	2309.125	266.75	358.875	10.0	8	4.279025299664185	10.114315821213424	hb_ant
1061	15	20	1625.2	4240.25	-8.0	10.04783381342503	10490.07692	2700.461539	439.88461540000003	336.1153846	3.0	13	19.161075398856195	10.043353835956191	hb_ant
1062	15	22	1671.772727	4377.136364	-8.0	10.07112724898475	12451.63333	2684.033333	189.56666669999998	370.3333333	2.433333333	30	55.340955555388774	10.041822511634471	hb_ant
1063	15	34	1842.352941	5229.382353	-8.0	10.196798601322866	9398.45	2388.775	373.725	343.525	9.25	40	31.889560682884728	10.172643754851705	hb_ant
1064	15	18	1262.944444	4878.944444	-8.0	10.44873069742675	8348.375	1711.625	407.0	335.5	8.0	8	5.688821581506822	10.44873069742675	hb_ant
1065	15	27	1565.777778	5610.592593	-8.0	10.689592737606898	10266.16667	2808.972222	319.55555560000005	337.97222220000003	10.0	36	29.872186225231413	11.20062308688483	hb_ant
1066	15	22	1981.863636	5047.9090909999995	-8.0	11.149085240041572	8311.625	2374.1875	243.6875	349.0	10.0	16	10.3447692109002	11.148037986052747	hb_ant
1067	15	24	1442.291667	5134.5	-8.0	11.443937264805323	9184.325581000001	2112.162791	204.7093023	350.8255814	6.558139535	43	33.91615541591198	11.425768652653122	hb_ant
1068	15	24	2069.833333	5621.208333	-8.0	11.504643737382356	7702.578947	1891.421053	213.8684211	348.8157895	8.368421052999999	19	7.035149619671641	11.485960058675973	hb_ant
1069	15	18	1574.5	4347.833333	-8.0	12.10383168151636	9581.809524	1984.9523809999998	446.8809524	309.1666667	2.4761904759999998	21	25.280062871030026	12.106134631174095	hb_ant
1070	15	27	1155.814815	5436.666667	-8.0	12.313756854869027	7823.25	1414.125	204.875	339.625	10.0	8	3.5118332304407205	12.31284443104322	hb_ant
1071	15	22	1540.181818	5257.954546	-8.0	13.176353359735165	9964.26087	2581.869565	195.80434780000002	330.4130435	7.695652174	23	20.58691160317231	13.142245957433293	hb_ant
1072	15	16	993.3125	3475.125	-8.0	13.242760131645632	9855.0	2030.75	142.375	336.375	0.0	8	14.686953706701198	13.248397734052721	hb_ant
1073	15	20	2197.1	4703.45	-8.0	13.455883956810991	10826.16667	3098.5	169.9444444	330.5	5.777777778	18	23.431502420563632	13.415722344241786	hb_ant
1074	15	71	1798.253521	5627.830986	-8.0	13.617689659876948	7827.379309999999	2180.1206899999997	363.2586207	299.8965517	9.689655172	58	22.66837847642498	13.748452820488474	hb_ant
1075	15	24	1766.5833329999998	5025.25	-8.0	13.880621828013828	12444.72727	2312.772727	419.5909091	290.5454546	9.0	22	32.48166756678772	13.879787328267241	hb_ant
1076	15	45	1601.0444439999999	5581.644444	-8.0	13.960723008975254	7604.4285709999995	1917.964286	241.125	314.05357139999995	9.875	56	20.29436167933738	13.949151371834763	hb_ant
1077	15	58	2060.482759	5592.051724	-8.0	14.033253642837439	7835.2962959999995	2338.296296	333.2037037	302.462963	9.87037037	54	21.66203262536203	13.870643975781565	hb_ant
1078	15	18	1462.5	5076.777778	-8.0	14.833197539022152	8832.277778	2506.666667	149.22222219999998	315.8888889	3.666666667	18	13.315335623500676	14.799926150064474	hb_ant
1079	15	26	2040.576923	5276.5384619999995	-8.0	14.933723167642883	13044.15556	3081.022222	267.5888889	297.74444439999996	9.488888889	45	66.24471174185483	14.956509469446283	hb_ant
1080	15	27	1926.185185	5921.370370000001	-8.0	15.132533107722313	9478.913043999999	2310.043478	207.80434780000002	304.02173910000005	10.0	23	13.818335349626164	15.1065401933048	hb_ant
1081	15	67	2133.746269	5178.552239	-8.0	15.388989179184337	7883.538462	2370.653846	384.46153849999996	279.4230769	10.0	26	13.580946672381348	15.143331678238052	hb_ant
1082	15	34	1891.676471	5735.470588	-8.0	15.585412483239558	13264.0	3264.0	408.78125	270.65625	10.0	32	42.00404090434157	15.575384287208175	hb_ant
1083	15	22	1623.9545460000002	3660.318182	-8.0	15.629842594644359	12452.89286	2673.821429	127.8928571	308.5357143	0.428571429	28	67.25975140485751	15.614726640341814	hb_ant
1084	15	22	1688.909091	4478.2272729999995	-8.0	16.12543836606083	11461.44828	2903.6206899999997	461.05172410000006	256.6724138	5.379310345	29	45.221780150370684	16.118409394603297	hb_ant
1085	15	46	1237.826087	5848.0434780000005	-8.0	16.301836027881674	7731.0	1235.25	152.75	300.625	10.0	8	2.575844764606929	15.973011682587744	hb_ant
1086	15	24	1925.9583329999998	4589.25	-8.0	16.40251465666921	10675.92308	2789.974359	436.03846150000004	257.03846150000004	8.256410256	39	51.7252819349567	16.36055783432666	hb_ant
1087	15	16	1227.75	5380.9375	-8.0	16.442295971720565	7759.833333	1418.0	135.75	296.5	9.333333332999999	12	5.305162900702711	16.48468625098638	hb_ant
1088	15	22	2016.136364	4976.181818	-8.0	17.149313864492246	10129.55	2610.95	224.475	275.8	9.5	40	41.42427564329804	17.165456814201303	hb_ant
1089	15	84	1802.714286	5441.297619	-8.0	17.26154198014409	10782.863640000001	3179.636364	279.0	273.9545455	10.0	22	21.59676986821331	16.720742348995653	hb_ant
1090	15	20	1679.25	4937.55	-8.0	17.805200387494946	7757.5454549999995	1987.272727	255.5	263.5	9.0	11	6.282457900173161	17.805200387494946	hb_ant
1091	15	24	1924.25	5201.416667	-8.0	17.96048171394661	9875.352112999999	2533.070423	415.85211269999996	239.86619720000002	8.957746478999999	71	63.79981414897863	17.9422033974646	hb_ant
1092	15	22	1915.5454550000002	4938.7727270000005	-8.0	18.0148320034002	8231.227273	2032.409091	146.86363640000002	276.0454546	7.272727272999999	22	14.666396697302407	17.987452484278865	hb_ant
1093	15	22	1503.9545460000002	4535.818182	-8.0	18.371124390458895	11535.34615	3094.653846	115.0	275.8846154	2.423076923	26	40.12235937723484	18.34568724219076	hb_ant
1094	15	26	1450.730769	5104.230769	-8.0	18.830080602317267	10534.29787	2615.978723	166.287234	263.0319149	8.042553192	47	50.00031646237663	18.809606456711553	hb_ant
1095	15	24	1783.3333329999998	5066.541667	-8.0	18.877873870407313	11052.89189	2750.6756760000003	331.1216216	239.5	9.513513514	37	43.71718872730629	18.889926154600218	hb_ant
1096	15	20	1554.15	4300.7	-8.0	19.23531336408486	10908.25	2325.03125	449.21875	219.0	7.96875	32	49.16446159927454	19.236367507522147	hb_ant
1097	15	30	1821.0666670000003	4928.933333	-8.0	19.389411037979635	11544.84722	2794.944444	277.25	240.91666669999998	9.166666667000001	72	96.64277596833952	19.36158496289287	hb_ant
1098	15	30	1948.5333329999999	5198.5	-8.0	20.341365513738747	10423.78431	2680.823529	295.1078431	226.75490200000002	9.431372548999999	51	51.26276806963546	20.291837633336108	hb_ant
1099	15	20	1812.95	4232.8	-8.0	20.684294265203082	12148.10714	3202.5	452.17857139999995	199.8214286	7.5	28	52.35980909090909	20.726278076074752	hb_ant
1100	15	34	1893.441177	5319.617647	-8.0	20.73231375301046	12787.07407	3175.8148149999997	425.1296296	203.3518519	9.722222222000001	54	75.80293803059489	20.739374477767154	hb_ant
1101	15	20	1951.3	5081.55	-8.0	21.00484368684762	8339.411765	2186.176471	95.85294118	245.2647059	4.705882353	17	10.898967835601344	20.98326276791234	hb_ant
1102	15	26	1573.769231	5022.5	-8.0	21.025279947226263	9315.821429000001	2153.857143	327.7857143	213.28571430000002	9.857142857000001	28	23.934892983972134	21.00644663887909	hb_ant
1103	15	20	2333.45	5537.7	-8.0	21.16218973138388	9296.244444	2388.111111	136.7888889	237.38888889999998	8.622222222000001	45	30.542373183812774	21.164449404746172	hb_ant
1104	15	26	1847.7692309999998	5111.0	-8.0	21.91766324165827	7875.25	2053.0625	402.0625	191.75	10.0	16	8.653492467227549	21.910188903787056	hb_ant
1105	15	50	1960.92	5455.48	-8.0	21.9319150847164	9682.047618999999	3042.333333	262.30952379999997	210.09523810000002	9.261904762	42	32.53899565171167	21.969544497642307	hb_ant
1106	15	28	1919.214286	5448.0	-8.0	22.247933526345165	8464.2	2635.48	216.5	212.66	10.0	25	13.840859030837008	22.262680515547917	hb_ant
1107	15	34	1879.147059	5222.058824000001	-8.0	22.30705729443842	9715.380952	2534.095238	130.0238095	224.21428569999998	9.904761905	42	36.13891297215306	22.283327117820274	hb_ant
1108	15	38	1288.8421050000002	5657.5263159999995	-8.0	22.44252827882314	7708.357143000001	1435.357143	105.0	223.0	9.714285713999999	14	5.074944414628866	22.65100434327946	hb_ant
1109	15	49	2646.204082	5432.959184	-8.0	22.87765274819244	8133.098592	2781.0140850000003	287.7957747	195.6830986	9.788732394	71	35.286460191452086	22.836958364020706	hb_ant
1110	15	18	2318.166667	4865.555556	-8.0	23.05724317953975	10123.33333	3042.066667	74.43333333	222.1	1.266666667	15	16.209180164995733	23.053836563563287	hb_ant
1111	15	18	2194.5	4657.277778	-8.0	23.085200415126415	7921.4736840000005	2474.157895	471.6578947	167.3947368	5.52631579	19	13.316732471266398	23.08844548921878	hb_ant
1112	15	29	2217.793103	5275.655172	-8.0	23.153984551551584	13970.64286	3416.25	152.78571430000002	209.9285714	10.0	28	46.147757449375625	23.170245742463415	hb_ant
1113	15	16	1233.8125	3769.25	-8.0	23.51149653884893	10020.125	2783.875	483.625	160.375	0.0	8	13.26709557604298	23.515778871260576	hb_ant
1114	15	28	2184.607143	4883.071429	-8.0	23.57226258631065	12988.090909999999	2983.909091	395.86363639999996	171.7272727	10.0	22	36.51603937698614	23.566391172204295	hb_ant
1115	15	37	1643.675676	5512.297297	-8.0	23.82454808368351	8207.926829	2306.926829	364.4512195	172.7439024	10.0	41	20.049863941872218	23.82629041820584	hb_ant
1116	15	30	1799.6666670000002	5238.5	-8.0	24.277300540048625	12381.10204	3161.979592	303.744898	174.9285714	9.632653061000001	49	66.81063280710127	24.31110387406414	hb_ant
1117	15	22	1902.5	4982.0909090000005	-8.0	24.54699133962906	9836.852941	2541.411765	423.7058824	155.5	9.205882353	34	33.13105121984436	24.552308987085635	hb_ant
1118	15	57	2076.140351	5493.912281	-8.0	24.779879842005993	12077.73333	3267.0	114.9	197.5	10.0	30	35.95154443092936	24.567333662661262	hb_ant
1119	15	16	1365.75	5414.4375	-8.0	24.848370147491863	7692.5	1103.375	78.0	199.0	8.0	8	3.3659082776373355	24.848370147491863	hb_ant
1120	15	24	1691.0416670000002	5611.041667	-8.0	24.8495516652852	14012.333330000001	4160.066667	351.5	161.93333330000002	9.733333333	30	44.91835292764009	24.82463073835109	hb_ant
1121	15	22	2111.227273	5449.7727270000005	-8.0	25.57652412350439	10097.588240000001	3083.117647	215.3823529	171.0882353	10.0	17	14.498377763451272	25.57391179317778	hb_ant
1122	15	20	1736.6	4732.45	-8.0	25.692493247708068	9358.090909	2864.121212	438.9545455	139.5909091	9.363636364	33	32.25520607655655	25.649517700551087	hb_ant
1123	15	22	1987.227273	5477.136364	-8.0	25.833423242524365	10845.15385	3083.923077	136.4615385	179.65384619999998	9.653846154	26	25.4820120151385	25.74982147287215	hb_ant
1124	15	22	2083.772727	4602.2272729999995	-8.0	25.97820895212127	11823.0	2714.7333329999997	104.6333333	181.3	9.0	15	23.53460280860841	25.96427005782271	hb_ant
1125	15	26	2065.153846	4995.307692	-8.0	26.075170170587594	10172.60714	3020.392857	415.17857139999995	137.4285714	9.642857142999999	28	29.02011116875961	26.078902607353417	hb_ant
1126	15	22	2242.409091	5822.681818	-8.0	26.386431724647622	8682.740741	2814.259259	170.75925930000002	166.75925930000002	9.148148147999999	27	13.262203454476996	26.401267790072684	hb_ant
1127	15	16	1803.5625	4542.875	-8.0	26.497725712599355	9269.666667	2128.066667	478.9	122.9	4.4	15	15.607269626613101	26.541004535743838	hb_ant
1128	15	18	1895.1666670000002	5401.222222	-8.0	26.50590544866654	8004.125	1704.875	254.5	154.0	10.0	8	3.855279669698433	26.50590544866654	hb_ant
1129	15	22	1625.227273	3827.2272729999995	-8.0	26.844007039095285	11057.66667	2481.380952	77.64285714	173.9761905	4.666666667	21	39.67342843948218	26.838118820760485	hb_ant
1130	15	22	2550.818182	4820.0909090000005	-8.0	27.10885551942286	8431.071429000001	3311.428571	187.6428571	155.53571430000002	9.357142857000001	28	20.97625469495061	27.108907800645394	hb_ant
1131	15	20	1484.0	3940.75	-8.0	27.177625374503602	11339.41667	2527.25	464.16666669999995	116.75	5.0	12	22.529721509864878	27.188806485260432	hb_ant
1132	15	18	2510.888889	6069.222222	-8.0	27.55241268366554	11925.692309999999	2964.5	264.5	138.4230769	9.692307692	26	25.088589067648734	27.633660343657972	hb_ant
1133	15	18	2068.555556	4338.777778	-8.0	27.73948805684756	9230.555556	2447.888889	435.83333330000005	113.7222222	9.0	9	10.147097236746289	27.736283885656903	hb_ant
1134	15	26	2300.0	5074.269231	-8.0	27.92412609988259	9996.578947	2940.421053	124.9736842	153.55263159999998	9.552631579	38	36.862011196662095	27.94575340700442	hb_ant
1135	15	34	2001.1176469999998	5441.558824000001	-8.0	28.17573016547445	11298.41463	2910.6585370000003	348.8902439	119.9146342	9.853658537000001	41	44.12909899768087	28.187508181372007	hb_ant
1136	15	24	2409.666667	5124.75	-8.0	28.179180056334317	14151.4	3565.15	403.7	112.6	10.0	20	35.22766964242158	28.173737594066964	hb_ant
1137	15	16	1508.4375	3559.1875	-8.0	28.412746274210413	11162.11111	3782.222222	499.5	96.5	0.0	9	19.225262082989445	28.412746274210413	hb_ant
1138	15	16	1206.5	4947.9375	-8.0	28.50846522489462	7838.0	1559.444444	52.27777778	156.61111110000002	7.555555556	9	5.256849444844443	28.49121471483066	hb_ant
1139	15	20	1925.9	3733.95	-8.0	28.576296087199193	11984.53846	2861.384615	41.88461539	156.8846154	0.0	13	28.724982921570987	28.582193885361153	hb_ant
1140	15	26	2234.7692309999998	4713.923077	-8.0	28.973422153355614	10703.5122	3284.609756	254.2804878	122.84146340000001	9.487804878	41	52.095282428597834	28.981010652005153	hb_ant
1141	15	24	2182.625	4839.208333	-8.0	29.223924819762885	10089.05263	3574.789474	418.7105263	97.13157895	10.0	19	20.61226439928103	29.23855689530258	hb_ant
1142	15	24	2356.625	4814.833333	-8.0	29.27231357420014	11220.2069	3191.1379309999998	58.60344828	145.98275859999998	5.344827586	29	38.579909333488864	29.266091295636826	hb_ant
1143	15	26	2409.5	5543.615385	-8.0	29.28342797488339	9690.268293000001	2972.3414629999997	290.8658537	114.01219509999999	9.487804878	41	30.668211522758817	29.28503239085666	hb_ant
1144	15	24	2025.2083329999998	5091.5	-8.0	29.41245971577502	7745.212121	2370.848485	209.7727273	122.7424242	9.424242424	33	17.19974467111853	29.471430610233963	hb_ant
1145	15	53	2099.867925	5513.679245	-8.0	29.430283654616254	7848.230769	2465.076923	124.61538459999998	137.73076919999997	10.0	26	11.008681667335544	29.205252898333903	hb_ant
1146	15	28	1901.607143	5329.321429	-8.0	29.44227489584469	8398.333333	2488.977778	156.34444440000001	129.96666670000002	9.422222222	45	25.914281493416006	29.477396482296477	hb_ant
1147	15	18	2398.388889	5107.388889	-8.0	29.641506583519917	8068.75	2493.5	308.5	107.25	10.0	8	4.638551988673522	29.630484432839552	hb_ant
1148	15	16	1658.0	4027.9375	-8.0	29.880752279099006	8691.0	2429.625	473.375	81.625	6.0	8	9.261439632566296	29.876469946687365	hb_ant
1149	15	20	1386.55	5156.9	-8.0	29.90565396187922	8070.333333	1252.888889	73.05555556	135.83333330000002	10.0	9	5.084624483119704	29.91485233608514	hb_ant
1150	15	26	2854.615385	5297.692308	-8.0	30.126476242261322	7956.476191	2461.666667	315.5476191	100.11904759999999	10.0	21	10.539393059631806	30.119981683222875	hb_ant
1151	15	28	1832.892857	4790.857143	-8.0	30.383595256003282	11751.851059999999	3330.234043	107.45744679999999	125.92553190000001	9.446808511	47	68.28980792654788	30.32813948089149	hb_ant
1152	15	22	2469.136364	4763.0	-8.0	30.80802669687181	10069.96774	3138.709677	432.40322580000003	76.33870968	9.516129032	31	34.54041569179089	30.74020971981292	hb_ant
1153	15	18	2124.0	5533.444444	-8.0	30.820828494992714	8338.842105	2566.105263	222.02631580000002	103.2894737	7.473684211	19	9.632798539578145	30.882351251525275	hb_ant
1154	15	24	2408.083333	4865.125	-8.0	31.3515329786743	13731.5	3806.777778	407.27777779999997	72.27777778	10.0	18	32.803833406130366	31.33489728419546	hb_ant
1155	15	22	2116.136364	4888.2727270000005	-8.0	31.64454686812661	9359.615385	2227.461539	48.11538462	117.42307690000001	4.0	13	11.891205298946893	31.646286006808104	hb_ant
1156	15	36	2729.555556	5312.916667	-8.0	32.15399360034707	10833.91429	3607.285714	252.5857143	83.24285714	10.0	35	36.37077878620527	32.14191040148838	hb_ant
1157	15	20	2972.5	5145.85	-8.0	32.156255413060634	10679.0	3182.6923079999997	71.26923077	107.7307692	8.0	13	13.978438936230164	32.1644247880948	hb_ant
1158	15	26	2453.961539	5452.576923	-8.0	32.24575085541114	10972.81967	3538.1311479999995	288.3032787	78.10655738	9.442622951	61	61.757002665398275	32.16226892538412	hb_ant
1159	15	28	2227.321429	5457.892857	-8.0	32.36411327540946	9818.61194	3003.462687	196.7537313	88.54477612	9.074626866000001	67	53.53131441308542	32.326492166690834	hb_ant
1160	15	26	2291.615385	5603.692308	-8.0	32.71129257569751	11708.375	3354.333333	155.25	89.33333333	9.125	24	26.145686906976408	32.71390277153772	hb_ant
1161	15	28	2504.571429	5562.571429	-8.0	32.88210365317726	12222.688890000001	3181.488889	261.03333330000004	72.76666667	9.577777778	45	53.878910063520564	32.88170497786723	hb_ant
1162	15	20	1327.65	5164.7	-8.0	32.92957728407101	7677.0	2388.3	39.2	102.6	10.0	10	4.864367727070304	32.91929968628306	hb_ant
1163	15	30	2119.566667	5287.566667	-8.0	32.97947474368877	8868.709676999999	2554.935484	165.5967742	84.53225807	9.838709677	31	20.99556190995255	32.98273221966665	hb_ant
1164	15	29	2632.068966	5290.965517000001	-8.0	33.074642774696706	9371.0	3098.227273	379.5909091	54.40909091	10.0	22	16.96491091041824	33.05313241590461	hb_ant
1165	15	22	2122.318182	5217.5454549999995	-8.0	33.64307364432839	9984.4375	2834.4375	58.9375	90.8125	7.0	16	14.618037040177548	33.6407524074086	hb_ant
1166	15	26	2505.7692309999998	4790.923077	-8.0	33.71715089503248	13572.7234	3946.659575	339.2446809	51.28723404	9.489361702	47	86.1513759556027	33.73832160928576	hb_ant
1167	15	22	2002.318182	3631.863636	-8.0	33.77329037701013	10221.58333	2650.791667	450.375	35.79166667	6.583333333	24	43.54603820703581	33.763149059119286	hb_ant
1168	15	20	2242.2	5059.8	-8.0	33.886208644216765	8903.136364	2809.318182	313.9090909	52.90909091	8.545454546	22	16.710818611012293	33.884304413351245	hb_ant
1169	15	24	1951.0833329999998	5314.083333	-8.0	33.89434561015763	10732.05405	2962.162162	428.90540539999995	37.04054054	9.513513514	37	37.7233294939374	33.89681585902754	hb_ant
1170	15	24	2736.75	5308.791667	-8.0	33.95003731607847	10665.4386	3189.77193	218.60526319999997	64.97368421	8.122807018	57	57.51381751876908	33.96016392521026	hb_ant
1171	15	20	3124.4	5244.8	-8.0	34.2344536898629	10050.09677	3782.870968	289.2096774	51.37096774	9.677419355	31	28.40226507588469	34.274164058241006	hb_ant
1172	15	32	891.65625	5573.65625	-8.0	34.508161291564285	7645.5	1111.75	45.75	81.75	10.0	8	2.973766098330876	34.50292866628601	hb_ant
1173	15	22	2350.045455	4701.0454549999995	-8.0	34.61694339735425	9894.733333	3403.066667	352.2333333	38.43333333	10.0	15	16.5719134000588	34.617575419930965	hb_ant
1174	15	34	1607.617647	5304.735294	-8.0	34.639853863096235	7977.9090909999995	1515.636364	110.5909091	72.13636364	10.0	11	5.54314402836629	34.56284632613858	hb_ant
1175	15	22	2089.363636	4067.318182	-8.0	34.662738254861324	12076.57143	3797.928571	36.5	81.0	3.0	14	27.568422349702466	34.662738254861324	hb_ant
1176	15	22	1816.409091	5082.636364	-8.0	34.91266199819468	7739.444444	1884.5	347.94444439999995	34.77777778	8.666666667000001	18	9.40900391354458	34.95417922170869	hb_ant
1177	15	16	2017.4375	5463.5	-8.0	35.073481295670184	13856.129030000002	3731.741936	171.016129	56.66129032	9.774193548	31	47.61993226503158	35.13580017534531	hb_ant
1178	15	22	1910.5	3929.4090909999995	-8.0	35.38356984097502	10582.5	3197.214286	468.2857143	12.85714286	6.0	14	23.704142421652485	35.38903007996767	hb_ant
1179	15	20	1782.95	3180.3	-8.0	35.48050015076376	10202.307690000001	2583.7692309999998	18.57692308	73.19230769	0.23076923100000002	13	28.703612857277616	35.47667751226639	hb_ant
1180	15	24	2389.708333	4762.833333	-8.0	35.539857233575404	14763.8	4042.7	178.6	50.55	10.0	20	41.99587080953186	35.538563445882225	hb_ant
1181	15	20	3520.45	4986.95	-8.0	35.72083041963649	9978.928570999999	2914.0	209.0	44.21428571	9.0	14	14.014116843762215	35.71176076528519	hb_ant
1182	15	16	2074.875	4823.4375	-8.0	35.73640078782085	8914.111111	3273.777778	453.5	10.5	9.0	9	7.632743763965014	35.73640078782085	hb_ant
1183	15	16	1669.5625	4553.3125	-8.0	35.84135802865152	9785.764706	2669.588235	436.5588235	11.08823529	9.529411765	17	19.535599083524357	35.87339768752573	hb_ant
1184	15	26	2413.5	5256.307692	-8.0	35.97765488571657	9465.222222	3633.888889	87.38888889	57.61111111	10.0	18	14.41324708888446	35.96712280731877	hb_ant
1185	15	18	2131.777778	5348.388889	-8.0	36.01625468566846	7774.5454549999995	1965.090909	75.86363636	58.59090909	8.0	11	4.989861952800119	36.01432518209247	hb_ant
1186	15	28	2758.75	5111.821429	-8.0	36.40020126256439	11286.58065	3651.596774	241.96774190000002	30.79032258	9.435483871	62	74.89210588032847	36.419637948037185	hb_ant
1187	15	26	1422.269231	4859.153846	-8.0	36.86356841787866	11393.52941	2411.647059	15.88235294	56.32352941	2.411764706	34	45.72169892478024	36.844589920831055	hb_ant
1188	15	28	1903.4285710000001	5140.821429	-8.0	37.12251090780122	11521.83871	2820.935484	124.516129	38.33870968	9.241935483999999	62	76.95717053898082	37.094031058928735	hb_ant
1189	15	24	2451.916667	5343.333333	-8.0	37.23047502320543	9286.766667	3070.333333	280.8666667	14.9	8.4	30	22.140299443676877	37.25893729688271	hb_ant
1190	15	30	2077.7333329999997	5023.9	-8.0	37.382456658355835	11290.653059999999	3086.6734690000003	55.47959184	43.86734694	7.428571429	49	61.122016747944826	37.40378646810287	hb_ant
1191	15	26	2065.846154	4951.769231	-8.0	37.47064548145605	8415.392856999999	2571.75	80.0	39.92857143	9.428571429	28	19.585214294894502	37.45051145105887	hb_ant
1192	15	28	2299.285714	5622.75	-8.0	38.07637353166359	8047.857143000001	3286.678571	168.28571430000002	20.0	10.0	28	12.07647503516963	38.07482465104925	hb_ant
1193	15	24	2822.5	5043.0	-8.0	38.32321826102018	8204.904762	2909.380952	234.21428569999998	7.785714286	10.0	21	13.166765814396193	38.32933587888333	hb_ant
1194	15	26	2776.615385	5088.769231	-8.0	38.514779536450824	7820.2	2863.933333	197.0333333	10.63333333	9.0	15	8.051349879536323	38.506472149961176	hb_ant
1195	15	30	3154.9	5514.766667	-8.0	38.608651487616264	7802.6	3552.3	203.1	9.2	10.0	10	4.14855871725316	38.5544449648111	hb_ant
1196	15	18	2100.944444	3708.166667	-8.0	38.74131504494043	14255.333330000001	4303.083333	8.0	33.5	0.0	12	34.131691297035225	38.74131504494043	hb_ant
1197	15	24	2717.041667	4955.291667	-8.0	38.82571067448756	9129.612903	3167.0967739999996	41.04838710000001	27.75806452	7.4193548389999995	31	26.114297000471588	38.83867615102423	hb_ant
1198	15	29	2698.931035	4878.586207	-8.0	39.59541111859013	12328.57895	3887.1578950000003	148.65789469999999	4.184210526	9.0	19	29.01452513310071	39.542765416399114	hb_ant
1199	15	22	2424.954546	5297.454546	-8.0	40.34797851166808	11638.75862	3660.793103	65.98275862	5.25862069	9.551724137999999	29	34.71437396001019	40.35387783642388	hb_ant
1200	15	22	2758.545455	4585.636364	-8.0	40.50042196356367	10192.7931	3193.034483	19.12068966	10.01724138	4.448275862	29	35.46019187665357	40.484322227736676	hb_ant
1201	16	43	1626.534884	5511.674419	-7.0	5.144428100286771	7945.692308	1761.7692309999998	263.7307692	422.88461540000003	5.0	13	5.740947333159229	5.067281104193796	hb_ant
1202	16	16	1770.6875	5558.3125	-7.0	5.300035926683903	7737.692308	1398.230769	298.1923077	415.5	8.461538462	13	5.097219255664376	5.279682818621569	hb_ant
1203	16	16	1824.75	5188.5	-7.0	5.39687758624008	7869.333333	1593.583333	259.25	419.1666667	4.333333333	12	6.200250553339115	5.4109167907270646	hb_ant
1204	16	51	1444.196078	5387.764706	-7.0	6.9340927728984445	7676.5714290000005	2589.928571	237.0	402.85714289999993	5.642857143	14	5.947418989236017	6.946470154080572	hb_ant
1205	16	16	1001.75	5584.9375	-7.0	7.033546541094352	7620.0	1544.375	268.875	398.75	10.0	8	2.9150729081569846	6.926817024115786	hb_ant
1206	16	27	1542.185185	5640.333333	-7.0	7.352262795519429	7845.25	1779.0625	236.3125	397.8125	6.1875	16	6.254713079738475	7.354264369069691	hb_ant
1207	16	16	1948.75	5525.125	-7.0	7.467609849043772	8170.125	2027.875	316.0	385.125	9.75	8	3.8297776068414744	7.497153131074655	hb_ant
1208	16	26	1736.3461539999998	5607.653846	-7.0	8.128540542621234	7726.818181999999	2270.545455	266.0454546	385.9545455	7.545454546	11	4.156962668554843	7.97293600489501	hb_ant
1209	16	20	1304.8	5379.05	-7.0	8.165705414022952	7629.888889	1185.666667	265.5	383.6111111	9.0	9	3.7660088679227735	8.164823642920837	hb_ant
1210	16	26	1580.0	5250.0384619999995	-7.0	8.494773108505003	7676.8947370000005	1777.9473679999999	397.3421053	361.4473684	10.0	19	8.782844079857338	8.49427351071064	hb_ant
1211	16	20	1573.7	5273.15	-7.0	9.141993802647026	7627.1	1478.7	275.0	370.0	8.0	10	4.464030038971015	9.141993802647026	hb_ant
1212	16	69	1814.565217	5634.782609000001	-7.0	10.609632308257364	7650.96875	2111.96875	374.375	340.125	9.78125	32	11.449945985307481	10.435418577944866	hb_ant
1213	16	16	1349.75	5349.1875	-7.0	10.74701840601002	7787.769231	1487.538462	196.4230769	361.3461539	9.538461539	13	5.92642574278804	10.680702086288195	hb_ant
1214	16	16	1160.0	5186.875	-7.0	11.537862554772154	7674.875	1483.5	408.625	321.625	8.0	8	3.837377997349078	11.532224952365064	hb_ant
1215	16	104	1907.365385	5488.923077	-7.0	12.294439407074988	7821.888889	2043.2222219999999	372.1666667	316.3888889	10.0	9	3.825284489043313	12.343047080533513	hb_ant
1216	16	76	1764.1578949999998	5635.907895	-7.0	12.689251574211054	7689.0909090000005	1408.5454550000002	203.9545455	335.5909091	10.0	11	4.007342485855156	12.642967496218077	hb_ant
1217	16	16	1883.3125	5762.0	-7.0	13.20322474065425	7820.933333	1539.333333	168.7666667	334.1666667	7.0	15	5.359944462860118	13.137507241138618	hb_ant
1218	16	37	1769.2972969999998	5818.4054049999995	-7.0	13.366777629506075	9001.733333	2812.2666670000003	174.1	332.9	6.0	15	8.206701939154412	13.180204397169492	hb_ant
1219	16	26	1353.769231	5241.423077	-7.0	13.87333820675165	7699.5625	1145.375	348.9375	300.3125	10.0	16	7.50373137031922	13.87071526178363	hb_ant
1220	16	20	1826.3	5580.1	-7.0	14.75184926189911	7656.636364	2168.272727	140.4090909	317.86363639999996	4.0	11	4.093457107220299	14.738764597531326	hb_ant
1221	16	38	1892.5526320000001	5808.447368	-7.0	14.99481359067959	8254.395349	2278.093023	215.61627909999999	306.2906977	9.488372092999999	43	18.107379910582676	14.841778613178677	hb_ant
1222	16	20	1487.55	4963.1	-7.0	15.658895382779571	7886.272727	1937.636364	131.2272727	307.5	0.0	11	6.478793495396021	15.660768119796243	hb_ant
1223	16	71	2078.112676	5672.380282	-7.0	16.78602560146401	8278.552631999999	1988.2631579999997	204.0	286.2368421	10.0	38	17.459081439631863	16.559187692692127	hb_ant
1224	16	162	1833.203704	5598.654321	-7.0	16.949806717879298	7667.513514	1593.108108	267.527027	273.5	10.0	37	13.672533746882138	16.88120665137644	hb_ant
1225	16	26	1729.0	5431.0384619999995	-7.0	17.66892326635145	8610.558824	2268.911765	147.30882350000002	279.22058819999995	7.0	68	39.809584507413135	17.730648747704866	hb_ant
1226	16	45	1280.4222220000001	5382.511111	-7.0	17.694655976532175	7689.384615000001	1779.8461539999998	201.34615390000002	272.4230769	10.0	13	5.571629102764339	17.684214319708992	hb_ant
1227	16	18	2106.333333	4732.666667	-7.0	17.88010110795327	9254.2	2674.9	120.5	281.0	3.0	10	9.553880826908445	17.88010110795327	hb_ant
1228	16	129	2063.868217	5602.48062	-7.0	17.885545557594963	8586.5	2035.0555559999998	396.1666667	250.2222222	10.0	18	9.587244023344786	17.333787408101465	hb_ant
1229	16	22	2177.818182	5262.2272729999995	-7.0	17.91424895183258	7608.8	1948.85	447.8	235.95	6.65	20	8.91855332452115	17.906606660550572	hb_ant
1230	16	27	1825.888889	5455.592593	-7.0	18.21158060219537	7694.833333	1657.166667	172.41666669999998	269.0	10.0	12	4.92538407550404	18.269526045415173	hb_ant
1231	16	24	2027.6666670000002	5176.708333	-7.0	18.81227024793261	7929.103448000001	2133.6551719999998	452.15517239999997	223.81034480000002	7.655172414	29	15.418959925977356	18.822783891167802	hb_ant
1232	16	16	2066.625	6067.25	-7.0	19.239701551904435	7620.4285709999995	2103.75	311.64285710000007	243.9285714	10.0	28	7.167827267378134	18.749668918176972	hb_ant
1233	16	22	1729.818182	5615.2727270000005	-7.0	19.4107178175566	7604.25	1617.0	232.75	246.0	9.75	16	5.667335838379127	19.440650401288227	hb_ant
1234	16	22	1556.318182	5263.0909090000005	-7.0	20.450515366195557	8241.0	2829.666667	453.41666669999995	203.08333330000002	7.416666667	24	13.579438284409079	20.45399139271073	hb_ant
1235	16	24	1759.375	5203.958333	-7.0	20.84478496386353	9897.354839	2673.193548	99.72580645	246.53225809999998	4.387096774	31	27.95858121372088	20.840680261510972	hb_ant
1236	16	35	1509.771429	5250.428571	-7.0	20.863402529957078	9179.0	2408.386364	139.6590909	239.7272727	8.181818182	44	32.922482524712734	20.94775729651704	hb_ant
1237	16	16	2100.3125	5801.8125	-7.0	21.422624508413897	8255.641026000001	2679.461539	403.6794872	196.52564099999998	10.0	39	16.494726865785484	21.51366489040437	hb_ant
1238	16	39	2157.717949	5518.564103	-7.0	21.828712627421037	7691.4	2509.1	335.7	202.9	10.0	10	3.937321115503223	21.74484355853804	hb_ant
1239	16	152	2189.5657899999997	5596.657895	-7.0	22.00446922820501	7791.416667	2108.583333	265.25	208.41666669999998	10.0	12	4.705862991470198	22.070873935325555	hb_ant
1240	16	28	1972.535714	5712.392857	-7.0	22.208409594503213	7681.307692	1983.0	252.80769229999999	205.34615390000002	10.0	13	4.480765503309992	22.449449720413412	hb_ant
1241	16	56	2131.125	5631.696429	-7.0	22.290756855510573	8868.360825	2547.2474230000003	128.2525773	225.9020619	9.546391753	97	55.7481125572225	22.168590061524444	hb_ant
1242	16	22	2184.409091	5183.5454549999995	-7.0	22.66839320402507	9133.666667	2456.2666670000003	466.1	173.3666667	6.0	15	11.430751151771275	22.674775829816575	hb_ant
1243	16	20	1101.6	5529.05	-7.0	22.80912666080719	7792.727273	1099.636364	90.04545455	223.13636359999998	8.0	11	4.503567521183567	22.802322173041514	hb_ant
1244	16	20	1912.55	4357.05	-7.0	23.229218658779903	10088.61111	2837.333333	79.61111111	220.0555556	1.388888889	18	23.678429207835574	23.15994431012491	hb_ant
1245	16	37	2136.027027	5842.864865	-7.0	23.251614575250365	8204.952381000001	2381.571429	248.97619049999997	194.5	10.0	21	8.489643177123185	23.351736593605047	hb_ant
1246	16	18	1819.611111	5175.777778	-7.0	23.659371554027956	9381.075	2300.525	394.6	175.575	10.0	40	32.49982825673008	23.274738088058868	hb_ant
1247	16	35	1829.828571	5176.628571	-7.0	24.38987967341361	8939.851064	2477.914894	417.81914889999996	158.8617021	8.595744681000001	47	34.16730691513235	24.349350967659564	hb_ant
1248	16	62	1912.4032260000001	5522.629032	-7.0	24.55326017243525	9831.339286	2795.357143	117.25	198.9821429	9.553571429	56	43.69074453958363	24.424232499066544	hb_ant
1249	16	16	1904.4375	4917.9375	-7.0	24.608559532439866	8883.444444	2453.111111	74.5	202.5	4.0	9	7.257018312249801	24.608559532439866	hb_ant
1250	16	42	1754.976191	5633.880952	-7.0	25.090552964438995	7812.363636	2863.818182	129.9545455	191.68181819999998	10.0	11	4.253428449795898	24.865837745927777	hb_ant
1251	16	20	2292.4	5065.9	-7.0	25.397823869432166	10100.78571	3433.821429	436.82142860000005	142.9285714	8.535714286000001	28	27.828579300815257	25.40777015549838	hb_ant
1252	16	18	1810.611111	5220.333333	-7.0	25.690947117204388	8460.25	3240.25	417.5	142.0	9.0	12	7.447608710775022	25.690947117204388	hb_ant
1253	16	34	2257.852941	5480.529412	-7.0	26.019883834730837	9111.105882	2360.270588	170.6294118	172.14705880000002	9.282352941000001	85	56.308246293560806	25.97510265858743	hb_ant
1254	16	32	2438.21875	5395.0625	-7.0	26.039175322217446	7688.423529000001	2388.670588	377.64117650000003	143.6058824	8.164705882	85	36.132238962013886	25.99566086767432	hb_ant
1255	16	18	1636.611111	4151.722222	-7.0	26.66630668711707	9065.0	2915.375	466.625	123.0	6.0	8	9.46744992131605	26.66615610144156	hb_ant
1256	16	22	2541.136364	5854.818182	-7.0	26.72676123440878	8212.977012000001	2977.367816	192.0517241	160.67241380000002	8.206896552	87	35.041193736936464	26.653460365586085	hb_ant
1257	16	22	1674.5454550000002	4942.5909090000005	-7.0	26.753408802920323	12781.23529	2500.235294	81.91176471	174.3823529	6.0	17	26.96095164063678	26.75960180574634	hb_ant
1258	16	66	2190.19697	5872.5454549999995	-7.0	27.26042704827648	7709.153845999999	1765.923077	350.5	138.9615385	10.0	13	4.0656831464235985	26.658502554996694	hb_ant
1259	16	30	2039.1666670000002	5616.366667	-7.0	27.33175298429491	8525.482143000001	2250.107143	147.2678571	158.46428569999998	9.517857142999999	56	29.00638015911792	27.314250109974147	hb_ant
1260	16	20	2118.25	5154.25	-7.0	27.35158751034496	7920.846154000001	1766.615385	433.11538459999997	118.88461540000002	9.0	13	6.977882330503955	27.356067487813792	hb_ant
1261	16	20	1387.2	5531.25	-7.0	27.36627895786954	7737.0	1585.307692	75.73076923	167.65384619999998	10.0	13	5.184135593220339	27.360587930605686	hb_ant
1262	16	125	2033.16	5637.831999999999	-7.0	27.979573627247817	7984.6	2550.45	400.55	115.5	9.8875	80	33.300289898670286	27.977747910157625	hb_ant
1263	16	20	1383.85	5445.05	-7.0	28.65494344755024	7602.333333	1357.888889	315.27777779999997	118.6111111	7.0	9	3.5657248320952046	28.65538682909163	hb_ant
1264	16	20	1555.25	4987.0	-7.0	28.68777145496654	7761.8	1030.2	67.7	151.9	10.0	10	5.5640665730900345	28.697875834814237	hb_ant
1265	16	29	2114.896552	4972.206897	-7.0	28.747645349922045	9197.58	2479.52	57.22	152.48	5.12	50	42.489916354339506	28.765473173673435	hb_ant
1266	16	18	1976.3333329999998	4917.722222	-7.0	28.881728497715446	8727.333333	2146.888889	45.83333333	152.61111110000002	0.0	9	6.9720286041402195	28.87852432663322	hb_ant
1267	16	50	2359.08	6031.62	-7.0	28.900241863568414	7661.709677	2435.806452	419.1451613	101.33870970000001	10.0	31	8.377978053491434	28.899968810595805	hb_ant
1268	16	16	1584.6875	5964.1875	-7.0	28.990524337120604	8272.633333	2661.8	292.7666667	117.36666670000001	9.766666667	30	11.611535517620798	28.99821435526358	hb_ant
1269	16	18	2508.388889	4825.5	-7.0	29.033333405510255	9811.1	2863.4	90.3	144.6	7.0	10	10.331779090249714	29.032167213051647	hb_ant
1270	16	22	2650.727273	5486.7727270000005	-7.0	29.287202346814393	8261.525	2690.725	128.8	136.75	9.425	40	20.22866563687356	29.237715961070865	hb_ant
1271	16	74	2522.608108	5664.851350999999	-7.0	29.622035504545355	7675.5625	2760.6875	352.875	104.9375	10.0	16	5.679121373294445	29.33288237860309	hb_ant
1272	16	26	2869.923077	4910.5	-7.0	29.844343198867016	13594.725	3976.525	107.725	132.475	9.625	40	70.7400468384075	29.805476253103482	hb_ant
1273	16	31	2023.064516	5335.129032	-7.0	30.169799112463348	8270.1	2469.0	227.8	113.2	8.0	10	5.5012183405426605	30.033257844527274	hb_ant
1274	16	18	1955.611111	5050.944444	-7.0	30.378274478318886	8107.0	1876.375	402.25	85.125	10.0	8	4.840370888862622	30.369860399171113	hb_ant
1275	16	24	2524.0	5265.083333	-7.0	30.722677008154715	8645.535714	2698.214286	428.2857143	77.5	9.678571429	28	17.977429924944364	30.692693043907532	hb_ant
1276	16	37	2413.0	5397.378378	-7.0	30.787207048591476	10611.17647	2745.735294	408.02941180000005	78.91176471	9.0	34	32.84356269157604	30.800278204662128	hb_ant
1277	16	26	2550.961539	5036.346154	-7.0	31.966993345567225	8809.027778	3066.805556	71.22222222	110.83333329999999	8.416666667000001	36	26.96727633705854	31.91871659317008	hb_ant
1278	16	35	2050.628571	5330.314286	-7.0	32.1458440072001	8047.121212000001	2313.878788	155.3686869	94.22727273	9.222222222000001	99	50.45929212474961	32.3242354703438	hb_ant
1279	16	28	2095.25	5387.642857	-7.0	32.30682762790349	8551.351351000001	2196.864865	169.3648649	92.33783784	9.324324323999999	37	21.72698105367381	32.32243123721362	hb_ant
1280	16	56	2075.285714	5729.375	-7.0	33.05781446655418	7607.866667	3183.0	120.76666670000002	89.56666667	10.0	15	4.918053889822189	33.06925937506239	hb_ant
1281	16	22	2024.818182	5363.636364	-7.0	33.1308384506765	7768.315790000001	2384.7894739999997	291.86842110000003	64.86842105	9.736842105	19	8.51827118643944	33.17418667731101	hb_ant
1282	16	16	1709.125	4590.125	-7.0	33.16654423793729	9502.363636	3294.909091	449.5909091	43.04545455	6.272727272999999	11	11.771928868168079	33.19599347441507	hb_ant
1283	16	30	1959.5	5766.733333	-7.0	33.198986781348275	8233.123711	2570.896907	339.81958760000003	58.00515464	8.927835052	97	41.48620247393014	33.198957703124975	hb_ant
1284	16	31	2107.741936	5058.967742	-7.0	33.20456914610227	9823.73913	3050.5652170000003	424.8478261	45.52173913	9.630434783	46	43.324941969554864	33.267745285282885	hb_ant
1285	16	16	1258.875	4457.9375	-7.0	33.461399665111976	9283.125	2694.625	495.375	33.375	0.0	8	8.659049167916777	33.46703726751907	hb_ant
1286	16	20	2087.55	5207.0	-7.0	33.55019150205616	8067.333333	1652.111111	340.3888889	53.5	7.0	9	4.943921643364701	33.55031197037973	hb_ant
1287	16	20	2191.55	4594.2	-7.0	33.617258922327785	11925.31818	3243.318182	58.86363636	91.36363636	7.6363636360000005	22	35.106133812197996	33.59781535466951	hb_ant
1288	16	42	2155.595238	5342.690476	-7.0	33.8941607829515	8209.166667	2643.25	109.54166670000001	82.375	10.0	24	12.876551410387188	33.76168953748885	hb_ant
1289	16	47	2063.680851	5510.212766	-7.0	33.90997935909811	8081.508475	3099.711864	297.161017	57.04237288	9.237288136	59	27.531867329530996	33.73787460781789	hb_ant
1290	16	160	2471.7	5567.0875	-7.0	33.918183793857814	7869.341463	2605.865854	246.41463419999997	61.30487805	9.512195122	82	33.910877988894555	33.94980482010033	hb_ant
1291	16	30	2895.2333329999997	5532.433333	-7.0	34.02722087853572	8024.2962959999995	3073.481482	85.61111111	82.5	10.0	27	12.16106836745501	34.01122851439377	hb_ant
1292	16	20	1908.8	4733.6	-7.0	34.289620396091685	9949.05	2932.45	33.45	86.6	1.65	20	22.035871218522892	34.251393762871054	hb_ant
1293	16	53	2284.660377	5378.452829999999	-7.0	34.595511899693335	8814.282609	2812.586957	172.3478261	63.10869565	10.0	46	29.385433846781556	34.60969897737581	hb_ant
1294	16	63	2046.4285710000001	5699.666667	-7.0	34.70362165950357	7732.688889	2251.511111	381.1666667	36.5	10.0	45	16.05111409754657	34.45730391586098	hb_ant
1295	16	24	1945.1666670000002	4887.666667	-7.0	34.8124541564158	10239.307690000001	2750.205128	145.8589744	63.14102564	9.512820513	39	42.70217551990029	34.894329653610306	hb_ant
1296	16	28	2394.321429	5260.571429	-7.0	34.82693786394051	7709.705881999999	2277.0588239999997	392.8529412	30.5	10.0	17	7.9145937400406305	34.806756329652984	hb_ant
1297	16	18	2085.833333	5116.222222	-7.0	35.115164982012274	7713.736842	3086.684211	207.3947368	51.763157899999996	9.421052632	19	9.64633192979396	35.130090725045385	hb_ant
1298	16	20	1385.7	4905.95	-7.0	35.270925689503635	8831.769231	2561.461539	433.65384620000003	19.03846154	10.0	13	10.402806796441057	35.27396810654955	hb_ant
1299	16	22	2463.181818	5211.136364	-7.0	35.314072702686154	10104.39474	3773.9736840000005	177.6842105	52.78947368	9.657894737000001	38	35.68200969994805	35.37076911866326	hb_ant
1300	16	18	2352.388889	4614.111111	-7.0	35.47103161702924	8637.333333	3787.4444439999997	445.5	14.83333333	9.0	9	7.847448647623171	35.47924699407786	hb_ant
1301	16	22	1332.363636	5094.818182	-7.0	35.499118454888276	10289.07143	2349.392857	20.03571429	72.32142857	0.5	28	28.546473249592403	35.529973577457284	hb_ant
1302	16	28	1821.214286	5409.642857	-7.0	35.65365027019817	9966.441861	2455.325581	76.68604651	63.56976744	8.837209302	43	36.22094144689301	35.61028887726097	hb_ant
1303	16	18	2007.5	5815.333333	-7.0	35.701988870257196	8619.090909	2969.454546	87.40909091	60.86363636	10.0	11	5.303450648475495	35.708785065976144	hb_ant
1304	16	44	2567.636364	5416.4772729999995	-7.0	35.92349949178305	8837.257143	3353.314286	322.2	25.45714286	9.285714286000001	70	44.208547148094	35.97298533307115	hb_ant
1305	16	22	2856.318182	5708.181818	-7.0	36.375379605970885	9796.576923	2867.2692309999998	364.5769231	7.0	10.0	26	18.62208950576914	36.97827718694706	hb_ant
1306	16	22	1605.5	4455.7272729999995	-7.0	36.51908634236397	9992.513514	2074.243243	15.87837838	60.25675676	3.189189189	37	45.977026502133505	36.532494142132364	hb_ant
1307	16	29	1899.551724	5378.310345	-7.0	36.58827467171543	11843.10811	3008.594595	127.6351351	44.39189189	9.756756757	37	44.4744728290684	36.57983691211242	hb_ant
1308	16	28	2643.857143	5560.642857	-7.0	36.635589779281844	8514.195122	3224.609756	279.1097561	22.64634146	9.219512195	41	21.777273955395113	36.66324038371495	hb_ant
1309	16	20	2082.0	5336.35	-7.0	36.831478190578224	7664.444444	2006.6666670000002	139.72222219999998	39.72222222	10.0	9	3.926438482483344	36.81936933029196	hb_ant
1310	16	17	2484.117647	5847.941177000001	-7.0	36.97614309721125	8189.554054000001	2555.540541	396.09459460000005	3.3513513510000004	9.256756757	74	29.630830347526256	36.92611240506137	hb_ant
1311	16	22	2627.363636	5079.0909090000005	-7.0	37.150906069676594	9751.0	3747.9375	157.8125	33.1875	10.0	16	14.717308037063132	37.14182379244641	hb_ant
1312	16	44	3272.886364	5604.7954549999995	-7.0	37.21459428247785	10168.78723	4473.893617000001	327.0106383	6.329787233999999	9.510638298	47	38.272157324428186	37.438764591612525	hb_ant
1313	16	32	1247.21875	5132.3125	-7.0	37.33950876675242	7723.888889	1189.222222	95.16666667	37.94444444	10.0	9	4.544576640841726	37.44353130821181	hb_ant
1314	16	24	2529.041667	5025.25	-7.0	37.34868022872531	9753.0	3041.114286	78.12857143	41.3	9.457142857000001	35	32.92796378289637	37.361965922791626	hb_ant
1315	16	32	2221.25	5021.8125	-7.0	37.403635491714404	13043.4	3432.08	55.82	44.56	7.54	50	79.86745323526117	37.3451271227217	hb_ant
1316	16	22	2791.590909	5618.2272729999995	-7.0	37.52919772108704	9646.216215999999	3316.0	237.6621622	18.39189189	9.432432432	37	26.527155924651392	37.45025272627523	hb_ant
1317	16	76	1339.3684210000001	5368.078947	-7.0	37.70041113080264	7879.375	1264.125	32.0	49.0	9.0	8	3.742562026817375	37.25103128829239	hb_ant
1318	16	20	3046.15	5738.6	-7.0	37.72816972791952	8644.104167	3445.916667	301.7916667	6.291666667	8.625	48	24.302826476144	37.71521794413535	hb_ant
1319	16	47	3582.0638299999996	5433.255319	-7.0	38.273782898510255	7604.555556	3419.333333	272.6111111	1.277777778	10.0	9	3.5966839372821315	38.42949780351401	hb_ant
1320	16	36	1378.944444	5381.305556	-7.0	38.47684404002296	7649.125	1542.4375	23.9375	37.625	9.5625	16	6.742808176640916	38.24116027150308	hb_ant
1321	16	25	2341.44	4036.4	-7.0	38.52245096969969	12034.28571	3507.071429	4.0	37.0	0.0	14	27.740164488157763	38.50692550987021	hb_ant
1322	16	20	2329.2	5330.7	-7.0	38.64193927107324	9397.777778	2913.166667	43.0	30.16666667	7.277777778	18	13.733168252574709	38.626371041117444	hb_ant
1323	16	24	3103.0	5165.375	-7.0	38.76904060787173	11650.75862	4288.37931	202.9137931	6.465517241000001	9.75862069	29	36.410933374633984	38.77347097566499	hb_ant
1324	16	24	3206.208333	4962.333333	-7.0	39.2387338838079	9245.351351000001	3293.72973	145.22972969999998	8.256756757	9.486486487	37	31.93490965472796	39.2567389844483	hb_ant
1325	16	20	2776.3	4645.05	-7.0	40.595459123773836	10104.0	4072.666667	16.0	9.0	4.5	30	35.25656343849904	40.59888498970315	hb_ant
1326	16	20	2280.4	5043.05	-7.0	40.60231085563247	10104.0	4072.666667	16.0	9.0	4.5	30	30.106483179821733	40.59888498970315	hb_ant
1327	17	18	1275.833333	5028.888889	-6.0	4.136319668531426	7962.375	1490.125	314.875	427.75	7.0	8	4.666615112402417	4.126652787846516	hb_ant
1328	17	26	1680.3461539999998	5267.846154	-6.0	5.582767332924878	7663.466667000001	1476.866667	287.7666667	413.3	6.0	15	6.821442131090758	5.567310138875879	hb_ant
1329	17	33	1501.818182	5252.6060609999995	-6.0	6.392043329678648	7717.125	1384.125	261.375	408.375	10.0	8	3.7535941745927186	6.244298242800228	hb_ant
1330	17	16	1159.4375	5148.5	-6.0	7.589143084434122	7708.933333	1338.533333	238.0333333	395.2333333	8.4	15	7.459745555987181	7.540288143565593	hb_ant
1331	17	16	1023.0	5653.6875	-6.0	7.797124902965876	7769.375	1389.375	409.625	368.625	9.0	8	2.9937098575045047	7.791487300558787	hb_ant
1332	17	20	1981.0	5395.4	-6.0	7.944230238719982	7865.7	1169.1	397.7	368.2	9.0	10	4.578529858768581	7.9545078365079265	hb_ant
1333	17	68	1600.25	5395.764706	-6.0	7.95019965160098	7659.875	1126.875	239.25	382.125	10.0	8	3.3568703119798347	8.567367343927426	hb_ant
1334	17	18	1059.555556	4882.0	-6.0	7.95345142396695	7737.111111	1234.777778	282.6111111	383.8333333	10.0	9	5.263416632322818	7.961666801306192	hb_ant
1335	17	202	1256.658416	5630.39604	-6.0	8.147971824010574	7612.625	1104.625	251.125	382.0	10.0	8	2.8164682497183633	8.448536629178882	hb_ant
1336	17	59	1612.813559	5602.0	-6.0	9.697400324000949	7607.9285709999995	1543.785714	261.7857143	360.2857143	8.0	14	5.013031059264547	10.056185849646827	hb_ant
1337	17	26	1431.538462	5541.461539	-6.0	9.700404519698727	7726.0	1564.066667	215.0333333	371.1	8.0	15	5.913255318002848	9.704866569085086	hb_ant
1338	17	20	1078.25	5354.2	-6.0	10.090098990845108	7675.0	1337.5	216.3	367.1	9.4	10	4.334541107915282	10.00857108030255	hb_ant
1339	17	18	1696.388889	5567.277778	-6.0	10.957913031339613	7686.875	1588.25	242.25	351.75	10.0	8	3.0457933755357884	10.94538502498829	hb_ant
1340	17	16	1544.8125	5665.125	-6.0	11.400507143636162	7738.625	1696.5	245.625	345.625	9.0	8	2.928090730566404	11.39486954122908	hb_ant
1341	17	117	1707.128205	5630.547009000001	-6.0	11.522548406497597	7601.078431	1627.019608	211.9117647	349.3431373	9.274509804	51	17.84855048032864	11.465324393936086	hb_ant
1342	17	18	1321.944444	5075.555556	-6.0	12.90483990495467	7875.111111	1326.444444	388.8333333	307.05555560000005	9.0	9	4.964185637809615	12.903032879016889	hb_ant
1343	17	16	1300.0625	5526.8125	-6.0	13.040696592738959	7725.75	1424.375	189.375	332.625	10.0	8	3.1829377240498027	13.036414260327318	hb_ant
1344	17	22	1215.772727	5185.363636	-6.0	13.128114786447941	7973.3	898.4	173.3	333.7	9.0	10	5.376549379573734	13.125390542300464	hb_ant
1345	17	40	1660.15	5282.75	-6.0	13.526104585143031	7741.125	1632.1875	308.4375	307.75	10.0	16	7.445743220860347	13.719586618593341	hb_ant
1346	17	22	1920.4545460000002	5021.7272729999995	-6.0	13.991795769286533	7713.75	1989.775	240.075	312.275	9.65	40	21.443002223350735	14.101682138664168	hb_ant
1347	17	16	1819.8125	5226.875	-6.0	14.092690844469534	8153.5	1995.5	199.0	318.0	7.0	8	4.479349515724023	14.092690844469534	hb_ant
1348	17	23	1792.0	5290.130435	-6.0	14.505314941452337	7605.181818000001	1104.727273	403.2272727	285.13636360000004	10.0	11	4.813787774402959	14.486467132890233	hb_ant
1349	17	16	1504.625	5246.9375	-6.0	15.233467309925384	7638.454545999999	1528.181818	299.86363639999996	289.2272727	8.545454546	11	5.013722291527198	15.282499799099266	hb_ant
1350	17	20	1385.45	5146.8	-6.0	15.237148191155619	7807.0	920.0	152.0	310.0	9.0	8	4.134918784487448	15.237148191155619	hb_ant
1351	17	139	1752.2661870000002	5457.280576	-6.0	15.343742535115123	7655.538462	1812.0	306.0769231	288.3461539	10.0	26	10.473110964342693	15.28505947930687	hb_ant
1352	17	20	1438.8	5394.65	-6.0	16.122009584726026	7965.4	1305.9	425.8	261.4	8.0	10	4.765369393751217	16.125435450655342	hb_ant
1353	17	123	2090.439024	5624.382114	-6.0	17.593600670141715	7613.444444	2064.0	144.83333330000002	282.94444439999995	8.0	9	3.1828493525431187	17.46196512221488	hb_ant
1354	17	34	1776.970588	5527.441177000001	-6.0	18.10625430105919	7672.9090909999995	1615.636364	140.0454546	274.6818182	7.0	11	4.269633325489116	18.16959377565069	hb_ant
1355	17	18	2505.388889	5214.555556	-6.0	18.291012555092927	7769.2	2254.4	401.0	237.5	10.0	10	4.8990645829069	18.291012555092927	hb_ant
1356	17	63	1533.285714	5476.0	-6.0	18.386502889044284	7633.852940999999	1610.058824	448.7941177	228.97058819999998	8.911764706	34	13.397918187363032	18.449710758457204	hb_ant
1357	17	16	1314.0625	5445.75	-6.0	18.409217760612805	7728.777778	1455.666667	351.3888889	238.9444444	10.0	9	3.7730799250791898	18.714273803230835	hb_ant
1358	17	72	2053.319444	5683.777778	-6.0	18.74002660097002	7806.0909090000005	2163.090909	428.5	228.5909091	9.454545455	11	4.107381631168341	18.699873964272193	hb_ant
1359	17	79	2341.4303800000002	5745.911392	-6.0	20.838775186793097	7764.083333	1931.8333329999998	298.0	223.0	9.666666667000001	12	4.214834103727855	20.55846747031237	hb_ant
1360	17	36	1486.472222	5289.333333	-6.0	21.34179392282178	7913.5	1383.833333	236.58333330000002	222.125	10.0	24	11.906982608766514	21.293796338833534	hb_ant
1361	17	18	1331.777778	5395.277778	-6.0	22.040974240413025	7799.6	1370.4	95.3	232.0	9.0	10	4.456345569089994	22.04193798797739	hb_ant
1362	17	135	2264.066667	5656.814815	-6.0	23.259824768869528	7686.347826	2765.4782609999997	359.06521739999994	179.5434783	10.0	23	8.251862714194226	23.345075516754022	hb_ant
1363	17	45	2153.755556	5382.155556000001	-6.0	24.20632181327106	7950.25	2120.5	412.75	164.875	10.0	8	3.8171983953709407	23.927099305203594	hb_ant
1364	17	16	1644.4375	5498.5625	-6.0	26.134802050387172	7904.777778	2010.888889	409.5	137.5	9.0	9	3.938472555690691	26.134802050387172	hb_ant
1365	17	28	1932.107143	5898.5	-6.0	27.27016774527275	8604.742857	2345.428571	75.58571429	168.4428571	5.8	35	16.058065609053145	27.29954514587453	hb_ant
1366	17	16	2405.0625	5506.5	-6.0	27.545678212390857	7620.2	2280.1	67.5	166.4	6.4	10	3.838554435666939	27.54933182783419	hb_ant
1367	17	60	2297.933333	5799.1	-6.0	28.34701327134269	7831.25	2090.6875	403.4375	105.25	10.0	16	5.606801055336171	28.759875828398762	hb_ant
1368	17	55	3068.527273	5489.490909	-6.0	28.427894969224944	7643.0	2770.409091	295.7272727	123.7727273	10.0	22	8.630527090285414	28.457733362647794	hb_ant
1369	17	20	1275.4	5280.7	-6.0	28.93048828212711	7786.555556	1549.555556	70.27777778	148.61111110000002	10.0	9	4.270778496032724	28.93093166388534	hb_ant
1370	17	22	1861.772727	5364.7272729999995	-6.0	29.0386083542371	7704.6224489999995	2199.8265309999997	57.46938776	148.8469388	5.336734694	98	42.743967321896704	29.051087114058234	hb_ant
1371	17	79	2710.050633	5559.911392	-6.0	29.31454420745799	7721.555556	1737.6666670000002	411.6111111	98.16666667	10.0	9	3.499120058638518	29.233385868836166	hb_ant
1372	17	45	1743.688889	5659.155556000001	-6.0	29.347015410380234	7873.3	1165.4	78.7	142.6	10.0	10	3.9124997043993597	29.316655225728635	hb_ant
1373	17	170	2590.823529	5529.4294119999995	-6.0	29.4544427403848	7687.153845999999	1452.0	181.1153846	125.11538459999998	10.0	13	5.07293168100217	29.593821203954505	hb_ant
1374	17	18	1605.166667	4671.611111	-6.0	29.715120643087644	8331.375	1454.0	50.0	141.5	9.0	8	6.267240662019223	29.715120643087644	hb_ant
1375	17	207	2015.7874399999998	5616.888889	-6.0	30.382282912900884	7846.727273	1454.5454550000002	298.2272727	98.86363636	10.0	11	4.3668697581032045	30.407400430887968	hb_ant
1376	17	72	2194.708333	5406.208333	-6.0	31.395626033094892	8000.111111	3408.5555560000003	257.9444444	89.83333333	10.0	9	4.318206692017247	31.56079343870907	hb_ant
1377	17	20	1482.2	5644.9	-6.0	31.601637230309287	7688.111111	1325.222222	212.83333330000002	95.5	10.0	9	3.2576130664847924	31.600191609342218	hb_ant
1378	17	16	1905.0625	5329.0	-6.0	32.481892309765	7953.444444	2527.555556	314.8333333	69.72222222	8.444444444	9	4.432351284668793	32.540002295853675	hb_ant
1379	17	16	2423.125	5983.1875	-6.0	33.18526139870279	7607.736842	2590.894737	268.7631579	68.13157895	10.0	19	5.15886181036446	33.16573512755576	hb_ant
1380	17	87	3056.425287	5571.436782	-6.0	34.91542222939508	7770.306818000001	2503.886364	383.4431818	30.32954546	9.761363636	88	34.730819129664155	34.92230562969725	hb_ant
1381	17	24	2957.5	5190.708333	-6.0	35.197607454292914	7737.153845999999	2882.923077	208.5769231	50.88461539	8.0	13	6.377509492980407	35.18699394755153	hb_ant
1382	17	57	3034.526316	5718.508772	-6.0	35.33221208732493	7683.625	1825.5	222.5	51.0	9.0	8	2.7491310148855006	35.026880858134504	hb_ant
1383	17	20	2102.3	5622.4	-6.0	35.63743560462684	7898.588234999999	3180.705882	88.85294118	61.26470588	9.764705882000001	17	6.882327830641718	35.66130194241594	hb_ant
1384	17	24	2007.5	4610.0	-6.0	35.70624268929128	10670.36667	2958.533333	16.26666667	70.53333333	0.433333333	30	39.43839481561822	35.712740500507465	hb_ant
1385	17	113	2281.575221	5640.911504	-6.0	36.81140574618054	7837.049383	2920.802469	158.36419750000002	36.30246914	9.827160494	81	31.535181516827425	36.88863987325065	hb_ant
1386	17	26	2110.2692309999998	4871.269231	-6.0	36.917705192724846	8222.541667	2841.458333	22.0	54.41666667	4.625	48	33.0224155758637	36.92958904551846	hb_ant
1387	17	60	2372.966667	5443.833333	-6.0	37.61059323946481	7803.663265000001	2757.357143	238.60204080000003	16.78571429	9.275510204	98	42.48170713348328	37.56752782894215	hb_ant
1388	17	63	2807.095238	5708.650794	-6.0	38.02164236411052	7741.625	2611.375	107.375	27.0	9.0	8	2.8489732924448345	38.17971200913564	hb_ant
1389	17	73	3330.232877	5399.191781	-6.0	39.58938208326265	9220.367347	3240.408163	70.37755102	11.1122449	9.408163265	49	34.67882052141536	39.841688229284095	hb_ant
1390	17	16	1707.5625	5721.4375	-6.0	39.92454594445478	7802.4	2021.2	16.5	16.6	6.4	10	3.637132276635023	39.99033187274255	hb_ant
1391	17	32	2448.65625	5787.03125	-6.0	40.652658734995796	8061.827586	2988.482759	15.913793099999998	8.5	4.103448276	29	11.399470798434	40.639499397977836	hb_ant
1392	18	16	1383.1875	5861.125	-5.0	6.384364193927107	8061.866667	1590.2	267.5	402.7	10.0	15	5.63221651218836	6.628255053793794	hb_ant
1393	18	40	1448.5	5150.225	-5.0	7.786531342823968	7729.833333	1529.933333	238.6333333	389.4	6.533333333	30	15.02618817430306	7.996713136482907	hb_ant
1394	18	91	1225.252747	5593.043956	-5.0	8.402070491477035	7624.181818000001	1458.181818	264.3181818	375.9545455	10.0	11	3.9946971019299466	8.785258158391768	hb_ant
1395	18	16	1080.25	4677.625	-5.0	8.677456968172807	7987.875	1479.25	401.625	358.625	10.0	8	5.661420058256059	8.671819365765717	hb_ant
1396	18	37	1295.945946	5151.864865	-5.0	9.597329839125441	7667.869565000001	1198.608696	399.5	347.32608700000003	10.0	23	11.232458462397972	9.591534799548347	hb_ant
1397	18	25	1984.48	5217.28	-5.0	10.769141544719096	7742.966667000001	1528.3	236.9	354.8333333	9.6	30	14.523008159424073	10.758698857909966	hb_ant
1398	18	73	2125.0136989999996	5499.808219	-5.0	11.22164611218748	7620.1785709999995	2072.428571	205.46428569999998	352.17857139999995	7.678571429	28	10.79498911451043	11.310210420977338	hb_ant
1399	18	26	1773.3461539999998	5453.307692	-5.0	11.228981286297177	7734.2	1100.9	224.6	353.7	10.0	10	4.182585023298919	10.981998165172929	hb_ant
1400	18	18	1746.111111	5608.277778	-5.0	11.586751176868344	7724.0909090000005	1754.272727	400.4090909	322.13636360000004	9.0	11	4.149927190179204	11.580721604427959	hb_ant
1401	18	87	1568.321839	5282.747126	-5.0	11.778222635664934	7818.555556	1328.111111	391.6111111	328.1666667	10.0	9	4.320153004802373	11.197548999262217	hb_ant
1402	18	33	1661.484849	5197.060606	-5.0	13.878217480718277	7646.875	1602.0	172.0	325.5	8.0	8	3.7710768909205212	13.79023307436182	hb_ant
1403	18	36	1687.0833329999998	5252.5	-5.0	15.087881374272643	7900.0625	1138.125	243.75	296.0	9.75	16	8.064921465968586	15.353412714196814	hb_ant
1404	18	18	840.1666667000002	5556.722222	-5.0	15.657151798201097	7615.8	1594.3	281.7	287.0	10.0	10	3.7055618325633835	15.656188050528314	hb_ant
1405	18	16	1807.0	5242.125	-5.0	16.002306364796983	7864.75	951.75	429.625	262.375	9.0	8	4.002384529174715	16.006588697208624	hb_ant
1406	18	16	1154.3125	5567.75	-5.0	16.29297569174905	7697.692308	1776.5384620000002	415.96153849999996	262.03846150000004	9.538461539	13	4.973148938799334	16.18143765231951	hb_ant
1407	18	18	1416.222222	5171.5	-5.0	16.496852490578863	7724.734694	1606.938776	224.3571429	283.744898	9.448979592	49	24.191917239872375	16.53623167732064	hb_ant
1408	18	18	2993.333333	5255.333333	-5.0	16.528167161727815	7756.2	1814.3	435.5	255.0	9.0	10	4.7587212999339545	16.528167161727815	hb_ant
1409	18	67	2565.537313	5536.313433	-5.0	16.61346670090394	7622.788462	2188.096154	349.0961539	267.2307692	10.0	52	19.59728306950428	16.494344016635335	hb_ant
1410	18	20	1323.0	5258.25	-5.0	16.748314332822233	7816.0	1099.5	156.41666669999998	290.25	9.0	12	5.837113107973185	16.75661168564793	hb_ant
1411	18	16	1132.5625	5599.125	-5.0	16.80201189429856	7729.785714	1146.0	450.57142860000005	249.28571430000002	9.642857142999999	14	5.327484204406938	16.818243055404075	hb_ant
1412	18	22	2152.636364	5477.863636	-5.0	18.319812226196966	7705.0	1621.5	315.5	248.66666669999998	10.0	12	4.878842947524588	18.331836385525396	hb_ant
1413	18	18	1381.5	5504.444444	-5.0	18.693006486049537	7628.6	2088.7	411.5	231.0	10.0	10	3.8589826414096895	18.693006486049537	hb_ant
1414	18	37	2275.6486489999998	5347.918919	-5.0	19.30688202530265	7786.2	2343.4	267.0	245.7	8.0	10	4.559308242945335	19.093114266101246	hb_ant
1415	18	18	1455.833333	5323.111111	-5.0	20.539873269892794	7631.888889	1845.3333329999998	119.3888889	247.7222222	9.0	9	3.9035442936858877	20.533055045742366	hb_ant
1416	18	42	2366.714286	5270.5	-5.0	20.974118731473705	7678.507937	1851.3492059999999	428.69047620000003	203.30952380000002	9.53968254	63	28.783701741959973	20.70412634526826	hb_ant
1417	18	27	2212.962963	5467.888889	-5.0	21.917548731922782	7845.272727	1752.0454550000002	258.0454546	211.4545455	9.818181818	22	9.565381721859636	21.907902291551448	hb_ant
1418	18	16	1802.5625	5285.3125	-5.0	23.22684172371097	7692.769231	2242.384615	115.2692308	214.9615385	8.615384615	13	5.921492343735588	23.17759181322615	hb_ant
1419	18	18	3007.166667	5164.111111	-5.0	23.649641411232217	7865.3	2003.0	319.5	181.3	9.0	10	5.2306947525707495	23.63465128662436	hb_ant
1420	18	175	2062.497143	5508.6	-5.0	23.765688365220402	7749.461539	2049.846154	186.5769231	207.5	10.0	13	5.2883128212249915	22.996606211216818	hb_ant
1421	18	20	2545.3	4994.95	-5.0	24.028086968236963	7602.727273	2815.727273	413.5	163.5	10.0	11	5.742910340043446	24.028086968236963	hb_ant
1422	18	54	1856.240741	5522.944444	-5.0	24.160536909894585	7642.27027	1732.756757	390.5810811	167.0945946	9.72972973	37	14.198052570886952	23.99131240008853	hb_ant
1423	18	22	1267.636364	5617.0454549999995	-5.0	24.16633762552206	7808.2	1502.466667	114.83333329999999	202.7	10.0	15	5.851353427404303	24.155387185227717	hb_ant
1424	18	135	2429.985185	5513.155556000001	-5.0	24.212162272715602	7685.625	1766.375	203.0	192.875	9.0	8	3.152415232159648	23.979176958164658	hb_ant
1425	18	28	1443.107143	5238.392857	-5.0	24.571872158417428	7761.08	2075.52	268.78	176.26	10.0	25	12.039413670687969	24.584537411867355	hb_ant
1426	18	16	1310.375	5196.5625	-5.0	25.549068793184194	7715.625	1864.5	211.0	172.0	10.0	8	3.878044380299477	25.549068793184194	hb_ant
1427	18	22	2186.5	5711.2727270000005	-5.0	26.335825260385054	7686.3	1953.9	152.4	170.2	10.0	10	3.458121100859135	26.327266428438538	hb_ant
1428	18	18	1524.111111	5120.277778	-5.0	26.495840272882408	7737.727273	1475.636364	311.5	150.7727273	10.0	11	5.623121575299818	26.144017009353764	hb_ant
1429	18	18	2549.777778	5296.222222	-5.0	27.104355610439264	7964.692308	2167.7307690000002	321.2692308	138.6923077	9.692307692	26	13.099945456933657	26.996793246418555	hb_ant
1430	18	18	1906.7777780000001	5745.333333	-5.0	27.164803681888458	7725.6	1737.0	216.5	150.7	10.0	10	3.446739383467554	27.17979380649631	hb_ant
1431	18	18	1349.0	5452.444444	-5.0	27.99763268814996	7602.0	1324.625	336.5	124.0	10.0	8	3.1538963165270544	27.99763268814996	hb_ant
1432	18	39	1327.5897439999999	5420.923077	-5.0	28.09588904112193	7610.647059000001	1204.941177	67.85294118	161.73529409999998	9.0	17	6.866968441581523	27.915693810915297	hb_ant
1433	18	36	2406.555556	5657.944444	-5.0	28.684174510351372	7827.181818000001	1409.727273	215.9545455	133.7727273	10.0	11	4.217363982657023	28.52904724618118	hb_ant
1434	18	111	1916.981982	5623.0630630000005	-5.0	28.71413913217362	7694.142856999999	1687.4285710000001	87.35714286	149.1428571	10.0	14	5.156463086247265	28.70355537033097	hb_ant
1435	18	26	2118.2692309999998	5410.5	-5.0	28.852164654940243	7698.4375	1998.875	63.1875	150.625	6.0	16	6.765918122169855	28.847984416800855	hb_ant
1436	18	24	1207.916667	5236.875	-5.0	29.106035041250887	7830.416667	1682.25	428.66666669999995	97.5	10.0	12	5.942952620408164	29.10137312605133	hb_ant
1437	18	16	1276.4375	5700.125	-5.0	29.681407299532307	7637.0	1890.625	196.0	115.0	10.0	8	2.7183614394421176	30.235191469978762	hb_ant
1438	18	16	1597.375	5711.875	-5.0	31.02057444201369	7600.666667	2024.4166670000002	152.33333330000002	117.5	10.0	12	3.968136558310538	30.51023375904101	hb_ant
1439	18	29	1471.3103449999999	5177.0	-5.0	31.074227757943323	7619.35	1397.9	51.3	125.35	9.25	20	9.435387289936259	30.98268141371501	hb_ant
1440	18	29	3403.103448	5216.965517000001	-5.0	31.40512711837393	7679.25	3228.5625	408.875	71.1875	10.0	16	7.5516220300138865	31.404103821700993	hb_ant
1441	18	125	2287.024	5725.848000000001	-5.0	32.094340905737354	7899.8214290000005	2310.428571	291.4642857	85.85714286	10.0	28	10.630959119417767	31.512914359695394	hb_ant
1442	18	16	1673.1875	5705.4375	-5.0	32.11766951300096	7773.2	1755.4	168.6	99.7	10.0	10	3.6241962163287216	31.74646667479294	hb_ant
1443	18	34	2258.352941	5514.529412	-5.0	32.852584362069116	7798.25	2216.75	452.375	48.375	10.0	8	3.313023349597832	32.74285796770447	hb_ant
1444	18	24	1516.791667	5572.083333	-5.0	33.312990918445784	7749.5	1672.0	428.375	44.4375	10.0	16	6.252359232618105	33.31554775361993	hb_ant
1445	18	56	2091.464286	5565.732143	-5.0	33.5088043289537	7798.916667	1741.1666670000002	393.0	49.83333333	10.0	12	4.814858782182684	33.270878642920195	hb_ant
1446	18	18	1272.388889	5325.222222	-5.0	33.5652636012215	7754.444444	1123.222222	354.05555560000005	51.27777778	9.0	9	4.105556366770528	33.57849018045075	hb_ant
1447	18	16	1687.75	5248.75	-5.0	34.37007210998697	7658.388889	1662.166667	193.5555556	61.11111111	9.861111111	36	16.527173137223148	34.53828864912653	hb_ant
1448	18	56	3141.178571	5677.035714	-5.0	34.61765805644788	7642.666667	2527.45098	296.8137255	46.3627451	9.764705882000001	51	17.658366734558832	34.58916968954213	hb_ant
1449	18	24	2510.125	5143.958333	-5.0	35.48046058837708	7600.384615000001	3260.153846	260.88461540000003	39.96153846	9.0	13	6.20797051584516	35.48671526963489	hb_ant
1450	18	34	2846.294118	5320.941177000001	-5.0	35.74543340501947	7607.0	2166.7	211.4	43.8	8.0	10	4.296342971956894	35.718617079288904	hb_ant
1451	18	20	1452.45	5228.8	-5.0	35.775034803975025	7655.5454549999995	1553.363636	336.6818182	25.95454546	10.0	11	5.105224909156975	35.776497532618215	hb_ant
1452	18	20	1283.65	5501.4	-5.0	35.87645070024956	7628.971429000001	1580.8	51.75714286	64.27142857	9.657142857	35	13.535645474788247	35.824888576954955	hb_ant
1453	18	16	1400.0625	5188.6875	-5.0	36.960923315776306	8121.75	1627.125	18.625	54.0	2.625	8	4.522241896433346	36.99924778505578	hb_ant
1454	18	578	1989.8910039999998	5578.871972	-5.0	37.310679928318564	7602.5	2371.8	56.7	46.1	10.0	10	3.627306807104481	37.21337242498701	hb_ant
1455	18	22	2220.545455	5186.363636	-5.0	37.56511857212538	7751.625	1724.5	228.0	17.8125	8.1875	16	7.913865032351541	37.600991672707906	hb_ant
1456	18	242	2614.64876	5643.524793	-5.0	38.18625573177779	7831.0	3157.6	183.7	14.2	10.0	10	3.8760797324984844	38.367985475354935	hb_ant
1457	18	88	3040.829546	5594.1590909999995	-5.0	40.10324984845406	7624.5	2142.5	99.0	0.75	10.0	8	2.903515435971716	40.35370141076388	hb_ant
1458	18	24	2978.416667	4997.375	-5.0	40.764687705099085	7787.1	2319.45	15.15	7.35	5.25	20	11.16476149978739	40.73904396527942	hb_ant
1459	18	20	2243.65	5046.85	-5.0	40.98415376620711	7677.6	3313.4	6.4	5.4	6.0	10	5.212657400160496	40.988663848132774	hb_ant
1460	19	40	1296.725	5453.35	-4.0	7.086477452798111	7624.421053	1646.289474	239.21052630000003	399.9210526	7.131578947	38	15.12844398654038	7.155509869515566	hb_ant
1461	19	48	1970.3541670000002	5142.916667	-4.0	7.366603473834467	7775.0909090000005	1988.5454550000002	238.4090909	396.2272727	6.0	11	5.629863079016131	7.457335607064723	hb_ant
1462	19	16	1622.125	5218.125	-4.0	7.592607443239046	8607.5	1993.875	245.375	393.625	7.0	8	5.19631093544137	7.5883251108274035	hb_ant
1463	19	38	1426.0526320000001	5009.921053	-4.0	8.009754563240584	7606.691177	1420.176471	229.9411765	389.6029412	7.470588235	68	35.246137925918326	8.074849583128575	hb_ant
1464	19	20	1073.65	5367.25	-4.0	8.424133749911785	7911.2	1111.0	249.2	382.6	10.0	10	4.739764311332619	8.421792099978827	hb_ant
1465	19	22	1546.636364	4894.2727270000005	-4.0	8.808601758777977	8389.25	2051.25	397.875	357.375	9.0	8	5.71276259897725	8.811676813816375	hb_ant
1466	19	18	1591.611111	5541.333333	-4.0	9.034217318220602	7914.307692	1128.923077	223.80769229999999	377.96153849999996	7.538461539	13	5.567011549961925	9.065205447819702	hb_ant
1467	19	26	1066.6538460000002	5803.615385	-4.0	10.251069781418206	7619.9285709999995	1336.214286	234.9285714	361.57142860000005	10.0	14	4.381473084815732	10.245341672720736	hb_ant
1468	19	29	2063.517241	5320.517241	-4.0	11.161119898430131	7754.142856999999	1363.214286	214.71428569999998	355.35714289999993	9.75	28	12.807310673274444	10.95767066454101	hb_ant
1469	19	36	1272.194444	5731.861111	-4.0	11.29237334904698	7640.583333	1416.666667	223.66666669999998	345.4166667	10.0	12	3.996026110968339	11.649478525453413	hb_ant
1470	19	30	1262.933333	5253.2	-4.0	11.367756653949046	7660.73913	1464.782609	259.1086957	344.36956519999995	10.0	23	10.54088936077058	11.348307806631043	hb_ant
1471	19	62	1559.3225810000001	5504.9354840000005	-4.0	11.745126255098702	7629.666667	2709.222222	343.94444439999995	333.8333333	10.0	9	3.4737156688901165	11.2646549180615	hb_ant
1472	19	20	1207.5	5053.85	-4.0	11.936826775644276	7876.75	1333.125	289.75	329.125	10.0	8	4.468514103109509	12.225890628909433	hb_ant
1473	19	18	1265.388889	5255.944444	-4.0	13.635955054698373	7608.25	1626.25	160.75	328.875	5.0	8	3.58041159842975	13.64436913384614	hb_ant
1474	19	18	1114.944444	5497.833333	-4.0	15.485202697067482	7615.1	1845.1	458.5	265.0	7.0	10	3.8510928556007586	15.485202697067482	hb_ant
1475	19	24	1823.2916670000002	5532.75	-4.0	16.376585425314193	7638.5	2392.166667	461.16666669999995	253.41666669999998	7.0	12	4.567168225565948	16.375537560693644	hb_ant
1476	19	16	1449.3125	5217.4375	-4.0	16.39234344626715	7608.9090909999995	1709.0454550000002	409.0909091	260.1818182	9.727272727	22	10.083949257082617	16.403272359465717	hb_ant
1477	19	54	1746.6666670000002	5484.277778	-4.0	17.043491723454345	8069.9	2155.9	284.4	271.9	10.0	10	4.714608425510718	16.825242344729364	hb_ant
1478	19	20	1647.65	5091.0	-4.0	17.149762948041033	7622.842105	1841.894737	140.9210526	287.2368421	6.578947368	19	9.449027694951875	17.16374025218607	hb_ant
1479	19	20	1654.05	5938.35	-4.0	17.425532324392293	7651.902439	1528.390244	132.3780488	286.402439	7.707317073	41	11.830836848451169	17.322582660871348	hb_ant
1480	19	24	2446.541667	5411.541667	-4.0	17.969998011201426	7639.461539	1895.076923	399.6538462	241.9615385	10.0	13	5.352071575576763	17.951542401038026	hb_ant
1481	19	26	1583.615385	4915.076923	-4.0	18.068775421471322	7816.4	1529.2	121.43333329999999	278.3666667	5.0	15	8.854357080628747	18.078961716551298	hb_ant
1482	19	74	2222.608108	5440.27027	-4.0	18.582826697901492	7667.416667	1577.666667	428.08333330000005	232.08333330000002	9.0	12	4.9125788678877536	18.42723456789822	hb_ant
1483	19	32	2083.09375	5545.21875	-4.0	19.260876643164625	8017.363636	2135.545455	421.3181818	222.0454546	9.0	11	4.903971325928305	19.29718424201754	hb_ant
1484	19	39	1906.897436	5799.358974	-4.0	19.295805741584488	7651.416667	1885.2083329999998	414.5416667	225.375	9.708333332999999	24	7.664534103041026	19.106425315975184	hb_ant
1485	19	16	1969.6875	5185.3125	-4.0	20.476092716506383	8187.5	2671.625	269.0	228.0	9.0	8	4.63183270053637	20.476092716506383	hb_ant
1486	19	41	1404.463415	5606.170732	-4.0	20.727684343176815	7622.5714290000005	1671.785714	109.42857140000001	243.8571429	10.0	14	5.035453094010411	20.94777707916701	hb_ant
1487	19	84	1787.2976190000002	5509.428571	-4.0	20.8469784423922	7949.1	1852.4	285.8	225.8	10.0	10	4.428175077614596	20.468535281928233	hb_ant
1488	19	22	1323.681818	5746.954546	-4.0	21.291742171922014	7605.142856999999	1426.857143	104.3571429	239.9285714	9.0	14	4.5266821141132425	21.314531703893554	hb_ant
1489	19	46	2151.1086960000002	5747.4565219999995	-4.0	21.394524358009406	8067.3	2226.4	374.6	204.7	10.0	10	4.036295827763377	21.180236474565827	hb_ant
1490	19	18	2212.555556	5399.333333	-4.0	21.968985431678355	7625.272727	2854.727273	371.6818182	195.5454546	9.590909091	22	9.069761699782058	21.938375817749066	hb_ant
1491	19	18	1683.5555559999998	5606.777778	-4.0	22.861214653827155	7958.846154000001	1667.615385	301.6538462	193.8076923	9.461538462	13	5.453558193081648	22.83553820206835	hb_ant
1492	19	51	1634.941177	5446.882353	-4.0	23.02343675227268	7653.222222	1514.074074	147.27777780000002	212.8148148	9.537037037000001	54	21.873494818624003	23.00091289987361	hb_ant
1493	19	54	1957.814815	5263.888889	-4.0	23.02544378966851	7920.0909090000005	2473.636364	297.0454546	191.13636359999998	10.0	11	5.550691292336662	23.09749837363751	hb_ant
1494	19	146	1746.5	5633.712329	-4.0	23.499843433044845	7667.0	921.9166667000002	361.8333333	188.83333330000002	10.0	12	4.330972301585547	22.57782511276487	hb_ant
1495	19	33	1588.121212	5334.151515	-4.0	25.72733941035971	7974.7	1310.8	178.6	174.9	10.0	10	4.950268993249623	25.67021228820899	hb_ant
1496	19	20	2041.15	4986.0	-4.0	26.487018277700432	7892.272727	1595.818182	411.0454546	132.6818182	10.0	11	6.411752907541114	26.500414379603907	hb_ant
1497	19	18	1362.277778	5540.888889	-4.0	26.546508307688306	7629.25	1256.916667	71.25	178.08333330000002	8.25	12	4.522800192176891	26.581490489558796	hb_ant
1498	19	16	1939.5	5598.125	-4.0	26.5958023519147	7754.25	2687.0	301.625	146.375	10.0	8	3.081210226638383	26.600084684326333	hb_ant
1499	19	66	1725.9242420000003	5222.651515	-4.0	27.311114196404116	7945.4	1657.1	70.0	167.5	8.0	10	5.213345131644305	27.434931001520464	hb_ant
1500	19	28	2766.0	5427.428571	-4.0	27.930448874352834	7665.743590000001	2172.333333	111.448718	152.8589744	9.820512821	39	16.08391240880322	28.14744152773091	hb_ant
1501	19	20	1927.9	5663.75	-4.0	28.019227191367325	7661.0	1381.111111	276.94444439999995	131.61111110000002	10.0	9	3.1737364820128007	28.03932974060292	hb_ant
1502	19	22	1216.5454550000002	5378.9090909999995	-4.0	28.376548392043514	7643.9	1046.1	200.2	137.8	10.0	10	4.210874120906388	28.380258287195343	hb_ant
1503	19	20	3212.15	5495.05	-4.0	29.2424473770313	7667.25	3271.0	215.0	124.75	10.0	12	4.743614707782458	29.255435514810134	hb_ant
1504	19	28	2301.107143	4940.214286	-4.0	30.060296337730072	7821.382979000001	2275.659575	250.20212769999998	109.6489362	9.510638298	47	27.41073984477766	30.072180963945	hb_ant
1505	19	28	1356.357143	5514.607143	-4.0	30.325901764038676	7614.230769	1527.1538460000002	220.3461539	110.5	10.0	13	4.949601382330055	30.328344228371815	hb_ant
1506	19	48	1262.8125	5649.229167	-4.0	30.627401795051096	7691.375	932.375	321.25	96.25	10.0	8	2.8919284704245376	30.365201157352455	hb_ant
1507	19	33	1398.909091	5300.5454549999995	-4.0	30.82742380039583	7639.35	1270.675	65.2	125.825	9.8	40	17.649538636019496	30.794279637910346	hb_ant
1508	19	30	1321.033333	5398.866667	-4.0	31.980032890059853	7918.0	2069.125	89.875	109.25	10.0	8	3.7328328160396107	31.842132697773188	hb_ant
1509	19	16	1558.375	5426.875	-4.0	32.07945731460868	7747.0	2020.25	314.625	75.625	9.0	8	3.420200391569734	32.0738197122016	hb_ant
1510	19	18	1784.888889	5424.777778	-4.0	32.58142847061389	7601.625	2310.0	298.0	71.5	8.0	8	3.2102287851541194	32.58142847061389	hb_ant
1511	19	61	2196.852459	5879.540984	-4.0	32.65308779572472	7706.375	2461.875	177.0	89.625	10.0	8	2.485682499326209	32.45493927748872	hb_ant
1512	19	40	2274.2	5170.3	-4.0	32.98575122054493	7655.0	1668.0	328.5909091	62.77272727	10.0	11	5.286288996770012	32.94234875373605	hb_ant
1513	19	68	2464.955882	5358.470588	-4.0	33.239762310046	7636.15625	1658.59375	276.15625	66.546875	9.71875	64	27.204009049606075	33.21133931951011	hb_ant
1514	19	70	3037.942857	5454.571429	-4.0	33.27225186059356	7616.968254	2228.222222	263.4206349	66.83333333	9.920634921	63	24.975564395528618	33.32668771196358	hb_ant
1515	19	18	3232.333333	5625.777778	-4.0	33.356482521026734	7841.0	3192.7692309999998	143.65384619999998	83.96153846	10.0	13	5.11891688978832	33.265932965759305	hb_ant
1516	19	392	2249.632653	5474.533163	-4.0	33.41701944159989	7625.5	1301.125	197.3125	77.75	10.0	16	6.286466510897999	33.17710171100832	hb_ant
1517	19	239	2568.330544	5634.845188	-4.0	33.551866479346	7605.75	2608.85	147.45	79.35	10.0	20	6.995417784315532	33.59074374651158	hb_ant
1518	19	20	2752.75	5300.05	-4.0	33.699216669981325	8632.9375	2503.5	126.0625	80.5625	9.25	16	10.061452250450467	33.72640707499053	hb_ant
1519	19	24	3038.041667	4823.291667	-4.0	33.926508546849035	7675.142856999999	2615.642857	429.0	36.71428571	10.0	14	8.277732183016246	33.92168166242582	hb_ant
1520	19	19	2165.3157899999997	5992.157895	-4.0	34.001601169155656	7602.777778	2125.555556	299.72222220000003	53.38888889	10.0	9	2.4190916195808945	34.0000441956766	hb_ant
1521	19	22	2464.318182	5018.5909090000005	-4.0	34.36749789858282	7624.0	1587.909091	33.40909091	85.13636364	5.0	11	5.7106667031983	34.36799072408499	hb_ant
1522	19	20	1567.05	5446.2	-4.0	34.755518916040614	7981.8	1649.266667	130.5	67.16666667	9.733333333	15	6.983584884873858	34.74138133796167	hb_ant
1523	19	32	1546.4375	5430.25	-4.0	34.8976911492048	7606.333333	1710.3333329999998	31.61111111	79.27777778	6.0	9	3.6066019054371337	34.852419027576936	hb_ant
1524	19	79	2824.962025	5785.037975	-4.0	36.371901922153285	7600.84375	3042.53125	255.125	27.6875	9.59375	32	10.04414924346283	36.52322323301662	hb_ant
1525	19	16	1379.8125	5255.0625	-4.0	36.861170632502095	7655.5	1176.0	34.625	53.625	10.0	8	3.6542857482665525	36.855533030095	hb_ant
1526	19	18	1717.2222219999999	5592.166667	-4.0	36.90350834048828	7807.625	1512.875	367.0	7.625	8.0	8	3.169373825817698	36.9024061254996	hb_ant
1527	19	18	1864.2777780000001	6045.833333	-4.0	37.01242892170677	7716.9230769999995	1826.1538460000002	333.03846150000004	10.57692308	9.692307692	13	3.593246038295975	37.03635948217715	hb_ant
1528	19	18	2122.277778	5614.555556	-4.0	37.77167238017167	7620.625	1435.25	51.75	39.875	8.0	8	2.8583839614606172	37.76105387077941	hb_ant
1529	19	22	1340.909091	5164.136364	-4.0	37.933034643536594	7831.636364	2043.5454550000002	261.5	9.136363636	10.0	11	5.681976216691554	37.92631297160303	hb_ant
1530	19	24	2896.416667	5223.5	-4.0	38.813392954749055	7770.870968000001	2230.258065	84.75806452	23.46774194	9.516129032	31	15.117928593471817	38.705246599240404	hb_ant
1531	20	20	1151.7	5241.35	-3.0	6.513135693802007	7666.375	1275.125	243.25	407.5	6.0	8	3.7013746458450583	6.510251935870868	hb_ant
1532	20	18	1471.166667	5625.0	-3.0	7.4422303934292655	7604.818181999999	1487.5454550000002	399.86363639999996	374.4090909	7.6363636360000005	11	3.871644444799998	7.438299128463553	hb_ant
1533	20	20	1155.3	5607.5	-3.0	7.738312600642828	7718.888889	886.8888889000001	297.6111111	384.72222220000003	10.0	9	3.3887650469906374	7.728492642260042	hb_ant
1534	20	20	1120.9	5632.45	-3.0	9.522515124492376	7695.555556	1097.555556	232.9444444	371.05555560000005	10.0	9	3.2966027224387267	9.514198521822248	hb_ant
1535	20	26	1233.8461539999998	5757.423077	-3.0	10.68804040743426	7642.714286	1395.285714	196.8571429	361.0	10.0	14	4.584355982356097	10.703466466283448	hb_ant
1536	20	72	1456.25	5840.027778	-3.0	14.816180476856156	7662.388889	1354.833333	336.6111111	293.94444439999995	10.0	18	5.616839721477092	14.509725513802906	hb_ant
1537	20	39	1194.230769	5336.2051280000005	-3.0	16.321757341528038	7612.363636	1495.4545460000002	441.5	257.5454546	9.409090909	22	9.38410086847021	16.261108252218147	hb_ant
1538	20	66	1363.015152	5387.121212	-3.0	16.522386423062365	7688.5	1181.2	437.2	253.6	10.0	10	4.272001125338703	16.620838759759547	hb_ant
1539	20	16	2821.25	5532.0	-3.0	16.738049565992824	7627.75	2653.875	138.0	293.0	7.0	8	3.030730296456978	16.738049565992824	hb_ant
1540	20	18	1247.5	5361.611111	-3.0	18.059014570291197	7747.666667	1472.0	456.6111111000001	232.61111110000002	9.0	9	4.005232673429529	18.076047666587538	hb_ant
1541	20	55	1771.4363640000001	5508.418182	-3.0	21.26319503872383	7645.5	1500.423077	430.53846150000004	199.76923080000003	10.0	26	10.087129450260026	20.965045999429016	hb_ant
1542	20	30	1781.0	5283.833333	-3.0	22.26346021313505	7606.05	1903.65	123.1	225.3	8.0	20	8.789893702727813	22.272234447274382	hb_ant
1543	20	87	1490.62069	5670.735632	-3.0	23.015531133823686	7707.2	1532.466667	100.5	218.7666667	10.0	15	5.386772987198215	23.03574918633118	hb_ant
1544	20	20	1530.85	5622.95	-3.0	23.0487319805226	7600.970587999999	1503.441177	445.9411765	169.8235294	9.588235294	34	11.960394453445252	23.174522547439263	hb_ant
1545	20	50	1481.18	5311.62	-3.0	23.488692717789487	7728.0	1263.25	390.625	177.125	9.0	8	3.6393868537282414	23.19482848216176	hb_ant
1546	20	16	1568.375	5540.6875	-3.0	26.24388123664778	7752.125	1245.25	157.375	170.625	10.0	8	3.1930153072159366	26.23959890423614	hb_ant
1547	20	16	1003.25	5155.375	-3.0	26.255629583058	8032.3	1623.1	178.9	167.4	8.4	10	5.580437892490847	26.26215572934376	hb_ant
1548	20	37	1559.324324	5449.297297	-3.0	26.2815691395495	7736.8125	1805.9375	422.3125	135.75	10.0	16	6.716506964696076	26.134765963316287	hb_ant
1549	20	18	1263.277778	5048.0	-3.0	27.381903500330395	7685.875	1492.25	449.125	116.25	9.0	8	4.180467511885896	27.39157038101531	hb_ant
1550	20	18	2268.388889	4996.388889	-3.0	28.984212221926818	7688.363636	2508.909091	51.86363636	150.4090909	7.0	11	5.926624783389635	28.98789399138144	hb_ant
1551	20	18	1463.666667	5502.833333	-3.0	30.119032085939192	7742.333333	1592.0	74.61111111	133.1666667	10.0	9	3.662749492907457	30.10961202482213	hb_ant
1552	20	20	1933.25	5099.7	-3.0	31.539419912364554	7642.888889	1856.111111	441.9444444	64.94444444	10.0	9	4.488244406729808	31.54100524940945	hb_ant
1553	20	40	1499.825	5577.2	-3.0	32.34842788680528	7632.533332999999	1612.8	293.3	74.63333333	10.0	15	5.5278634431255815	32.383726923250975	hb_ant
1554	20	22	1288.363636	5413.0454549999995	-3.0	34.134161084760024	7748.0714290000005	1701.785714	243.8571429	52.5	9.642857142999999	14	6.039181438205754	34.67628408062333	hb_ant
1555	20	22	1874.590909	5345.9090909999995	-3.0	34.413864317226846	7943.7	1660.3	27.3	85.4	5.0	10	4.859399710656247	34.41330442090676	hb_ant
1556	20	38	1931.789474	5335.81579	-3.0	34.63208239393031	7671.666667	1907.8	75.23333333	76.96666667	10.0	15	6.566524133135415	34.56286848886209	hb_ant
1557	20	37	1203.945946	5472.72973	-3.0	36.03636952501074	7626.125	1529.0	41.625	64.0	10.0	16	6.295637829716104	35.95628332039545	hb_ant
1558	20	20	1245.8	5772.15	-3.0	36.571093133512534	7708.666667	1572.333333	39.33333333	56.58333333	8.0	12	4.025917553078144	36.569712736523954	hb_ant
1559	20	36	3272.777778	5639.444444	-3.0	38.96670865287856	7759.6	2920.2666670000003	195.2333333	2.366666667	8.0	15	5.639267068910593	39.18202639361666	hb_ant
1560	20	20	1393.6	5511.55	-3.0	40.39804199572729	7624.5	1417.333333	38.66666667	8.5	10.0	12	4.600411862361767	40.39280910310124	hb_ant
1561	21	18	1416.833333	5408.833333	-2.0	7.543210034829638	7680.375	1030.5	283.25	388.875	10.0	8	3.3597510252586673	7.5546358253193295	hb_ant
1562	21	20	1393.8	5470.1	-2.0	9.839394891995406	7752.266667	1414.666667	224.83333330000002	367.9	9.733333333	15	6.258112284053307	9.852563732801704	hb_ant
1563	21	27	1198.3703699999999	5411.518519	-2.0	11.330190227133626	7673.266667	1250.133333	405.7666667	324.6333333	10.0	15	6.269261040294704	11.324475697240702	hb_ant
1564	21	28	1433.6785710000001	5238.0	-2.0	12.459900959928921	7858.375	1682.25	381.625	315.625	10.0	8	4.002100038182513	12.301120142680256	hb_ant
1565	21	18	1589.944444	5299.944444	-2.0	13.726249359241178	7867.5	1894.5	164.75	327.125	10.0	8	3.87559618124933	13.739879581454128	hb_ant
1566	21	16	1242.75	5222.4375	-2.0	14.062345627530103	7646.444444	975.7777777999999	183.5	320.5	10.0	9	4.177371676731411	14.062345627530103	hb_ant
1567	21	18	1433.944444	5099.277778	-2.0	14.591711774938574	7936.777778	1221.444444	266.6111111	302.3888889	8.0	9	5.0080621436583375	14.598529999089003	hb_ant
1568	21	18	1486.055556	5098.055556	-2.0	14.801590611921238	7840.0	1344.142857	352.07142860000005	288.57142860000005	8.571428571	14	7.529777146273216	14.76850201050855	hb_ant
1569	21	18	2182.888889	5102.833333	-2.0	14.882675139799707	7782.0	2411.3	159.8	313.3	8.0	10	5.250351113123453	14.890693064225363	hb_ant
1570	21	24	1370.083333	5350.833333	-2.0	14.951541749238162	7627.888889	1687.2222219999999	212.5	305.27777779999997	10.0	9	3.8299641810204	14.95595060474874	hb_ant
1571	21	56	1334.1785710000001	5693.589286	-2.0	15.998311582352299	7891.1	1347.8	165.0	298.5	10.0	10	3.8596228207107806	16.00883411495256	hb_ant
1572	21	18	1413.722222	5153.0	-2.0	16.06484838128476	7976.555556	1675.0	405.3888889	264.8333333	10.0	9	4.931496216572871	16.07426844185972	hb_ant
1573	21	18	1511.388889	5366.333333	-2.0	17.21108780542493	7929.222222	1689.4444440000002	153.16666669999998	284.94444439999995	8.0	9	4.29827939668913	17.212894831362714	hb_ant
1574	21	20	1356.45	5791.6	-2.0	17.257158070993693	7628.5	1284.375	357.75	256.375	10.0	8	2.537329926099868	17.262025815888574	hb_ant
1575	21	16	1501.6875	5041.9375	-2.0	18.170305312658382	8010.5	1307.625	306.0	252.0	10.0	8	4.710193254081393	18.170305312658382	hb_ant
1576	21	18	1287.277778	5302.0	-2.0	19.193399612242015	7643.75	1069.125	343.25	233.875	10.0	8	3.5333836288193137	19.20482540273171	hb_ant
1577	21	18	1578.222222	5162.166667	-2.0	19.875329414442525	7849.222222	1428.0	99.94444444	258.8333333	5.0	9	4.684757690912423	19.862102839974852	hb_ant
1578	21	66	1530.060606	5568.878788	-2.0	20.310658892373915	7744.785714	1569.5714289999999	305.2857143	223.0	10.0	14	5.4701669983627585	20.479474590422974	hb_ant
1579	21	20	1423.45	5498.5	-2.0	20.46669403937821	7658.444444	1312.888889	437.72222220000003	205.0555556	10.0	9	3.5354187498408653	20.467638537206568	hb_ant
1580	21	40	1432.85	5404.525	-2.0	20.96984083195935	7605.166667	1515.166667	350.0833333	209.75	9.0	12	4.886220343878511	21.0452847300238	hb_ant
1581	21	20	1190.85	5240.9	-2.0	22.062396951364246	7779.666667	1647.888889	418.27777779999997	187.61111110000002	10.0	9	4.359728291514817	22.062840332905633	hb_ant
1582	21	18	1707.7777780000001	5496.611111	-2.0	22.532599541495962	7628.555556	1829.888889	93.61111111	226.16666669999998	6.0	9	3.4907872537319116	22.5231794803789	hb_ant
1583	21	69	1692.1014489999998	5686.057971	-2.0	22.77822143703399	7695.916667	1320.833333	88.33333333	225.58333330000002	7.0	12	4.241656429640366	22.626695025766487	hb_ant
1584	21	72	1418.722222	5460.319444	-2.0	23.044220647495074	7601.666667	1908.7777780000001	407.8333333	176.22222219999998	9.722222222000001	18	7.0589734555464245	23.07989695527128	hb_ant
1585	21	22	1451.590909	5096.5	-2.0	23.4168696771795	7679.125	1526.25	322.6875	183.6875	9.0	16	8.107917198077113	23.41062114670276	hb_ant
1586	21	16	1992.5	5360.125	-2.0	23.81829277681189	7675.357143000001	1673.5714289999999	198.3571429	195.3571429	9.5	14	6.047107110748353	23.83253399130061	hb_ant
1587	21	16	1384.625	5381.75	-2.0	23.992224439126723	7667.111111	1494.222222	226.5	189.5	8.0	9	3.821851628002044	23.992224439126723	hb_ant
1588	21	16	1449.9375	5992.5	-2.0	24.739363135373022	7696.181818000001	1378.090909	304.0454546	168.86363640000002	8.545454546	11	3.127325823612851	24.789155270367544	hb_ant
1589	21	26	1394.8461539999998	5367.769231	-2.0	24.867623987112584	7657.9	1666.0	91.1	196.1	9.7	10	4.2664478863472945	24.936480339763776	hb_ant
1590	21	22	2123.0	5690.136364	-2.0	24.941834932149884	7641.1875	1732.6875	230.3125	177.0	10.0	16	5.4861283067837565	24.942882186138707	hb_ant
1591	21	63	1440.15873	5640.634921	-2.0	25.457935379892596	7670.0	1534.875	322.875	161.0625	9.0	16	5.756416027407707	25.20409644389984	hb_ant
1592	21	27	1196.666667	5338.592593	-2.0	25.86093949265748	7688.2	1745.1333329999998	362.7666667	147.43333330000002	9.0	15	6.601760762042849	25.85318817470633	hb_ant
1593	21	20	1316.9	5047.3	-2.0	25.961244089739722	8014.9090909999995	1364.363636	111.4090909	180.31818180000002	10.0	11	6.467556911814236	25.968722790431947	hb_ant
1594	21	20	1405.0	5355.75	-2.0	26.164114375164395	7878.263158	1765.684211	351.7631579	143.65789469999999	9.473684211	19	8.948840032115015	26.27210681586933	hb_ant
1595	21	18	1527.5	5186.333333	-2.0	27.488885182167532	8219.0	1518.0	431.0	117.5	9.0	8	4.677935600789122	27.488885182167532	hb_ant
1596	21	16	1188.4375	5583.0	-2.0	27.747717693250273	7631.0	1622.0	209.38888889999998	144.0555556	9.444444444	9	3.3014508328855454	27.784193253398602	hb_ant
1597	21	23	1922.8695649999997	5882.478261	-2.0	27.79356326940521	7768.25	1386.75	328.0	127.625	10.0	8	2.564594927960754	27.80211293809704	hb_ant
1598	21	40	1552.925	5801.45	-2.0	28.045235544321333	7735.166667	1390.777778	325.0	122.5	9.666666667000001	18	5.999689733773455	28.241356745555677	hb_ant
1599	21	18	1362.388889	5287.888889	-2.0	28.529925003047357	7637.125	1073.0	60.5	155.0	9.0	8	3.554138387267464	28.529925003047357	hb_ant
1600	21	24	1676.041667	4965.333333	-2.0	28.74259279155466	7651.705881999999	1401.176471	326.0882353	116.1470588	8.0	17	9.197435553718947	28.733724025244907	hb_ant
1601	21	16	1468.5	5366.0	-2.0	29.088488705548748	7702.5	1444.625	353.0	108.0	9.0	8	3.4834140887066716	29.088488705548748	hb_ant
1602	21	38	2013.078947	5415.421053	-2.0	29.711170058649667	7797.5	1423.5	380.1666667	99.25	10.0	12	5.278434877776437	29.488338796821772	hb_ant
1603	21	46	1483.9565220000002	5460.934783	-2.0	30.080995425358466	7822.235294	1471.117647	347.0	97.23529412	8.411764706	34	14.70155212692274	30.007823110709356	hb_ant
1604	21	18	1717.1666670000002	5471.555556	-2.0	30.38876735424352	7656.2	1577.6	278.5	96.7	10.0	10	3.99273007765472	30.792991730447227	hb_ant
1605	21	32	1189.96875	5462.75	-2.0	31.04308275005934	8050.25	1438.625	121.625	115.375	10.0	8	3.7893002608576265	31.011817312812354	hb_ant
1606	21	22	1403.5	5279.863636	-2.0	31.431704595007474	7710.615384999999	1455.230769	96.96153846	113.3461539	10.0	13	5.984960013274098	31.440230676638027	hb_ant
1607	21	16	1184.875	5484.1875	-2.0	32.463672348642795	7969.875	1662.625	323.125	69.125	9.375	8	3.6259701186365345	32.49749796308533	hb_ant
1608	21	18	1502.277778	5006.222222	-2.0	32.64454965746986	7617.0	1563.555556	229.61111110000002	80.16666667	9.0	9	4.6935591270282995	32.63512959610131	hb_ant
1609	21	26	2129.846154	5263.576923	-2.0	32.85532502029536	7767.75	1733.8125	215.5	79.3125	10.0	16	7.612080115505136	32.85591074143694	hb_ant
1610	21	18	1247.333333	5409.888889	-2.0	33.84971882381233	7888.125	1098.25	45.625	90.0	8.0	8	3.6647497378942937	33.84956823824523	hb_ant
1611	21	22	1785.0	5354.454546	-2.0	33.86100747516118	7848.0909090000005	1616.909091	451.3181818	34.59090909	10.0	11	5.1228373977871104	33.848214426582544	hb_ant
1612	21	21	1298.761905	5465.523810000001	-2.0	34.79154733102911	7610.555556	1738.3333329999998	357.27777779999997	35.38888889	8.0	9	3.5321931410632708	34.80448826896704	hb_ant
1613	21	52	1583.788462	5782.634615	-2.0	34.928805451865294	7633.363636	1774.227273	105.2272727	70.95454546	10.0	22	7.041087873057669	34.714788204479284	hb_ant
1614	21	24	1698.3333329999998	5038.333333	-2.0	35.257223295394326	7740.9230769999995	1438.538462	380.5769231	26.5	10.0	13	6.97327158603859	35.25729279580813	hb_ant
1615	21	102	1576.5098039999998	5746.754902000001	-2.0	36.15650272345948	7728.320755	1719.603774	250.02830189999997	28.80188679	10.0	53	18.275181732989793	36.49004529454555	hb_ant
1616	21	41	1908.536585	5494.219512	-2.0	37.116974372621875	7610.692308	1194.4615390000001	371.1923077	6.269230769	10.0	13	5.007835287233424	36.96454559400582	hb_ant
1617	21	18	1547.333333	5400.055556	-2.0	37.28303383734386	7811.875	1939.0	123.125	36.125	10.0	8	3.5730290831104177	37.284792747942234	hb_ant
1618	21	16	1511.375	5151.3125	-2.0	37.74573691402616	7970.5	1835.25	172.625	23.625	9.0	8	4.378204583783259	37.74009931161907	hb_ant
1619	21	16	1731.4375	5468.625	-2.0	38.36803038370981	7646.166667	2141.0	183.25	9.083333332999999	10.0	12	4.778257789480904	38.77892044594503	hb_ant
1620	21	18	3497.277778	5387.833333	-2.0	38.83262869973119	7620.444444	3389.0	139.16666669999998	14.38888889	10.0	9	3.7294212268833746	38.83583287488981	hb_ant
1621	21	18	1722.1666670000002	5125.555556	-2.0	41.0310637506504	7911.25	2305.0	32.5	1.0	10.0	8	4.347929762640543	41.054865178703174	hb_ant
1622	22	16	1210.875	5039.375	-1.0	7.493287804815458	7961.588234999999	1450.117647	261.97058819999995	392.26470589999997	9.411764706	17	9.857894083095621	7.516345319324069	hb_ant
1623	22	22	1458.0	5067.0	-1.0	10.161264735098445	7970.0	1504.916667	392.6666667	341.1666667	9.0	12	6.875074008288928	10.154431275448603	hb_ant
1624	22	16	1630.6875	5987.25	-1.0	11.043990941343273	7825.111111	1044.777778	314.72222220000003	340.5	9.555555556	9	2.762662323938369	11.052423732666977	hb_ant
1625	22	16	1257.9375	5332.75	-1.0	11.288148043599596	7765.777778	1294.0	227.7222222	349.27777779999997	8.666666667000001	9	4.10618348919413	11.2990917804623	hb_ant
1626	22	39	1552.0512820000001	5807.74359	-1.0	11.350099779224108	7736.9	1457.3	347.6	331.3	9.4	10	3.3216969380702284	11.426064809171567	hb_ant
1627	22	16	1204.0625	5239.125	-1.0	11.515304125794717	7819.285714	1466.857143	342.85714289999993	332.5	8.642857142999999	14	6.894710470927874	11.38225625027426	hb_ant
1628	22	22	1240.5	5453.636364	-1.0	11.591928273241674	7748.538462	1115.307692	301.4230769	335.6538462	10.0	13	5.47042840460274	11.581203431928557	hb_ant
1629	22	62	1387.467742	5519.758065	-1.0	11.84019641087296	7655.875	1805.25	213.5	345.0	10.0	8	3.0959573370359306	11.792773604152098	hb_ant
1630	22	18	1217.0	5721.666667	-1.0	12.51700280430222	7637.0	1290.4	254.6	330.4	7.7	10	3.347509466160936	12.505809216477516	hb_ant
1631	22	24	1730.7083329999998	5685.208333	-1.0	13.230076191502057	7628.142856999999	1736.9285710000001	193.28571430000002	329.57142860000005	10.0	14	4.7845358943330725	13.23634350433365	hb_ant
1632	22	34	1214.705882	5465.735294	-1.0	13.526609707986632	7684.384615000001	1404.8461539999998	185.0384615	325.8076923	8.0	13	5.276955363107639	13.624449688618299	hb_ant
1633	22	22	1189.727273	5361.136364	-1.0	14.13797537982203	7627.333333	1105.5	414.4166667	288.1666667	10.0	12	5.07249989211429	14.124666659382957	hb_ant
1634	22	16	1595.8125	5044.0625	-1.0	14.514043484118481	7830.636364	1392.090909	354.13636360000004	291.4090909	9.545454546	11	6.076909733771142	14.520918254495642	hb_ant
1635	22	20	1272.35	5481.35	-1.0	14.798528289055831	7628.555556	1141.888889	239.16666669999998	303.6111111	9.0	9	3.5255639585138696	14.799092138920786	hb_ant
1636	22	18	1427.444444	5487.5	-1.0	16.187968552866757	8274.375	1108.375	254.75	284.125	8.0	8	4.062870159453303	16.17654276237706	hb_ant
1637	22	18	1306.944444	4982.722222	-1.0	16.44292682794326	7960.0	1026.5	438.75	255.75	9.0	8	4.780162562311103	16.433410532933863	hb_ant
1638	22	16	1413.875	5461.0625	-1.0	17.666505745061684	7895.181818000001	1510.090909	224.6818182	269.4090909	9.363636364	11	4.902949288348194	17.670393671828982	hb_ant
1639	22	69	1570.188406	5400.695652	-1.0	17.66768970509325	8029.555556	1487.444444	323.8333333	258.27777779999997	9.0	9	4.3808688103426565	17.478752287676507	hb_ant
1640	22	21	2012.4285710000001	5479.047619	-1.0	19.858187356206656	7772.235294	2138.764706	157.3823529	250.1470588	9.352941177	17	7.115139926839173	19.928690063340028	hb_ant
1641	22	60	1579.8	5593.933333	-1.0	21.87864693229103	7776.555556	1354.333333	207.9444444	214.16666669999998	10.0	9	3.5115899381777638	22.235872934279833	hb_ant
1642	22	20	1745.1	4892.75	-1.0	22.543076735547526	7633.0	1978.1538460000002	400.1153846	184.1153846	10.0	13	7.280823667671555	22.537178937493987	hb_ant
1643	22	16	1951.125	5459.875	-1.0	22.69046756012908	7660.5	1487.375	104.625	222.625	7.0	8	3.224432793791067	22.684829957721988	hb_ant
1644	22	20	1655.05	5631.3	-1.0	22.788423909208138	7625.444444	1289.777778	362.05555560000005	186.27777780000002	10.0	9	3.1870616014064237	22.77822329492599	hb_ant
1645	22	54	2122.5740739999997	5732.370370000001	-1.0	23.372883571657688	7689.5	1976.0	178.75	202.33333330000002	10.0	12	4.097005958112925	23.491490938642347	hb_ant
1646	22	35	1538.6	5770.514286	-1.0	23.538312781674822	7644.777778	1517.0	310.5	182.83333330000002	10.0	9	2.9232007048184268	23.610546195165288	hb_ant
1647	22	44	1543.909091	5467.113636	-1.0	23.716774375829036	7784.0	1062.666667	100.38888890000001	209.83333330000002	10.0	9	3.8140742381305786	23.745898550987018	hb_ant
1648	22	24	1481.666667	4954.416667	-1.0	23.80954366467573	7928.916667	1618.333333	332.8333333	177.16666669999998	8.0	12	7.204480849934941	23.81810832949902	hb_ant
1649	22	38	1372.3947369999999	5567.105263	-1.0	23.99925276585425	7891.4	2001.9	146.2	204.0	10.0	10	4.175050815812101	23.712137445227842	hb_ant
1650	22	16	1638.25	5854.125	-1.0	24.328868694385815	7690.533332999999	1746.1333329999998	202.2333333	189.43333330000002	9.4	15	4.705421390045479	24.26061815581916	hb_ant
1651	22	33	1980.30303	5435.424242	-1.0	24.514382241869978	7993.0	1269.666667	291.8333333	175.9444444	10.0	9	4.2348454871537875	24.35963181240497	hb_ant
1652	22	138	1504.963768	5716.23913	-1.0	24.701750408454316	7602.8	1638.2	155.1	193.4	10.0	10	3.3003533041487723	24.45685269418052	hb_ant
1653	22	16	1471.8125	5929.75	-1.0	24.725634009738698	7605.666667	1756.0	92.05555556	201.38888889999998	10.0	9	2.543656984358532	24.50639658831613	hb_ant
1654	22	20	2824.45	5377.4	-1.0	25.106644511878258	7656.777778	3140.222222	405.27777779999997	151.0555556	10.0	9	3.814929148287277	25.104818235011837	hb_ant
1655	22	44	1736.5	5599.1590909999995	-1.0	25.64647618044819	7651.9230769999995	1412.4615390000001	333.5	155.65384619999998	10.0	13	4.766060650231308	25.518126439511654	hb_ant
1656	22	18	1281.0	5444.166667	-1.0	25.676070337621013	7654.333333	1441.0	331.3888889	153.83333330000002	8.0	9	3.6537272296553645	25.685490398195956	hb_ant
1657	22	16	1413.9375	5591.75	-1.0	25.715173570791602	7646.8	2230.9	191.9	173.4	9.4	10	3.67514642106675	25.64505077851841	hb_ant
1658	22	16	2199.6875	5588.0	-1.0	26.169124864472995	7827.777778	1438.333333	314.72222220000003	151.9444444	9.0	9	3.6073729423765206	26.016094302759296	hb_ant
1659	22	20	1468.3	5526.65	-1.0	27.89885355385474	7757.666667	1619.444444	324.6111111	126.7222222	8.0	9	3.6331502814544088	27.910499789103948	hb_ant
1660	22	18	1676.555556	5301.0	-1.0	27.94404205056681	7855.75	1359.75	419.25	113.25	9.0	8	3.8554989624599134	27.9535583455762	hb_ant
1661	22	38	1364.1315789999999	5386.631579	-1.0	28.212573186927816	7899.375	1457.5	314.25	126.625	10.0	8	3.731821468237823	28.030552116145834	hb_ant
1662	22	42	1569.238095	5451.452381	-1.0	28.66040974037196	7757.375	1359.5	270.875	125.0	9.0	8	3.3839387492945616	28.62978995720875	hb_ant
1663	22	42	1472.02381	5599.0	-1.0	28.8044952919428	7749.117647	1540.823529	177.0294118	136.26470590000002	9.0	17	6.52830862636185	28.75331765010617	hb_ant
1664	22	56	1854.25	5687.232143	-1.0	29.1369645256138	7659.24	1792.04	291.1	116.3	10.0	25	8.668574657301445	29.1009347353294	hb_ant
1665	22	20	1369.65	5560.6	-1.0	29.593836007518938	7734.625	1871.375	160.0	128.0	8.0	8	3.12775599755422	29.593836007518938	hb_ant
1666	22	143	1723.475525	5658.167832	-1.0	29.88423110655725	7780.875	1574.5	358.25	107.125	10.0	8	3.00126434001472	29.10100690947117	hb_ant
1667	22	109	1970.293578	5643.431193	-1.0	30.427832421214067	7769.818181999999	2084.545455	389.6818182	89.13636364	10.0	11	4.144687173294997	30.187786909953612	hb_ant
1668	22	18	1643.777778	5240.166667	-1.0	30.760679809569325	8058.461539	1703.7692309999998	106.5	120.3461539	9.307692308	13	6.991730542985799	30.78129680096617	hb_ant
1669	22	82	1920.585366	5750.109756	-1.0	30.850300580697745	7652.875	1462.875	255.625	100.375	9.0	8	2.647275025683875	30.749360055942972	hb_ant
1670	22	22	1817.272727	5377.636364	-1.0	31.521025563965534	7813.0	1235.333333	115.16666670000001	109.94444440000001	10.0	9	4.075819047700861	31.512805656200875	hb_ant
1671	22	20	3058.85	5626.05	-1.0	31.559064109884325	7634.9285709999995	2286.357143	380.35714289999993	73.64285714	9.642857142999999	14	4.998942418570754	31.518443127913102	hb_ant
1672	22	60	2104.466667	5483.183333	-1.0	32.071962431050274	7603.636364	1783.272727	344.6818182	71.13636364	10.0	11	4.253912722673502	32.10415472221102	hb_ant
1673	22	18	1979.8333329999998	5365.722222	-1.0	32.11956386134224	7730.038462	1562.115385	186.4230769	92.88461539	9.384615385	26	11.456467498067216	32.094091392766536	hb_ant
1674	22	91	1766.0549449999999	5729.340659	-1.0	32.15426788266345	7683.4	1573.0	278.0	83.8	10.0	10	3.4106181798257063	31.822150083722	hb_ant
1675	22	53	1822.924528	5688.830189	-1.0	32.60610688235486	7651.666667	1719.888889	406.94444439999995	58.83333333	10.0	9	3.1053006883837577	32.40545543918382	hb_ant
1676	22	18	2885.166667	5368.333333	-1.0	33.184348083111246	7626.727273	2048.454546	380.5	52.5	9.636363636	11	4.6275690794552995	33.19478036606725	hb_ant
1677	22	154	2102.545455	5613.285714	-1.0	33.92556427742072	7611.5	1779.1666670000002	381.6666667	44.83333333	10.0	12	4.271753239318544	33.79055384822836	hb_ant
1678	22	241	1544.6431539999999	5792.858921	-1.0	34.29722484180133	7925.25	2546.25	366.0	41.0	10.0	8	2.9448548401822885	34.26462568886208	hb_ant
1679	22	32	1482.6875	5700.15625	-1.0	34.50122856427989	7632.0	2190.7368420000003	384.1842105	34.07894737	9.105263158	19	6.4393026506948825	34.616720697542874	hb_ant
1680	22	20	1781.75	4979.5	-1.0	34.59760830932874	7695.625	2088.458333	275.0833333	51.33333333	9.666666667000001	24	13.09107340094387	34.43031078782662	hb_ant
1681	22	18	2849.444444	5545.388889	-1.0	35.23546234589056	7618.0	3149.0	371.75	28.125	10.0	8	2.9900317578971514	35.224036555400865	hb_ant
1682	22	20	1456.6	5586.2	-1.0	35.45867469029274	7613.888889	2154.0	36.5	70.94444444	10.0	9	3.266836132075472	35.46074190063192	hb_ant
1683	22	16	1564.3125	5610.125	-1.0	35.51230809697638	7637.142856999999	2336.928571	289.92857139999995	35.35714286	10.0	14	5.058398876673868	35.53721848656149	hb_ant
1684	22	22	1460.4545460000002	5173.5	-1.0	35.732000352330424	7872.666667	1396.75	10.25	71.25	4.0	12	6.260751909538998	35.721099869765766	hb_ant
1685	22	18	1322.611111	5103.611111	-1.0	36.55836268384646	7860.777778	1839.2222219999999	25.83333333	58.61111111	8.0	9	4.862145540344246	36.55515850879626	hb_ant
1686	22	37	1672.3783779999999	5834.675676	-1.0	36.807555215154	7897.222222	1684.2222219999999	343.05555560000005	8.5	10.0	9	3.181482561293953	37.092576078191854	hb_ant
1687	22	35	1863.171429	5566.342857	-1.0	36.88751740166289	7630.0	2230.75	78.625	46.5625	10.0	16	5.931814682682958	36.938954308956646	hb_ant
1688	22	20	1619.25	5548.6	-1.0	37.3662276340354	7721.916667	1974.5	131.75	33.83333333	10.0	12	4.700248712107559	37.37314459019778	hb_ant
1689	22	49	2025.7755100000002	5634.673468999999	-1.0	37.71525144039827	7636.5	1926.625	92.25	37.75	10.0	8	2.8421544453475067	37.49058528417365	hb_ant
1690	22	16	1820.1875	5100.5	-1.0	37.76257754710565	8054.727273	1578.818182	197.9545455	19.59090909	9.454545455	11	6.3712381144985795	37.78561567854407	hb_ant
1691	22	18	1795.388889	5440.5	-1.0	39.31113791355783	7760.0	1070.5	14.0	25.5	8.0	8	3.410715926844959	39.31113791355783	hb_ant
1692	23	16	1557.1875	4300.5625	0.0	4.572432364809812	8859.214286	2370.785714	422.42857139999995	407.64285710000007	0.428571429	14	14.840180791233704	4.55623213774675	hb_ant
1693	23	16	1991.75	3817.1875	0.0	4.867359966126268	11024.88889	1979.3333329999998	365.5	411.5	6.0	9	16.994007370609907	4.867359966126268	hb_ant
1694	23	16	1845.0	3761.25	0.0	5.253395392402789	9236.454545999999	2271.545455	328.9545455	411.13636360000004	6.545454546	11	16.01256231465603	5.292449624842015	hb_ant
1695	23	20	1356.85	4523.2	0.0	5.581858307724877	8978.076923	1891.5384620000002	299.8076923	411.5	5.0	13	12.803634594755927	5.579606474585079	hb_ant
1696	23	16	1862.3125	4217.4375	0.0	5.959851930738487	9903.333333	2079.888889	213.5	418.5	0.0	9	12.133686034944207	5.959851930738487	hb_ant
1697	23	18	1601.777778	4246.944444	0.0	6.0448320859674265	9673.0	2473.0	271.8333333	409.3888889	6.0	9	11.498737656668062	6.050445625797925	hb_ant
1698	23	18	1848.8333329999998	5283.333333	0.0	8.172262036119148	9155.0	2133.222222	274.3888889	382.27777779999997	10.0	9	6.595268139785191	8.174261522989871	hb_ant
1699	23	16	1213.3125	3975.3125	0.0	8.403371655129495	9112.0	2428.375	420.375	359.375	5.0	8	10.337174750412704	8.409009257536583	hb_ant
1700	23	16	1892.75	5340.875	0.0	10.47982171383113	8301.0	3013.75	286.625	351.625	10.0	8	4.433917663304234	10.47418411142404	hb_ant
1701	23	16	1458.625	5628.125	0.0	10.62295105630866	7890.4	1360.5	254.8	354.7	8.7	10	4.0195891171571345	10.575205455723571	hb_ant
1702	23	18	2319.055556	4978.0	0.0	11.368753191328835	10966.18182	2868.181818	211.86363640000002	350.5909091	9.0	11	13.232221779831256	11.366823689266262	hb_ant
1703	23	47	1326.659575	5293.787234	0.0	14.324499853990105	7627.555556	1526.222222	163.16666669999998	323.3888889	7.0	9	3.967653774050413	14.053542163068654	hb_ant
1704	23	16	1440.5	5468.5	0.0	14.648969032481569	7626.75	1916.375	349.375	290.375	10.0	8	3.1573557648349637	14.654606634888655	hb_ant
1705	23	30	1134.3	5584.533332999999	0.0	16.015604581428473	7801.153845999999	1293.307692	157.1153846	299.5769231	9.0	13	5.159977557788176	16.008856320716223	hb_ant
1706	23	18	1090.055556	5362.444444	0.0	16.539800567179686	7801.222222	1592.333333	405.6111111	258.8333333	9.0	9	4.0930960182829645	16.548015944518934	hb_ant
1707	23	23	1499.2608699999998	5402.521739	0.0	16.885820371610226	7962.636364	1491.090909	316.9545455	266.8636364	10.0	11	5.212614078293855	16.871963943960786	hb_ant
1708	23	22	1677.363636	5584.7727270000005	0.0	16.936290792857005	7949.052631999999	1640.0526320000001	361.7631579	259.5	9.736842105	19	8.04353559059342	16.970516145509485	hb_ant
1709	23	18	2385.166667	5293.722222	0.0	17.542490076491756	8005.5454549999995	1876.636364	234.4090909	270.13636360000004	9.727272727	11	5.634986935852107	17.507213042970875	hb_ant
1710	23	75	1736.9333329999997	5500.48	0.0	17.692163064013652	7830.75	1485.25	149.33333330000002	279.0833333	10.0	12	5.083781779044739	17.719591165897874	hb_ant
1711	23	18	1390.444444	5118.611111	0.0	18.010912729112803	7769.125	1466.375	270.125	258.75	9.0	8	4.142551690717806	18.023591321139644	hb_ant
1712	23	51	1546.686275	5580.176471	0.0	19.198153146548794	7861.333333	1285.5	182.83333330000002	254.0	9.75	12	4.905558540354628	19.34697905809858	hb_ant
1713	23	26	1616.692308	5468.846154	0.0	19.21748178828918	7641.69697	1770.30303	151.16666669999998	258.89393939999997	8.666666667000001	33	13.111372108274526	19.301933644049964	hb_ant
1714	23	24	2089.25	5443.791667	0.0	19.33660736396938	7837.384615000001	2466.461539	131.8846154	261.96153849999996	9.769230769	13	5.715999110073954	19.26754966369416	hb_ant
1715	23	20	1407.2	5431.25	0.0	21.1497886099581	7881.583333	1810.1666670000002	257.9166667	220.66666669999998	9.666666667000001	12	5.41385500501726	21.178229495794653	hb_ant
1716	23	16	1804.375	5347.125	0.0	21.309607821752323	7896.0	1866.25	312.375	211.625	10.0	8	3.8134511536573394	21.305325489340678	hb_ant
1717	23	20	2234.65	5389.65	0.0	21.640412387007366	8275.25	2424.5	406.3333333	194.58333330000002	10.0	12	6.424758565027415	21.639031992724842	hb_ant
1718	23	20	1561.2	5141.05	0.0	21.745183578939262	7924.4	1623.4	160.0	226.8	10.0	10	5.413971853998695	21.753119526794247	hb_ant
1719	23	16	1172.8125	5510.125	0.0	21.755483630904646	7856.0	1572.125	205.375	220.625	9.0	8	3.40591184410517	21.751201298493005	hb_ant
1720	23	20	2099.25	5209.2	0.0	22.7543256368967	7661.5	1950.25	318.0833333	192.58333330000002	10.0	12	5.649159179912463	22.754571566608707	hb_ant
1721	23	22	1676.363636	5128.7272729999995	0.0	22.777899607802503	10036.14286	2525.5	427.0	177.28571430000002	10.0	14	13.395880607590266	22.78769071044376	hb_ant
1722	23	51	1546.019608	5440.627450999999	0.0	23.118834929487466	7850.875	1527.875	310.125	192.625	10.0	8	3.544072915423741	22.837550441705748	hb_ant
1723	23	35	1500.942857	5346.257143	0.0	23.155933719868095	7665.615384999999	1540.615385	135.5769231	211.8846154	9.0	13	5.639769345078805	23.201595577572764	hb_ant
1724	23	16	1427.1875	5797.5	0.0	23.617953397958594	7855.0909090000005	1479.4545460000002	260.6818182	190.4090909	9.454545455	11	3.9040103491159996	23.54947471857858	hb_ant
1725	23	20	1288.55	5299.8	0.0	24.370686392126924	7835.125	1077.75	338.25	169.375	10.0	8	3.8270500773614096	24.377722569014516	hb_ant
1726	23	38	1510.3947369999999	5703.842105	0.0	25.04262241575513	7734.625	1524.75	101.625	191.0	10.0	8	2.848301699263115	25.22709994675152	hb_ant
1727	23	20	1469.05	5635.45	0.0	25.181089733308525	7741.769231	1585.615385	363.2692308	155.73076919999997	10.0	13	4.858911001428458	25.189259108017428	hb_ant
1728	23	32	1359.34375	5303.25	0.0	25.796261219069365	7631.333333	1361.111111	163.0555556	176.61111110000002	10.0	9	3.9509263182011023	25.702954756301597	hb_ant
1729	23	20	1777.55	5510.6	0.0	25.99155722928281	7695.6	1787.2	110.8	180.2	10.0	10	3.965085471636482	25.98470549742418	hb_ant
1730	23	20	1836.0	5503.6	0.0	26.41315686488359	7624.0	1670.4545460000002	300.5909091	148.68181819999998	10.0	11	4.238026019332799	26.428228573819712	hb_ant
1731	23	18	2656.777778	5094.0	0.0	26.50448691134192	7623.222222	2141.222222	78.61111111	178.16666669999998	9.0	9	4.468590498233216	26.495066850224866	hb_ant
1732	23	34	1634.411765	5340.382353	0.0	26.975420414330898	7698.5	2120.5	159.3	163.5	10.0	10	4.415634482941675	26.784164030973937	hb_ant
1733	23	16	1264.1875	5917.375	0.0	27.104245122631884	7753.818181999999	1543.727273	100.59090909999999	164.7727273	10.0	11	3.4138236975010017	27.319694410962768	hb_ant
1734	23	16	1581.375	5786.125	0.0	27.74773373194844	7628.5454549999995	2042.4545460000002	263.6818182	137.13636359999998	9.636363636	11	3.50262481453477	27.744644098144004	hb_ant
1735	23	16	1586.75	5362.6875	0.0	27.81058939008038	8249.25	1678.125	222.0	142.0	9.0	8	4.306143141848187	27.81058939008038	hb_ant
1736	23	20	1580.7	5757.4	0.0	28.35637987335844	7641.636364	1364.818182	177.31818180000002	141.4090909	10.0	11	3.599993053114254	28.341931048513853	hb_ant
1737	23	84	1637.583333	5750.238095000001	0.0	28.96318752413182	8265.6	1418.6	291.4	121.3	9.7	10	4.374361310685866	28.700884694591103	hb_ant
1738	23	38	1590.31579	5754.342105	0.0	29.346706679995886	7715.375	2465.125	92.75	141.125	10.0	8	2.726334804871669	29.281378109101638	hb_ant
1739	23	16	1563.75	5201.3125	0.0	29.726443963996328	7717.555556	1376.333333	290.5	108.5	8.0	9	4.35393710798957	29.726443963996328	hb_ant
1740	23	20	1818.35	5705.95	0.0	30.207219980368635	7666.818181999999	1856.090909	73.04545455	132.3181818	10.0	11	3.780185596088293	30.193922442915063	hb_ant
1741	23	57	1749.3684210000001	5587.122807	0.0	30.403468365498192	7854.555556	1983.111111	289.72222220000003	101.9444444	9.444444444	18	7.3049744728834645	30.255122229340547	hb_ant
1742	23	22	1335.136364	5358.0454549999995	0.0	30.813853122198196	7606.846154000001	1400.923077	50.26923077	127.7307692	6.0	13	5.4561704137315905	30.804920576332652	hb_ant
1743	23	22	1831.5	5498.2727270000005	0.0	31.65948327376646	7606.384615000001	1881.0	336.4230769	77.80769231	10.0	13	4.984375258328288	31.664264151997454	hb_ant
1744	23	69	1441.5942029999999	5769.130435	0.0	31.70251478597511	7697.074073999999	1477.555556	50.98148148	118.05555559999999	7.814814815	27	9.022933150756536	31.565018146355047	hb_ant
1745	23	26	1561.615385	5626.923077	0.0	31.992961231812437	7648.052631999999	1787.6315789999999	144.8157895	99.71052632	10.0	19	6.824593302504102	32.00350352637468	hb_ant
1746	23	20	1512.25	5418.25	0.0	32.66839670757603	7825.166667	1414.333333	393.6666667	57.33333333	10.0	12	5.330687953490519	32.66845444679258	hb_ant
1747	23	16	2263.375	5856.4375	0.0	32.90395867148255	8226.7	2414.3	66.0	96.4	9.0	10	4.047277034886824	33.12075856626869	hb_ant
1748	23	16	1587.875	5797.875	0.0	33.24142090034835	7739.5625	1675.75	43.8125	95.5625	9.0	16	5.358342496173167	33.42778255374567	hb_ant
1749	23	16	1460.75	5575.0	0.0	33.431190777107	7692.5	2056.625	285.375	63.0	8.625	8	3.038565022421525	33.392866307827525	hb_ant
1750	23	66	1681.0757579999997	5436.560606	0.0	34.48201420398016	7632.666667	1975.1904760000002	405.07142860000005	36.64285714	9.80952381	21	8.482978600496448	34.18678759531285	hb_ant
1751	23	16	1380.875	5240.3125	0.0	34.54756436329575	7605.142856999999	1751.6785710000001	161.8928571	67.25	10.0	28	12.635744527831111	34.39440166995566	hb_ant
1752	23	22	1727.136364	5280.9090909999995	0.0	34.78756598455666	7918.692308	2197.923077	355.2692308	35.80769231	9.0	13	6.493423997667527	34.79302923580928	hb_ant
1753	23	16	1570.625	5286.8125	0.0	35.042101582698734	7633.0	1682.625	393.625	27.375	10.0	8	3.550248850323328	35.046383915110376	hb_ant
1754	23	24	1081.208333	5052.583333	0.0	35.292519123209914	7633.095238	1482.190476	345.1666667	31.11904762	8.761904762	21	10.725355018107924	35.274651249527494	hb_ant
1755	23	18	1588.444444	5881.722222	0.0	35.659889069058785	7695.25	1562.625	206.125	45.125	9.0	8	2.4666622591820855	35.67065816401814	hb_ant
1756	23	18	1717.7222219999999	5534.833333	0.0	36.01395224184688	7673.0	1434.0	61.25	60.75	8.0	8	3.0904875191117167	36.00142423639758	hb_ant
1757	23	16	1691.0	5550.25	0.0	36.06848203345031	8247.1	1750.4	366.5	18.2	8.4	10	4.858970316652404	36.06860071981677	hb_ant
1758	23	46	1936.065217	6042.76087	0.0	36.52324955740506	7640.9285709999995	1803.035714	249.4285714	29.07142857	9.571428571	28	7.405339478211056	36.47515697345339	hb_ant
1759	23	38	1767.973684	5764.210526	0.0	36.783412069880605	7672.1	1758.3	304.9	16.7	9.0	10	3.309888605550214	36.85551699139685	hb_ant
1760	23	22	1674.0	5340.954546	0.0	36.99418174338467	7726.285714	1763.214286	68.0	47.21428571	10.0	14	6.2525595498673985	37.00242688449763	hb_ant
1761	23	22	2022.772727	5380.2272729999995	0.0	37.479180312222766	8001.375	2017.875	221.125	20.375	8.0	8	3.8974527937195576	37.4721728586734	hb_ant
1762	23	24	1539.166667	5270.666667	0.0	37.48852163864299	7705.48	1386.8	45.26	44.18	9.64	25	11.548886919014105	37.48977693378583	hb_ant
1763	23	22	3606.0454549999995	5235.363636	0.0	38.450775485450336	7794.9090909999995	3057.363636	47.68181818	31.86363636	10.0	11	5.377849937948416	38.44093938977629	hb_ant
1764	23	18	1407.0	5702.444444	0.0	39.5172173642908	7896.75	1996.875	20.75	22.125	7.0	8	3.078406921871978	39.50579157390953	hb_ant
1765	24	18	1246.166667	3932.5	1.0	2.0321422679745687	11837.11111	2190.333333	341.8333333	450.3888888999999	0.0	9	18.090654797202795	2.037755807805078	hb_ant
1766	24	20	1306.6	4392.8	1.0	3.0329819789187344	11210.16667	2815.416667	370.0	434.0	3.0	12	18.62329266982335	3.0329819789187344	hb_ant
1767	24	20	1339.65	3098.35	1.0	3.223156030871287	11074.909090000001	1976.0	286.9545455	442.8636364	2.0	11	28.318992363677445	3.229960518094858	hb_ant
1768	24	16	1499.8125	3990.4375	1.0	3.366538784779917	8751.384615	2307.7692309999998	342.5	433.42307689999996	3.615384615	13	15.510157093050577	3.3769256942960006	hb_ant
1769	24	16	1238.0	3665.0625	1.0	3.445890243980677	11625.875	2210.375	276.625	441.625	0.0	8	17.3766477379308	3.4402526415735886	hb_ant
1770	24	18	1337.944444	4132.555556	1.0	4.056625161561013	9448.588235	2287.352941	242.9117647	438.9705882	0.470588235	17	21.868442981193397	4.016429667889884	hb_ant
1771	24	20	1705.4	3713.05	1.0	4.799715152720483	11820.92308	2900.461539	418.8846154	405.1153846	1.0	13	28.386999916510685	4.795235175251645	hb_ant
1772	24	18	1506.055556	4449.277778	1.0	5.350484764750795	9530.666667	2534.111111	357.8333333	406.3888889	6.0	9	10.278634484708949	5.356098304581295	hb_ant
1773	24	18	1617.666667	3651.222222	1.0	5.8631884788192945	12801.4	2473.4	324.7	404.5	7.0	10	25.060588541740092	5.865236442488436	hb_ant
1774	24	24	1487.833333	4263.791667	1.0	5.987727185875679	12130.45455	2326.818182	297.86363639999996	406.36363639999996	5.6363636360000005	22	40.589831057052905	6.00830337656939	hb_ant
1775	24	16	1456.0625	4168.8125	1.0	6.075891912005285	10286.0	2456.75	393.625	392.375	6.0	8	11.73895443846419	6.080174244416928	hb_ant
1776	24	18	1617.222222	4735.222222	1.0	6.559346390972136	11442.0	3229.75	268.0	403.5	6.0	12	16.996316025482614	6.559346390972136	hb_ant
1777	24	16	1418.875	3585.0	1.0	6.722989228410308	10806.75	2397.5	435.375	378.625	1.0	8	16.11548117154812	6.718706895998665	hb_ant
1778	24	20	1701.95	3931.0	1.0	6.737658221757457	9987.1	2292.4	341.7	391.05	8.65	20	30.8120071228695	6.74830470960333	hb_ant
1779	24	16	1565.1875	3641.375	1.0	7.403535249850839	10055.5	2403.642857	241.0	396.5	1.5	14	24.660396141567404	7.407601059837175	hb_ant
1780	24	16	1617.3125	4299.3125	1.0	7.41166686982351	10055.5	2403.642857	241.0	396.5	1.5	14	18.74407245344459	7.407601059837175	hb_ant
1781	24	18	1585.111111	4005.222222	1.0	7.443727340437411	11473.23077	3302.923077	395.6538462	374.96153849999996	7.153846154	13	24.23938192261433	7.440100393762874	hb_ant
1782	24	20	2295.1	4909.6	1.0	8.235826602426334	8200.166667	1970.0833329999998	267.3333333	382.4166667	9.0	12	8.042773342838517	8.239736834756497	hb_ant
1783	24	18	1639.611111	4200.777778	1.0	8.493356771217593	10191.23529	2269.5294120000003	418.6764706	358.44117650000004	5.705882353	17	24.242600557767474	8.501532731011782	hb_ant
1784	24	20	1640.8	4441.1	1.0	8.595837637050675	8852.787879000001	2156.666667	222.83333330000002	383.89393939999997	5.151515152	33	32.7814505431087	8.604977361987006	hb_ant
1785	24	20	1430.9	4061.45	1.0	8.98016975358144	9929.681818000001	2290.772727	436.0909091	350.4090909	3.4090909089999997	22	31.78694801019341	8.950144728002924	hb_ant
1786	24	18	1837.1666670000002	4892.388889	1.0	9.902003554175513	10957.91667	2983.333333	241.5	365.0	9.0	12	14.877462733114308	9.902003554175513	hb_ant
1787	24	18	1959.7777780000001	4241.222222	1.0	10.967807125031273	10062.4	2755.7	425.0	326.5	7.0	10	13.725236437280929	10.967807125031273	hb_ant
1788	24	18	1930.111111	4909.111111	1.0	11.264351964791851	8556.777778	1915.7777780000001	398.1666667	326.3888889	9.0	9	6.687361369645722	11.267556135982499	hb_ant
1789	24	18	1995.388889	4391.333333	1.0	11.843441633631222	12436.0	2240.1	175.7	349.5	4.0	10	18.31941703570058	11.845489597300364	hb_ant
1790	24	24	1321.25	5350.25	1.0	11.93093629378404	7735.769231	1398.4615390000001	307.3461539	330.1923077	10.0	13	5.796317929629457	11.950409331057974	hb_ant
1791	24	24	1230.625	4917.958333	1.0	12.24914941473507	8874.25	2000.0625	232.96875	337.21875	9.4375	32	25.7426608303068	12.199206244827518	hb_ant
1792	24	22	1822.863636	4911.2727270000005	1.0	12.533429021998675	10555.955559999999	2704.533333	204.38888889999998	336.8777778	8.711111111000001	45	51.719939332336715	12.536133046602043	hb_ant
1793	24	16	1955.875	4681.75	1.0	12.71567237430472	12165.23077	2694.0	417.3461539	305.6538462	8.692307692	13	20.77967640519037	12.705131244121818	hb_ant
1794	24	22	1753.0454550000002	4440.363636	1.0	12.748750002809976	11536.92308	3013.8076920000003	163.0	339.7692308	3.5384615389999996	26	41.55302598374851	12.75541379843847	hb_ant
1795	24	16	1486.8125	6054.6875	1.0	13.276946616797007	8392.733333	2353.533333	169.0333333	332.5666667	5.466666667	15	5.792319999174194	13.261591164884232	hb_ant
1796	24	18	2108.666667	4982.444444	1.0	13.38836032067131	7871.818181999999	2652.272727	263.5909091	318.13636360000004	10.0	11	6.37901967101191	13.381564131626384	hb_ant
1797	24	18	1856.1666670000002	3831.0	1.0	13.713853228634852	10817.1	2712.6	458.0	287.3	3.0	10	18.235708692247456	13.720907405387717	hb_ant
1798	24	16	1696.0	4653.8125	1.0	14.228891469337217	8875.214286	2010.5714289999999	153.5	322.85714289999993	3.642857143	14	12.699184809014115	14.200548795025442	hb_ant
1799	24	38	1427.710526	5387.578947	1.0	14.246336509690579	7805.25	1252.75	288.375	306.625	10.0	8	3.589992576307393	14.02638686623084	hb_ant
1800	24	60	1553.816667	5511.616667	1.0	14.740076859725542	8002.875	1669.0	373.5	286.625	10.0	8	3.6160110305436084	14.690637570329688	hb_ant
1801	24	18	2086.0	4204.888889	1.0	14.929087568392218	9008.0	2603.25	419.25	277.25	9.0	8	9.138146072900906	14.938603863401614	hb_ant
1802	24	18	1104.333333	5157.611111	1.0	15.107266813367291	7668.5	1337.25	153.0	311.5	10.0	8	3.8946540713701356	15.107266813367291	hb_ant
1803	24	26	1911.1538460000002	5079.923077	1.0	15.193031899135836	7825.222222	2109.666667	294.5	291.3888889	10.0	18	9.727585213590036	15.169108468477544	hb_ant
1804	24	20	1254.45	4485.55	1.0	15.848485626118698	9521.166667	1705.0833329999998	138.58333330000002	304.1666667	4.0	12	13.471569819531606	15.845544126590235	hb_ant
1805	24	22	1694.5454550000002	4820.954546	1.0	16.077281447935174	11054.94737	2471.3157899999997	434.7105263	261.0789474	8.631578947000001	19	24.568965030851796	16.0543046660743	hb_ant
1806	24	41	1853.073171	4937.902439	1.0	16.08885782877086	8036.555556	2099.944444	341.22222220000003	275.1111111	10.0	18	11.2954350141627	15.954334619690387	hb_ant
1807	24	22	1655.9545460000002	4282.954546	1.0	16.14124377417513	9124.214286	2184.214286	353.2857143	271.14285710000007	10.0	14	15.824972138287084	16.138458876816376	hb_ant
1808	24	18	1527.166667	5355.777778	1.0	16.535103003759463	7733.666667	1034.555556	233.38888889999998	282.6111111	10.0	9	3.995871540620894	16.528284779609038	hb_ant
1809	24	26	1570.423077	5430.192308	1.0	16.90135065900444	7677.26	1752.28	145.64	290.5	8.24	50	20.69049827838989	16.85361416024584	hb_ant
1810	24	28	1388.0	5663.0	1.0	16.939926367029567	9040.32	2144.2	302.1	268.1	10.0	25	14.909588557301783	16.93490213186376	hb_ant
1811	24	24	2069.5	4747.583333	1.0	17.385382116999093	13450.82759	3288.6551719999998	411.0862069	247.5689655	9.655172413999999	29	53.16264418122644	17.382588434841182	hb_ant
1812	24	18	1994.0	4347.5	1.0	17.531476832190307	10335.27273	2574.727273	342.5909091	255.13636359999998	10.0	11	15.150201271995401	17.52468064314538	hb_ant
1813	24	24	1745.25	5324.125	1.0	18.00231598801588	9138.764706	2294.764706	385.02941180000005	243.6764706	9.411764706	34	24.360387857910926	17.974006740975025	hb_ant
1814	24	26	2000.9615390000001	5212.923077	1.0	18.195811774598553	7972.391304000001	2838.130435	252.7608696	258.9347826	10.0	23	12.175082632818217	18.197191749783475	hb_ant
1815	24	16	1310.375	4421.8125	1.0	18.942704958523926	7691.434783	1633.434783	153.4565217	262.71739130000003	9.695652174	23	17.00689762603005	18.973679520802186	hb_ant
1816	24	18	1233.388889	5243.555556	1.0	19.440794749571765	7617.25	1159.625	181.5	253.0	9.0	8	3.6215036437004993	19.440794749571765	hb_ant
1817	24	24	1530.583333	4635.333333	1.0	19.511365019240024	8786.333333	2260.5	295.3888889	236.61111110000002	10.0	18	16.119229110895965	19.506606875161186	hb_ant
1818	24	58	1896.7758620000002	5516.12069	1.0	19.63192072291545	7801.2	1456.2	136.5	261.6	10.0	10	4.14254770411849	19.2462004324033	hb_ant
1819	24	24	2113.958333	5369.75	1.0	19.74356260081605	13153.57895	3227.684211	281.86842110000003	235.5	10.0	19	27.541831565715345	19.741375147337894	hb_ant
1820	24	20	1817.05	4979.6	1.0	19.786409448717865	12437.8	3460.333333	259.1	238.1	10.0	15	22.466262350389584	19.781899366792192	hb_ant
1821	24	16	1518.0625	3272.5	1.0	21.256086685955875	11762.909090000001	3050.545455	493.5	187.5909091	1.181818182	11	28.5391902184874	21.24887218718444	hb_ant
1822	24	20	1294.15	5670.7	1.0	21.324571927145815	7784.333333	1670.0	354.8333333	205.61111110000002	10.0	9	3.35455940130848	21.32224453507663	hb_ant
1823	24	20	2379.25	4938.25	1.0	21.63521584879998	11779.06667	3448.533333	395.9	196.1	10.0	15	20.779071543563003	21.631789982870664	hb_ant
1824	24	24	1700.2083329999998	5250.583333	1.0	22.626497212474252	8289.130435	2416.347826	422.2826087	179.63043480000002	9.608695652	23	13.310251245182931	22.652761625303935	hb_ant
1825	24	20	1937.2	4871.5	1.0	22.93260539028568	9720.461539	2471.2307690000002	438.11538459999997	173.8846154	9.0	13	12.939854255773374	22.937085367754516	hb_ant
1826	24	26	1680.807692	5295.153846	1.0	23.253301870792246	8293.272727	2109.545455	396.0	175.7727273	10.0	22	12.456411522740861	23.24386752868681	hb_ant
1827	24	18	1643.666667	4805.277778	1.0	23.42761592937198	9075.0	2436.1	377.3	176.0	10.0	10	8.885484709225484	23.42857967704477	hb_ant
1828	24	16	2040.5	5460.9375	1.0	23.470004426680692	7764.666667	2355.111111	362.5	177.5	10.0	9	3.7967038632103014	23.470004426680692	hb_ant
1829	24	34	1366.5294119999999	5413.5	1.0	23.538350038909883	7782.25	1354.333333	116.08333329999999	208.25	9.0	12	5.250761983929066	23.70138937932163	hb_ant
1830	24	36	2145.194444	5349.638889	1.0	24.292212248593405	10647.33333	2662.777778	305.6666667	177.16666669999998	10.0	18	17.825221835828476	24.112653674452925	hb_ant
1831	24	22	1414.818182	5685.318182	1.0	24.46392255233427	7665.25	1333.25	91.33333333	202.08333330000002	9.0	12	4.179041709789041	24.459116291797162	hb_ant
1832	24	16	1617.0625	3784.4375	1.0	24.469921025450205	8505.222222	2289.111111	504.5	145.5	0.0	9	11.226784032765767	24.469921025450205	hb_ant
1833	24	18	1437.277778	5372.5	1.0	24.490090575429992	7654.444444	1403.222222	154.5	193.16666669999998	10.0	9	3.8227082356444857	24.48187519917497	hb_ant
1834	24	18	1894.888889	5607.166667	1.0	24.618321750348038	7637.111111	2261.0	204.83333330000002	184.61111110000002	10.0	9	3.258240940744984	24.61511757915738	hb_ant
1835	24	18	2214.222222	4542.888889	1.0	24.628001999659975	10236.4	2328.8	280.5	174.3	10.0	10	12.532798512387302	24.613011875052123	hb_ant
1836	24	22	1411.636364	5401.636364	1.0	25.159937894356304	7797.5454549999995	1448.818182	269.0454546	168.9545455	9.0	11	4.879077047216056	25.16141637032071	hb_ant
1837	24	20	1718.15	5365.1	1.0	25.796712708422877	7653.583333	2074.916667	299.0	156.33333330000002	8.75	12	5.118599838959197	25.83825721631712	hb_ant
1838	24	18	2129.555556	5036.611111	1.0	25.831267905544895	7674.6	2198.4	199.7	170.0	10.0	10	5.23762671141834	25.83030415787211	hb_ant
1839	24	22	2240.727273	5499.181818	1.0	26.048230984994195	8202.0	2343.5652170000003	208.41304350000001	166.19565219999998	9.652173913	23	11.304375858699785	26.0377470041059	hb_ant
1840	24	24	2346.75	4880.291667	1.0	26.147729243396864	12358.22222	3475.166667	269.5	156.4444444	10.0	18	27.580882278854173	26.149283216285045	hb_ant
1841	24	16	1671.125	4804.75	1.0	26.28831644993039	8510.125	1858.0	410.375	135.375	10.0	8	6.169519746084604	26.293954052337472	hb_ant
1842	24	38	1415.1315789999999	5425.763158	1.0	26.664580506033758	7645.461539	1407.307692	123.3461539	172.1153846	10.0	13	5.318344740214701	26.49026895233299	hb_ant
1843	24	22	2920.727273	5583.0454549999995	1.0	26.70886204725	10882.1579	3156.894737	360.60526319999997	136.9210526	10.0	19	18.033730383626263	26.710871571920727	hb_ant
1844	24	28	2100.892857	4998.142857	1.0	26.75336881270008	8685.5	2486.25	211.35	156.6	10.0	20	14.754908967180809	26.767410006864562	hb_ant
1845	24	18	2363.166667	4946.666667	1.0	27.281387194652055	10755.636359999999	3231.272727	248.4090909	145.13636359999998	10.0	11	12.917520205935473	27.27535762221167	hb_ant
1846	24	20	2303.6	5099.15	1.0	28.027079737991823	8395.545455	3039.181818	334.3181818	123.95454550000001	10.0	11	7.111057726287715	28.024895555503516	hb_ant
1847	24	18	2446.055556	4963.444444	1.0	28.33133740733161	8602.6	2969.1	433.0	106.7	10.0	10	7.331915561982668	28.324283230578736	hb_ant
1848	24	55	1591.4181820000001	5539.454546	1.0	28.37128711350587	7681.470587999999	1784.0588239999997	85.61764706	153.2058824	10.0	17	6.573620635680543	28.399975692907685	hb_ant
1849	24	20	1638.45	5860.9	1.0	28.48802550794557	7672.111111	1503.333333	72.05555556	153.83333330000002	9.0	9	2.781296387756148	28.497223882151488	hb_ant
1850	24	34	2096.5	5271.117647	1.0	28.494594580337832	9830.4	3318.7333329999997	353.4333333	116.23333329999998	10.0	15	12.974332935620017	28.430397399177536	hb_ant
1851	24	30	1494.7	5531.333333	1.0	28.750664536366138	7720.047619	1624.904762	256.26190479999997	126.6428571	8.666666667000001	21	8.309569725582115	28.657851190141972	hb_ant
1852	24	55	1935.109091	5321.927272999999	1.0	29.485590543294855	7651.75	1428.875	166.0	128.125	10.0	8	3.502224074079339	29.518863112918844	hb_ant
1853	24	40	2137.45	5515.0	1.0	29.490957381971217	8134.888889	1925.2222219999999	245.9444444	116.94444440000001	10.0	9	4.275430643880326	29.53937572084966	hb_ant
1854	24	16	1788.875	4797.1875	1.0	29.540723858525844	9012.166667	2110.333333	453.91666669999995	88.5	9.333333332999999	12	10.543625823255812	29.541843893920046	hb_ant
1855	24	22	1618.136364	5474.0454549999995	1.0	29.75226626805155	7662.3	1424.4	262.5	112.0	9.0	10	3.9975089044999548	29.75226626805155	hb_ant
1856	24	16	1310.5	5612.0	1.0	30.71923938077794	8056.5	1390.0	71.375	124.375	10.0	8	3.4846756949394155	30.842400544032635	hb_ant
1857	24	35	1573.685714	5368.571429	1.0	30.820290511004472	7897.939394	1867.9696969999998	274.469697	97.74242424	9.545454546	33	15.547738155091988	30.753962676160718	hb_ant
1858	24	18	1680.5	5435.833333	1.0	31.25400165519365	7713.25	1441.125	296.0	88.5	8.0	8	3.3517093368911066	31.25400165519365	hb_ant
1859	24	65	1752.861539	5264.569231	1.0	31.3309059784164	10043.10714	2464.392857	262.0714286	96.28571429	10.0	28	25.415006543011113	31.003990427455037	hb_ant
1860	24	22	2203.318182	5090.181818	1.0	31.901988390413987	10784.047620000001	3054.0	320.07142860000005	76.69047619	8.761904762	21	23.490552227264274	31.930213027244612	hb_ant
1861	24	18	1618.111111	5295.944444	1.0	32.707086324253716	7793.384615000001	1491.076923	101.7307692	96.19230769	9.615384615	13	6.130487690402973	32.74984220440166	hb_ant
1862	24	16	1249.375	5156.9375	1.0	33.54654109435245	7809.0	1761.6666670000002	289.1666667	60.5	8.444444444	9	4.62843742046515	33.55015514731223	hb_ant
1863	24	18	1559.0	5421.166667	1.0	33.57859354244289	7775.888889	1517.0	378.3888889	47.83333333	10.0	9	3.9092138832410472	33.588013603811426	hb_ant
1864	24	18	1686.2222219999999	5351.444444	1.0	33.76670252185882	7721.375	1977.25	244.25	63.75	8.0	8	3.542864855722681	33.779230527416544	hb_ant
1865	24	18	2015.8333329999998	5390.944444	1.0	33.87798970204204	7801.888889	1975.2222219999999	64.5	87.16666667	8.0	9	4.024990468812927	33.86977432455974	hb_ant
1866	24	20	2479.8	5039.0	1.0	34.10663168091972	11556.23077	3625.384615	383.5	40.80769231	10.0	13	16.813653504663623	34.090149327499304	hb_ant
1867	24	28	2710.392857	5321.142857	1.0	34.38861399080726	8672.147059	2346.4705879999997	376.20588239999995	38.20588235	9.705882353	34	21.411592571343746	34.37571159902292	hb_ant
1868	24	30	1830.5666670000003	5244.2	1.0	34.423077334061055	7612.9	1636.4	189.0	63.5	9.5	10	4.516799511841654	34.398099735040695	hb_ant
1869	24	18	2014.1666670000002	5559.055556	1.0	35.17976885824485	7642.5625	1963.9375	222.6875	48.25	9.4375	16	5.996722063340357	35.243086519153415	hb_ant
1870	24	16	2444.4375	5276.0	1.0	35.45116857954873	9381.888889	3388.222222	289.5	36.5	10.0	9	7.003980288286581	35.45116857954873	hb_ant
1871	24	16	2164.8125	5598.4375	1.0	35.5604883462819	10375.0	3386.285714	235.16666669999998	42.69047619	9.666666667000001	21	17.917108568238906	35.54898630812713	hb_ant
1872	24	20	1562.45	5251.25	1.0	36.05207444522143	7858.230769	1694.692308	248.3461539	35.03846154	9.230769231	13	6.453844322208997	36.0133520921468	hb_ant
1873	24	18	2292.833333	5586.111111	1.0	36.364600953634046	7688.8125	2681.625	386.6875	11.875	9.5625	16	6.022655395763752	36.35167331738017	hb_ant
1874	24	22	2398.5	5609.9090909999995	1.0	37.22282359242652	8813.058824	2801.0588239999997	313.1470588	10.61764706	9.705882353	17	9.706671637221367	37.248793418332866	hb_ant
1875	24	20	2320.0	5126.9	1.0	37.254951146125364	8457.0	1696.8	255.1	18.3	9.0	10	6.495348066082818	37.26848139190238	hb_ant
1876	24	16	2205.1875	5344.125	1.0	37.610803346313986	7901.0	2355.875	266.375	12.375	9.0	8	3.827567656070919	37.61644094872107	hb_ant
1877	24	32	1705.84375	5704.03125	1.0	38.075388296882714	7667.777778	1855.111111	264.6111111	8.833333332999999	10.0	9	3.098461066811301	37.916630134223304	hb_ant
1878	24	46	1917.021739	5557.478261	1.0	38.12988639832556	7600.25	2733.375	230.125	11.25	9.0	8	2.9405736099198747	38.0987486607687	hb_ant
1879	24	22	1718.227273	5014.2727270000005	1.0	38.71262618828085	7904.363636	1581.272727	104.1363636	20.86363636	10.0	11	6.340101891111196	38.701804441710884	hb_ant
1880	24	26	1538.384615	5154.461539	1.0	38.749526858370594	7786.75	1674.25	95.0	21.41666667	10.0	12	6.128178723034605	38.756974160323466	hb_ant
1881	24	24	1386.083333	5474.75	1.0	40.13443636805919	7825.0	1738.0	68.61111111	7.833333333	9.166666667000001	18	7.727202155349559	40.12105296552251	hb_ant
1882	25	18	1411.666667	4314.888889	2.0	3.101381677339887	9532.352941	1965.352941	366.73529410000003	433.9705882	3.470588235	17	20.556007620524383	3.0707125476317243	hb_ant
1883	25	20	1341.15	3805.0	2.0	3.52814791529001	11416.86957	2823.5217390000003	286.8478261	439.58695650000004	1.391304348	23	46.011300948751646	3.4911531951396286	hb_ant
1884	25	22	1192.181818	3957.0909090000005	2.0	4.281437156473539	11482.26087	2388.782609	240.63043480000002	435.8478261	0.260869565	23	43.73892667195227	4.2889849834865545	hb_ant
1885	25	16	1495.0	4057.3125	2.0	4.4701134898282575	9741.533333	2338.466667	387.8333333	413.4333333	2.4	15	21.014726495679096	4.4717900714171135	hb_ant
1886	25	22	1577.9545460000002	3959.0	2.0	4.866237257254303	12844.28571	2887.952381	420.5	404.1666667	0.666666667	21	47.13084109876232	4.853010674850679	hb_ant
1887	25	20	1296.5	3916.75	2.0	4.922667812898961	12390.89474	2459.7368420000003	341.9210526	413.8157895	5.263157895	19	41.107742403778644	4.939226838458232	hb_ant
1888	25	20	1882.2	4430.85	2.0	5.487281312350438	9728.176470999999	2004.0588239999997	355.79411769999996	405.1470588	6.294117647	17	20.324441135899423	5.476758795500181	hb_ant
1889	25	16	1704.75	4924.5	2.0	5.547400768574415	9068.333333	2159.6	273.4333333	415.8333333	3.4	15	12.622093612549499	5.52167042272876	hb_ant
1890	25	20	2001.8	4131.25	2.0	5.683710456589661	12035.16667	2396.083333	258.0833333	415.75	4.0	12	22.958426636006056	5.694710865403244	hb_ant
1891	25	18	1751.8333329999998	4131.055556	2.0	5.874030638782855	9155.5	1477.7	323.7	404.5	6.0	10	12.162616493265093	5.8760786024519955	hb_ant
1892	25	18	1832.0	4605.222222	2.0	6.124155919838584	11175.8	2584.7	390.85	392.05	5.5	20	28.535334284678516	6.136053068844506	hb_ant
1893	25	26	1209.192308	4400.115385	2.0	6.128670335337097	10481.488370000001	2276.8139539999997	296.8023256	405.4767442	5.418604651	43	59.43004114084159	6.090193580555966	hb_ant
1894	25	18	1142.388889	3689.277778	2.0	6.195503173686266	11999.35294	2852.294118	411.20588239999995	388.97058819999995	3.470588235	17	38.29239386538814	6.159731850352534	hb_ant
1895	25	16	942.5625	4693.75	2.0	6.592562534884167	7892.875	1350.5	286.375	400.625	9.0	8	5.452569906790945	6.588280202472524	hb_ant
1896	25	22	1438.318182	4934.0454549999995	2.0	6.632436198142076	10686.44828	2299.793103	269.9827586	402.4310345	5.448275862000001	29	33.80991996252293	6.622681549729586	hb_ant
1897	25	22	1639.227273	4220.5909090000005	2.0	6.726924536795979	11405.23077	2929.461539	339.8846154	391.9230769	9.346153846	26	44.25935619291265	6.698700472313998	hb_ant
1898	25	18	1046.222222	3603.277778	2.0	6.820819937975142	11124.5625	1948.0625	436.9375	377.1875	0.6875	16	33.3975238564025	6.815845271471005	hb_ant
1899	25	20	1563.4	4209.0	2.0	7.289331699524612	8566.35	1549.95	380.0	379.2	7.4	20	20.704918032786885	7.273459803814643	hb_ant
1900	25	22	1863.681818	4692.0909090000005	2.0	7.370198815702527	9736.321429000001	2197.892857	394.92857139999995	376.35714289999993	7.357142857	28	30.10138918857849	7.3372095017161465	hb_ant
1901	25	24	1149.25	4642.875	2.0	8.615315029825561	10192.0	2177.36	224.42	383.98	5.36	25	29.879788923888754	8.580944743477058	hb_ant
1902	25	20	1310.3	5004.75	2.0	8.967056513956873	10114.72727	2204.272727	336.3181818	363.6818182	9.0	11	11.231280277736149	8.978579879927889	hb_ant
1903	25	18	988.9444444000001	4262.666667	2.0	9.08297495841486	9776.6	2197.666667	436.7	348.9	2.666666667	15	19.40311229008421	9.063301533941093	hb_ant
1904	25	39	1745.0512820000001	5332.589744	2.0	9.402116808581344	9478.864865000001	2511.45946	267.1216216	369.6351351	9.783783784	37	28.76879468359868	9.256367929718422	hb_ant
1905	25	22	1928.0	5682.2272729999995	2.0	9.891400516818178	8117.25	2155.916667	238.625	365.0416667	9.0	24	10.284795493078832	9.929868116485855	hb_ant
1906	25	34	1390.382353	5448.558824000001	2.0	10.039672190379349	8151.444444	1406.222222	246.5	362.8333333	10.0	9	4.464661457420284	10.019738293861026	hb_ant
1907	25	46	1454.2608699999998	5535.347826	2.0	10.350657546964511	8184.9375	2185.25	316.625	349.5625	10.0	16	7.658675862223946	10.312598237026295	hb_ant
1908	25	18	1315.611111	3631.4444439999997	2.0	10.854944587959428	12176.6	2250.0	446.3	325.0	4.0	10	23.53101000930527	10.855908335632213	hb_ant
1909	25	26	1830.5	5510.5384619999995	2.0	11.057224102718235	7750.96	2289.52	258.58	348.22	10.0	25	10.164258690188236	11.048471512064305	hb_ant
1910	25	24	1697.0416670000002	5000.75	2.0	11.19412384568206	10417.944440000001	2347.25	397.3611111	326.6666667	8.527777777999999	36	38.997950275458685	11.254245797296516	hb_ant
1911	25	20	1798.45	4116.0	2.0	11.244481083959375	10722.22727	2446.454546	425.3636364	323.13636360000004	7.3636363639999995	22	35.31025265792031	11.230800951749178	hb_ant
1912	25	34	1240.7647060000002	5132.676471	2.0	11.26031146963233	7719.833333	1571.583333	295.5833333	342.4166667	10.0	12	6.048673147316321	11.107824957779728	hb_ant
1913	25	18	1653.444444	4434.0	2.0	11.670936520526322	11002.22222	2406.555556	458.6111111000001	313.1666667	3.0	9	13.331980148849796	11.661516459951368	hb_ant
1914	25	24	2115.125	5192.25	2.0	11.770105574397103	11035.78125	2939.75	278.5625	336.125	9.59375	32	36.01386682074245	11.791670943652843	hb_ant
1915	25	40	1585.3	4116.6	2.0	12.130875777074923	9398.1875	2878.9375	180.6875	347.9375	2.4375	16	20.527959966963024	11.915413509716243	hb_ant
1916	25	34	1519.2647060000002	4209.235294	2.0	12.143217272875994	10031.92	2157.4	182.94	342.3	2.48	25	34.58279413780854	12.338380604723074	hb_ant
1917	25	26	1741.3461539999998	5509.230769	2.0	12.264567949298469	11007.98148	2690.8148149999997	297.3148148	327.1666667	9.518518519	54	53.89727728684296	12.299284006267923	hb_ant
1918	25	26	1353.730769	5196.269231	2.0	12.379000356097594	11613.7551	2702.734694	231.1938776	335.5	9.306122449	49	60.515880452269045	12.354848799060772	hb_ant
1919	25	50	1842.98	5536.9	2.0	12.60208888004978	7851.5454549999995	1011.2727269999999	211.0454546	335.5909091	10.0	11	4.598439560945656	12.56608672546881	hb_ant
1920	25	20	1687.85	5284.25	2.0	12.611792933991133	8242.090909	1461.909091	196.31818180000002	337.0454546	8.0	11	6.157212470833137	12.610330200586372	hb_ant
1921	25	22	1543.863636	5587.9090909999995	2.0	12.645746562207693	7978.8214290000005	2150.964286	373.0357143	312.17857139999995	9.464285713999999	28	11.980428524118956	12.667753328767654	hb_ant
1922	25	20	1661.2	5032.85	2.0	12.681432961449383	9211.981482	2477.944444	204.0740741	334.7962963	8.962962962999999	54	44.84002106718855	12.704731605473686	hb_ant
1923	25	22	1445.5	5190.5909090000005	2.0	12.750779624995989	10681.96774	2898.612903	417.6612903	304.983871	8.483870968	31	32.79639731688976	12.754883367376	hb_ant
1924	25	24	1701.5416670000002	4252.041667	2.0	12.826179002418632	12134.81579	2811.7105260000003	165.86842109999998	338.39473680000003	3.52631579	38	70.44743211214632	12.83339304513931	hb_ant
1925	25	20	1676.7	5184.5	2.0	13.059086564061765	9280.814815	2373.666667	169.75925930000002	334.9814815	6.481481482	27	21.332915421930753	13.062082115748078	hb_ant
1926	25	18	1325.888889	3841.166667	2.0	13.124477402706043	11243.88889	2819.666667	437.83333330000005	297.6111111	5.0	9	17.344860502768704	13.121273231515397	hb_ant
1927	25	28	2166.142857	4622.535714	2.0	13.477533452118072	9180.047618999999	2596.619048	261.5	317.4047619	10.0	21	20.704599364183515	13.462293631976033	hb_ant
1928	25	20	1443.7	5193.7	2.0	13.679854753549364	8428.818181999999	1507.818182	375.0454546	299.3181818	10.0	11	6.851820475191095	13.666557215553686	hb_ant
1929	25	20	1354.9	4263.7	2.0	13.99710020337069	9878.347826000001	2580.9130440000004	464.5434783	282.71739130000003	1.47826087	23	30.287520228440094	14.013635403771014	hb_ant
1930	25	26	1652.038462	5327.423077	2.0	14.049941547195472	11120.2963	2593.8148149999997	247.537037	311.27777779999997	9.740740741	27	29.358955495060254	14.099916573646494	hb_ant
1931	25	20	1309.7	3870.55	2.0	14.162106330153394	12324.5	2838.071429	156.0	323.0	2.0	14	30.578419087726555	14.162106330153394	hb_ant
1932	25	30	1464.366667	5368.333333	2.0	14.472703201952873	11847.60465	2257.488372	285.03488369999997	301.6395349	9.627906977	43	51.8985408224091	14.458244852116787	hb_ant
1933	25	20	2073.25	5516.1	2.0	14.64942613537944	11088.74194	2637.387097	316.3387097	294.1451613	9.516129032	31	31.31776076213266	14.71359334410706	hb_ant
1934	25	20	1798.05	4678.5	2.0	14.789700589582543	10768.38095	2707.380952	397.5	281.7857143	6.523809524	21	27.335150144277016	14.81446892090997	hb_ant
1935	25	24	1676.25	5472.125	2.0	15.0504310162889	11002.33333	2307.125	294.25	292.875	9.791666667000001	24	24.25474562806953	15.053882006505294	hb_ant
1936	25	22	1498.5	4338.4090909999995	2.0	15.102863461786196	9372.913043999999	2420.217391	417.02173910000005	275.8478261	8.391304348	23	26.690334749485245	15.07403881406016	hb_ant
1937	25	22	1714.5454550000002	5112.181818	2.0	15.5169943087706	10203.12903	2504.0322579999997	379.53225810000004	275.56451610000005	9.483870968	31	30.871234472983293	15.502989097880961	hb_ant
1938	25	20	2062.95	5087.2	2.0	15.589569713805467	9292.833333	2713.583333	170.08333330000002	303.25	8.0	12	9.920506368139646	15.576762279054101	hb_ant
1939	25	20	1179.35	4720.25	2.0	15.814874930231658	11230.875	2375.5	142.0	304.1875	4.25	16	22.06874635877337	15.806846759862196	hb_ant
1940	25	20	1521.8	5194.15	2.0	16.005581466963488	11318.46154	2720.0	350.8846154	273.3461539	10.0	13	15.328022875735204	15.989639490039968	hb_ant
1941	25	24	1544.25	4802.75	2.0	16.091690029703667	12524.73333	2561.1333329999998	435.5	260.5	8.0	15	24.117380656915305	16.091690029703667	hb_ant
1942	25	18	1592.444444	4929.833333	2.0	16.67409792710732	12792.363640000001	2320.818182	256.8636364	277.5909091	10.0	11	17.54376416704715	16.67216842504475	hb_ant
1943	25	26	1783.0384620000002	5291.346154	2.0	16.75147519166244	7889.285714	2175.7619050000003	234.40476189999998	279.5952381	10.0	21	10.31055787547707	16.756608630692934	hb_ant
1944	25	22	1700.727273	4903.863636	2.0	16.963329120501946	8624.625	2684.3125	146.75	288.25	7.5	32	24.279705245865852	17.020138189423438	hb_ant
1945	25	22	1956.727273	5270.0909090000005	2.0	17.076947258344934	8624.625	2684.3125	146.75	288.25	7.5	32	20.368736093087378	17.020138189423438	hb_ant
1946	25	34	1898.852941	5081.647059000001	2.0	17.089661228814485	11933.75	2547.6875	203.0	280.0	10.0	16	21.57443163271839	17.064982389509407	hb_ant
1947	25	26	1709.192308	5269.653846	2.0	17.117572045928412	10914.87879	2704.090909	296.92424239999997	266.6818182	9.636363636	33	35.3519279626702	17.103564691832453	hb_ant
1948	25	37	1242.216216	5480.675676	2.0	17.131195337191176	7651.25	1101.0	181.08333330000002	285.0	10.0	12	4.752496485435166	16.90580900298961	hb_ant
1949	25	22	1861.318182	5157.2727270000005	2.0	17.17894754963977	8278.0	2339.933333	242.9666667	273.2333333	10.0	15	9.07667900709025	17.168656536770314	hb_ant
1950	25	52	1400.692308	5576.173077	2.0	17.23866545191919	7807.111111	1458.666667	160.9444444	285.8333333	10.0	9	3.6007566531278234	17.058025161785555	hb_ant
1951	25	16	2108.0625	4410.625	2.0	17.276179967024436	9823.555556	3422.5555560000003	194.5	278.5	8.0	9	11.04523168575882	17.276179967024436	hb_ant
1952	25	24	2022.5	5147.416667	2.0	17.348498457077234	8883.8125	2413.875	340.75	257.6875	10.0	16	11.614045878831512	17.342183219672425	hb_ant
1953	25	22	1555.590909	4698.0454549999995	2.0	17.45487147835738	12420.51515	3161.181818	412.9848485	246.56060609999997	9.454545455	33	54.244153739249	17.442025935075346	hb_ant
1954	25	31	1718.290323	5191.322581	2.0	17.935691232496968	10411.11111	3390.0555560000003	171.97222219999998	273.5833333	8.444444444	36	36.19740135813378	17.91061384307096	hb_ant
1955	25	24	1761.5	5331.416667	2.0	18.062268641778882	10040.744190000001	2177.5581399999996	385.8023256	242.2906977	8.906976744	43	37.982603149820555	18.07560090064989	hb_ant
1956	25	16	1969.625	3905.5625	2.0	18.223730216265803	8601.583333	2577.083333	107.75	278.25	1.6666666669999999	12	14.42871545289571	18.236577213500734	hb_ant
1957	25	28	1893.535714	5538.464286	2.0	18.339907671264424	8319.478261	2872.652174	246.45652169999997	257.9782609	10.0	23	11.548927305839088	18.34145356151482	hb_ant
1958	25	16	1631.625	4412.0625	2.0	18.390757219018045	8561.0	2682.7692309999998	164.65384619999998	268.8846154	7.384615385	13	12.224710665363421	18.362848648733266	hb_ant
1959	25	22	2176.318182	4893.181818	2.0	18.646885017443687	16481.47059	4146.0	349.61764710000006	240.0882353	10.0	17	40.26028797853266	18.64270724076652	hb_ant
1960	25	22	2154.681818	4833.636364	2.0	19.286934056019962	10602.0	3059.4705879999997	224.79411769999996	249.0882353	10.0	17	20.28745532914896	19.28182860678886	hb_ant
1961	25	24	1659.541667	4804.125	2.0	19.555637172063154	9193.4375	2380.8125	291.25	236.5625	10.0	16	14.618478911352224	19.555339122234123	hb_ant
1962	25	26	1583.923077	5047.769231	2.0	19.64461452542775	9086.622222	2327.555556	276.27777779999997	237.3222222	9.511111111	45	36.00568415030223	19.65737919270175	hb_ant
1963	25	24	1994.9166670000002	4993.0	2.0	19.791138728830518	8705.763158	2410.2368420000003	255.60526319999997	238.21052630000003	9.473684211	38	28.25655918365712	19.811018552674287	hb_ant
1964	25	37	1871.567568	5622.621622	2.0	19.7935741540549	7783.931035	2435.689655	182.84482759999997	247.7413793	10.0	29	11.147464152977285	19.843535310252577	hb_ant
1965	25	20	2241.75	5191.15	2.0	19.896171883520555	7846.1	2345.1	315.8	228.9	10.0	10	5.114377353765545	19.89725609951691	hb_ant
1966	25	20	2541.55	4942.55	2.0	20.446818884604774	10315.71429	3448.928571	148.0	244.78571430000002	8.0	14	15.219734764443453	20.455888538162473	hb_ant
1967	25	20	1687.25	4918.35	2.0	20.663501696894265	9200.333333	2950.833333	294.55555560000005	222.0	9.333333332999999	18	15.671048216170055	20.675172166032603	hb_ant
1968	25	20	1803.55	5426.0	2.0	20.854657317174876	11492.909090000001	2836.0	110.5909091	244.6818182	6.0	11	12.299299666420938	20.869729026111	hb_ant
1969	25	16	1352.375	5449.0625	2.0	20.971824818923096	7953.5	1391.0	182.625	233.625	9.0	8	3.6768710213912943	20.96618721651601	hb_ant
1970	25	20	1496.85	3417.65	2.0	21.084793389490162	11529.347829999999	2737.26087	491.89130439999997	190.19565219999998	1.47826087	23	54.58986440682924	21.05960286804001	hb_ant
1971	25	20	1079.75	3780.0	2.0	21.1823728291622	10099.91667	2273.166667	482.0	190.0	3.0	12	20.063227523809527	21.1823728291622	hb_ant
1972	25	54	1799.7777780000001	5616.888889	2.0	21.539617606134478	7938.833333	2968.777778	218.66666669999998	223.33333330000002	10.0	18	7.440951889550543	21.392159003522096	hb_ant
1973	25	20	1710.15	4854.65	2.0	21.783830426051978	10234.090909999999	3019.545455	396.3181818	194.31818180000002	10.0	11	12.189107352744276	21.76866015212384	hb_ant
1974	25	24	2175.333333	5062.458333	2.0	22.310358435110626	13008.85	2492.05	166.9	218.55	10.0	20	31.393410648739067	22.333024321081904	hb_ant
1975	25	33	1581.0	5311.151515	2.0	22.313064112104083	10476.94595	2919.432432	126.74324320000001	225.79729730000003	8.783783784	37	35.98737365243477	22.193268567301583	hb_ant
1976	25	20	2158.25	4372.35	2.0	22.754511685795485	12790.58333	3402.416667	424.16666669999995	178.25	9.0	12	23.10400584582661	22.741884952987366	hb_ant
1977	25	20	1500.95	4277.3	2.0	23.10281447075504	11058.64	2495.96	440.98	172.06	7.52	25	39.635634629322226	23.050827276051653	hb_ant
1978	25	24	1896.7916670000002	5603.666667	2.0	23.28387533669076	7680.210526000001	1741.1578949999998	232.8684211	197.55263159999998	10.0	19	7.040806612096794	23.28412435411521	hb_ant
1979	25	40	1629.425	5455.5	2.0	23.313941477998114	8972.31579	2064.526316	375.9210526	177.7631579	10.0	19	12.248098251306025	23.30360715379187	hb_ant
1980	25	26	1991.307692	5453.769231	2.0	23.354409823561486	8412.083333	2321.541667	397.7083333	174.375	10.0	24	13.018434671644801	23.33626841546002	hb_ant
1981	25	26	1756.115385	5192.576923	2.0	23.666236663668492	7701.434783	2423.347826	359.76086960000004	175.326087	10.0	23	11.112734897466247	23.672223118731267	hb_ant
1982	25	22	2002.5	5189.7727270000005	2.0	23.80015373811372	7835.0	1729.3333329999998	310.25	180.66666669999998	10.0	12	6.116400263706575	23.785202266723555	hb_ant
1983	25	22	2112.227273	5126.2727270000005	2.0	24.15808498637994	12738.68	2938.16	302.42	177.5	9.68	25	37.12447463488222	24.121401397291383	hb_ant
1984	25	22	3082.590909	5504.363636	2.0	24.300864396707578	7845.75	3011.083333	207.83333330000002	188.33333330000002	10.0	12	5.104429544632651	24.28719748642805	hb_ant
1985	25	16	1868.0625	4808.375	2.0	24.3543782438267	7677.727273	1630.4545460000002	155.86363640000002	194.0454546	9.545454546	11	6.5641458919073505	24.397350285694124	hb_ant
1986	25	22	1750.5454550000002	4627.863636	2.0	24.68073658613743	10547.63333	2624.7	225.2666667	181.4	9.566666667	30	38.374745841366014	24.64840821230745	hb_ant
1987	25	22	2596.863636	4929.9090909999995	2.0	24.740977936467505	10650.23529	3420.941177	278.61764710000006	172.9117647	10.0	17	19.725626494924757	24.743590275814284	hb_ant
1988	25	22	2591.409091	4424.2272729999995	2.0	24.860340849204153	12899.9375	3416.4375	238.75	176.875	10.0	16	30.651988531331494	24.861321396264906	hb_ant
1989	25	20	1714.8	4077.35	2.0	25.13249889332982	11226.11111	2605.259259	455.3888888999999	143.8703704	8.518518519	27	47.338724899751064	25.131718103269968	hb_ant
1990	25	28	2135.035714	5302.785714	2.0	25.561203216394116	8365.826087000001	2510.782609	355.02173910000005	152.28260869999997	10.0	23	13.28545643339946	25.552323951563128	hb_ant
1991	25	16	2074.5	5493.5	2.0	25.57378442706562	9801.92	2808.52	293.22	160.26	9.68	25	19.60689906252844	25.589306679155463	hb_ant
1992	25	26	1799.115385	4618.884615	2.0	25.871868564671242	8810.0	2168.291667	390.7916667	143.45833330000002	9.291666667000001	24	21.77728556226339	25.864790568963183	hb_ant
1993	25	20	2109.45	5124.05	2.0	26.07601059837175	7776.368420999999	2521.3157899999997	206.0263158	166.1842105	9.315789473999999	19	9.834808403313781	26.064532294964486	hb_ant
1994	25	28	2204.75	5101.571429	2.0	26.30641153477511	11374.94872	3131.435897	269.9102564	154.6282051	9.641025641	39	47.95810815432572	26.28897095453991	hb_ant
1995	25	20	1616.85	5104.7	2.0	26.410045357438428	12793.0	2845.928571	409.0	134.2142857	10.0	14	21.085705330381806	26.400975703880725	hb_ant
1996	25	28	2471.964286	4932.0	2.0	26.580210444092305	15212.090909999999	3668.2727270000005	173.86363640000002	164.13636359999998	10.0	22	45.85604217761557	26.575761272009906	hb_ant
1997	25	18	2258.222222	5586.5	2.0	26.745837240984642	12630.75	3430.277778	360.4166667	136.38888889999998	9.694444444	36	45.39389599928399	26.755148599077454	hb_ant
1998	25	16	1615.0	4710.9375	2.0	26.796815356091177	7865.75	1147.3	128.2	168.35	9.7	20	13.393565505804311	26.736461734873895	hb_ant
[truncated: 23,577 more rows]
