# Supplementary material for: A sensitive mNeonGreen reporter system to measure transcriptional dynamics in Drosophila development
Source: Commun Biol. 2020 Nov 12;3:663. doi: 10.1038/s42003-020-01375-5 (PMC7665215; doi:10.1038/s42003-020-01375-5)
Supplement: Supplementary file 6 — Supplementary Data 3 [file 42003_2020_1375_MOESM6_ESM.csv]

	FRAME	A-P position	Ventral Side	X [px]	Y [px]	Fluorescence	Time	Fluorescence Background	Total mRNA	Total mRNA 1st quartile	Total mRNA 3rd quartile	Cumulative mRNA prod	Cumul. mRNA prod. 1st quartile	Cumul. mRNA prod. 3rd quartile	mRNA production	mRNA prod. 1st quartile	mRNA prod. 3rd quartile	Fluorescence Fit	Fluo Fit 1st quartile	Fluo Fit 3rd quartile	Experiment	Enhancer
0	1	2	FALSE	6617.557831	23318.35396	21498.72802	-16	18454.50806	0	0	0	0	0	0	0	0	0	2352.29733	2331.194177	2388.869017	1	Bcd3-proximal
1	2	2	FALSE	7129.290949	25242.49168	20691.00676	-15	18143.39283	0	0	0	0	0	0	0	0	0	2343.856888	2321.172752	2377.905204	1	Bcd3-proximal
2	3	2	FALSE	7038.505097	24779.60085	20391.13152	-14	17846.45293	0	0	0	0	0	0	0.060587248	0	0	2335.114967	2310.519634	2366.991709	1	Bcd3-proximal
3	4	2	FALSE	6867.130597	24290.82965	20135.91969	-13	17563.68836	0.060587248	0	0	0.060587248	0	0	0.060587248	0	0	2326.129299	2299.915408	2356.128302	1	Bcd3-proximal
4	5	2	FALSE	6441.612101	22821.45475	19772.96585	-12	17295.09911	0.119799165	0	0	0.121174495	0	0	0.533913359	0	0.008626577	2316.961529	2289.764154	2345.410808	1	Bcd3-proximal
5	6	2	FALSE	7152.811472	25259.53231	19547.95169	-11	17040.6852	0.650993083	0	0.008626577	0.655087855	0	0.008626577	0.533913359	0	0.008626577	2307.707639	2280.555057	2336.659656	1	Bcd3-proximal
6	7	2	FALSE	6979.347067	24773.94894	19206.82525	-10	16800.44661	1.1701289	0	0.01705733	1.189001214	0	0.017253154	4.615017662	1.972964474	6.218135345	2298.554693	2271.213425	2326.219546	1	Bcd3-proximal
7	8	2	FALSE	7815.677187	27682.40946	18745.78737	-9	16574.38335	5.758584635	1.972964474	6.755397969	5.804018876	1.972964474	6.793649228	4.615017662	1.972964474	6.218135345	2290.035991	2262.788911	2317.265379	1	Bcd3-proximal
8	9	2	FALSE	7543.295345	26704.21678	18680.69569	-8	16362.49542	10.24288243	3.901142654	12.56866477	10.41903654	3.945928947	12.725108	16.02538078	14.39388238	17.60608936	2282.954005	2257.058108	2311.744029	1	Bcd3-proximal
9	10	2	FALSE	6828.744867	24282.91674	18126.82139	-7	16164.78282	26.03574977	18.66841848	29.94271472	26.44441732	18.84249575	30.36460922	16.02538078	14.39388238	17.60608936	2279.027388	2250.931929	2304.570122	1	Bcd3-proximal
10	11	2	FALSE	7592.396179	26724.07194	17895.39874	-6	15981.24555	41.47011903	32.33279637	47.43578703	42.46979809	32.81996813	48.5970552	27.70657818	25.29449366	29.94872192	2280.207879	2252.850674	2303.206197	1	Bcd3-proximal
11	12	2	FALSE	7168.382123	25273.6672	18093.49515	-5	15865.74473	68.23532551	60.26992949	75.81970004	70.17637627	61.61338852	77.87197319	27.70657818	25.29449366	29.94872192	2289.180542	2263.77056	2313.692699	1	Bcd3-proximal
12	13	2	FALSE	7603.413338	26711.81964	17650.831	-4	15779.84506	94.3929618	85.92353555	101.4767562	97.88295445	89.02510185	106.5607362	33.78084675	31.87700309	37.06988244	2308.556732	2286.26606	2334.315077	1	Bcd3-proximal
13	14	2	FALSE	8342.744773	29624.62756	17799.17467	-3	15672.62731	126.0310883	115.9388362	135.6003656	131.6638012	121.0148558	141.0414066	33.78084675	31.87700309	37.06988244	2341.029602	2319.780637	2367.427338	1	Bcd3-proximal
14	15	2	FALSE	7551.873147	26734.79817	17723.85113	-2	15561.21169	156.9510294	146.7574073	164.042947	165.4446479	153.9339148	173.7267901	31.63807428	29.31114596	34.31894753	2388.874822	2366.293892	2412.418131	1	Bcd3-proximal
15	16	2	FALSE	8100.260197	28649.42634	17635.20775	-1	15438.02394	185.0263153	175.2034875	194.6740943	197.0827222	186.6539901	207.1604826	31.63807428	29.31114596	34.31894753	2453.725048	2428.863529	2471.803385	1	Bcd3-proximal
16	17	2	FALSE	8947.011755	31577.45059	17646.99398	0	15306.8297	212.4642922	202.3157993	222.6934452	228.7207965	216.6132144	239.9539756	22.72356962	20.43709316	25.85416079	2536.611259	2507.98907	2556.051862	1	Bcd3-proximal
17	18	2	FALSE	8767.003902	31095.84416	17736.6071	1	15160.9264	230.3649224	222.77208	242.5873764	251.4443661	242.838504	262.9150966	22.72356962	20.43709316	25.85416079	2637.492334	2606.021825	2660.252975	1	Bcd3-proximal
18	19	2	FALSE	8838.442577	31087.64223	17777.04455	2	15000.33477	247.8592083	235.0108033	258.8437371	274.1679357	261.4973986	285.6240185	11.3434673	8.562341243	14.10097591	2755.790115	2720.677225	2786.921405	1	Bcd3-proximal
19	20	2	FALSE	8442.481104	30116.74252	17788.82296	3	14831.59556	253.5762715	244.8821553	265.3783684	285.511403	275.2011806	296.2989955	11.3434673	8.562341243	14.10097591	2889.898394	2855.395323	2929.839059	1	Bcd3-proximal
20	21	2	FALSE	8506.83298	30114.26442	17622.21139	4	14704.68755	259.1635575	251.0432459	271.4052276	296.8548703	289.7372672	307.4320237	3.515114052	0	5.258833407	3037.972554	3006.936207	3078.566027	1	Bcd3-proximal
21	22	2	FALSE	8037.628071	28659.5764	17792.67593	5	14630.00257	256.7956588	250.4261134	267.1150706	300.3699844	294.6994362	311.041268	3.515114052	0	5.258833407	3197.695031	3158.495084	3236.493342	1	Bcd3-proximal
22	23	2	FALSE	9392.959255	33505.37823	17821.17597	6	14545.40938	254.4815114	245.4650148	264.6399567	303.8850984	296.3724901	313.2272821	1.351025875	0	1.609677298	3366.859703	3327.253471	3402.402225	1	Bcd3-proximal
23	24	2	FALSE	8933.970853	32074.56182	18198.05758	7	14447.30336	250.0558069	240.259107	259.3179412	305.2361243	296.5760231	313.6178147	1.351025875	0	1.609677298	3543.390567	3507.835573	3577.290143	1	Bcd3-proximal
24	25	2	FALSE	8759.404334	31083.40073	18153.57408	8	14352.52938	245.730566	238.2276047	254.418528	306.5871502	296.9311882	314.9416286	1.262676564	0	1.065738837	3725.477102	3691.969239	3768.22661	1	Bcd3-proximal
25	26	2	FALSE	9120.666154	32550.61804	18253.95981	9	14290.4339	241.4151587	232.9793663	248.6432274	307.8498268	299.4084169	314.9416286	1.262676564	0	1.065738837	3911.579982	3883.580292	3954.847555	1	Bcd3-proximal
26	27	2	FALSE	9767.006922	34994.32411	18432.931	10	14228.56288	237.1977112	229.1502425	244.8953301	309.1125033	300.551613	315.3220805	1.721119096	0	1.000708854	4100.408528	4072.075384	4143.479262	1	Bcd3-proximal
27	28	2	FALSE	8164.496649	29151.15296	18501.99978	11	14152.34876	233.5344422	224.8519131	243.0057042	310.8336224	301.8805797	317.6535471	1.721119096	0	1.000708854	4290.917726	4259.915212	4331.104125	1	Bcd3-proximal
28	29	2	FALSE	8782.841214	31560.79456	18704.78748	12	14112.99234	229.9543295	220.0950288	238.5124471	312.5547415	302.5359862	321.7036806	1.675941615	0	0.615556106	4482.238011	4444.558786	4519.273694	1	Bcd3-proximal
29	30	2	FALSE	8923.17274	32070.53994	18881.43996	13	14058.4295	226.4103078	216.0465715	236.4048078	314.2306831	305.5802266	322.9951078	1.675941615	0	0.615556106	4673.635677	4639.873183	4715.053291	1	Bcd3-proximal
30	31	2	FALSE	9001.097181	32068.41051	18945.37275	14	14005.69378	222.9467354	211.1423143	231.1644084	315.9066247	306.0576526	327.4605211	1.434272993	0	0.085300806	4864.49045	4829.675563	4910.58454	1	Bcd3-proximal
31	32	2	FALSE	9467.886627	33520.94505	19086.92219	15	13960.24881	219.3201175	206.8144141	227.371689	317.3408977	307.0387174	327.9854342	1.434272993	0	0.085300806	5054.263239	5017.975149	5102.668186	1	Bcd3-proximal
32	33	2	FALSE	7781.232096	27717.95252	19267.81878	16	13914.98947	215.7758239	202.1197269	224.8826445	318.7751707	307.0859981	328.6495905	2.10829083	0	0.985961882	5242.517386	5207.784928	5294.646895	1	Bcd3-proximal
33	34	2	FALSE	8600.266672	30602.75599	19453.27465	17	13875.00322	212.9860035	202.4845114	223.150107	320.8834616	309.760953	330.0497524	2.10829083	0	0.985961882	5428.955292	5393.248862	5482.502328	1	Bcd3-proximal
34	35	2	FALSE	8129.459222	29132.74326	19320.69083	18	13835.85148	210.259512	198.6435252	221.4144982	322.9917524	312.5506058	332.7023393	2.651200227	0	1.849025227	5613.361955	5576.80055	5667.243786	1	Bcd3-proximal
35	36	2	FALSE	7995.392699	28667.73902	19454.84865	19	13796.71935	208.1378213	194.2727232	222.1909131	325.6429526	312.7473546	338.3521619	2.651200227	0	1.849025227	5795.614144	5748.914168	5845.047085	1	Bcd3-proximal
36	37	2	FALSE	7487.688205	26728.13103	19767.00364	20	13765.59985	206.064293	190.1595119	218.5836322	328.2941528	312.9006551	341.8170058	3.692996298	0	6.230927404	5975.652079	5925.017081	6023.271107	1	Bcd3-proximal
37	38	2	FALSE	7747.760517	27699.34948	19761.96476	21	13726.11353	205.0796299	189.5322418	217.2813896	331.9871491	315.1620623	346.676379	3.692996298	0	6.230927404	6153.528658	6097.720957	6197.462751	1	Bcd3-proximal
38	39	2	FALSE	7169.427069	25757.78518	19810.95011	22	13685.91803	204.1173186	187.3663829	221.2898858	335.6801454	317.6130081	354.6976696	5.781647003	0	10.81596117	6329.366698	6274.305051	6375.044145	1	Bcd3-proximal
39	40	2	FALSE	7026.008413	25257.88889	20129.54915	23	13652.68168	205.2655024	187.3146235	220.4415575	341.4617924	325.6004999	354.925113	5.781647003	0	10.81596117	6503.467311	6439.721258	6559.07559	1	Bcd3-proximal
40	41	2	FALSE	8700.471545	31114.91419	20246.11387	24	13631.50322	206.3876225	186.1558332	222.0946333	347.2434394	326.4861405	362.0023779	9.166770554	1.108599551	13.39560535	6676.212494	6614.280022	6722.378095	1	Bcd3-proximal
41	42	2	FALSE	8039.509337	28672.89425	20243.95013	25	13585.44399	210.8693941	191.100386	222.1199527	356.41021	335.9360494	367.137626	9.166770554	1.108599551	13.39560535	6848.236363	6803.905147	6892.948902	1	Bcd3-proximal
42	43	2	FALSE	8647.909393	31110.88052	20662.27611	26	13551.01898	215.2494294	194.3611027	229.6716273	365.5769806	342.5920377	382.2611751	12.89531677	6.368657345	19.74810809	7020.231523	6963.527837	7058.970431	1	Bcd3-proximal
43	44	2	FALSE	8131.380202	29161.41312	20795.69096	27	13524.25592	223.2585841	201.2375085	240.584604	378.4722973	356.2583407	400.5703814	12.89531677	6.368657345	19.74810809	7193.117008	7145.264358	7236.966805	1	Bcd3-proximal
44	45	2	FALSE	7208.148436	25775.70194	20915.19651	28	13494.29101	231.085931	203.1169333	253.4030553	391.3676141	364.3143589	419.1645594	15.12562948	6.724041783	23.42593077	7367.7886	7315.55558	7416.938141	1	Bcd3-proximal
45	46	2	FALSE	6400.715609	23337.27367	21026.81282	29	13479.41139	240.9659098	218.499546	262.9511335	406.4932436	383.3081252	426.2501881	15.12562948	6.724041783	23.42593077	7545.188331	7491.560109	7604.983768	1	Bcd3-proximal
46	47	2	FALSE	7946.44319	28661.91813	21219.80324	30	13452.4539	250.6216132	229.6957157	274.7835371	421.618873	399.4597167	447.1538761	16.16340528	9.651695227	22.07638936	7726.161547	7667.62235	7790.008187	1	Bcd3-proximal
47	48	2	FALSE	7136.896643	25770.82738	21343.08759	31	13416.5814	261.0959078	241.4815177	286.9268869	437.7822783	419.9642808	461.4573688	16.16340528	9.651695227	22.07638936	7911.490651	7854.988377	7974.443126	1	Bcd3-proximal
48	49	2	FALSE	7584.731049	27202.20026	21562.07615	32	13413.49909	271.332436	241.2741391	304.100757	453.9456836	427.7366249	485.354011	15.19112361	7.598910476	21.67598054	8101.807153	8045.148126	8161.068194	1	Bcd3-proximal
49	50	2	FALSE	6646.002362	23837.80097	21604.60037	33	13396.05595	280.3643133	248.1686934	313.541721	469.1368072	431.399496	500.5637112	15.19112361	7.598910476	21.67598054	8297.523624	8232.162263	8355.027973	1	Bcd3-proximal
50	51	2	FALSE	6401.261677	22861.02076	21560.8995	34	13364.86496	289.191167	264.5500422	320.7071641	484.3279308	458.7038699	516.3469663	13.02792893	2.81944861	20.1503669	8498.8858	8433.88154	8571.760756	1	Bcd3-proximal
51	52	2	FALSE	7875.856571	28209.82637	21982.74652	35	13323.72065	295.6544564	272.7787906	321.6463502	497.3558597	471.1165456	524.2656997	13.02792893	2.81944861	20.1503669	8705.87223	8643.504612	8775.82123	1	Bcd3-proximal
52	53	2	FALSE	8145.973441	29175.95537	22140.03973	36	13276.59624	301.9710292	274.0599265	332.189406	510.3837887	480.8500722	536.7242665	11.40544931	1.582254117	19.74612847	8918.352105	8852.772402	8978.378839	1	Bcd3-proximal
53	54	2	FALSE	8607.120751	31106.27475	22299.19552	37	13227.04486	306.5217362	288.1350784	335.654517	521.789238	500.6981949	554.4587664	11.40544931	1.582254117	19.74612847	9136.041227	9070.146363	9203.647395	1	Bcd3-proximal
54	55	2	FALSE	6910.682636	24815.17875	22634.6867	38	13162.61798	310.9691421	290.7163679	332.8809296	533.1946873	518.1971107	557.520813	10.78088677	0.715043674	18.31069744	9358.627471	9297.436497	9429.77654	1	Bcd3-proximal
55	56	2	FALSE	7892.591922	28679.00487	22782.97102	39	13082.49051	314.6910293	294.5102216	336.2324793	543.9755741	526.9570853	565.50883	10.78088677	0.715043674	18.31069744	9585.770443	9501.607512	9651.506419	1	Bcd3-proximal
56	57	2	FALSE	7796.2755	27720.4689	22797.90341	40	12983.48544	318.3284297	296.3243394	337.5075171	554.7564608	534.355976	574.7972429	10.60500799	0.274950214	18.61929989	9817.147004	9729.834724	9887.43511	1	Bcd3-proximal
57	58	2	FALSE	7698.726606	27708.70917	23016.40392	41	12889.64224	321.7073823	295.5030186	343.8237511	565.3614688	542.8971453	585.4409209	10.60500799	0.274950214	18.61929989	10052.45167	9956.939558	10131.15627	1	Bcd3-proximal
58	59	2	FALSE	7316.944855	26255.34519	23177.77689	42	12786.94014	325.0096328	305.8245158	346.2004434	575.9664768	558.4942501	596.3921955	9.944544266	0	14.23138213	10291.39155	10196.04458	10366.80922	1	Bcd3-proximal
59	60	2	FALSE	6644.894661	23806.75662	23170.7918	43	12675.37913	327.5764584	300.3128829	351.0249983	585.9110211	559.3686087	606.9945655	9.944544266	0	14.23138213	10533.64373	10435.57212	10610.9803	1	Bcd3-proximal
60	61	2	FALSE	6630.086038	23804.35993	23252.81025	44	12554.95922	330.085017	302.0100029	355.8326165	595.8555653	568.1666814	621.4296062	8.007287768	0	11.00631354	10778.86214	10687.18721	10842.7354	1	Bcd3-proximal
61	62	2	FALSE	6921.158042	25254.75546	23467.96132	45	12425.6804	330.5993749	297.8935328	362.528474	603.8628531	572.3198833	634.1347681	8.007287768	0	11.00631354	11026.56393	10948.31976	11082.86999	1	Bcd3-proximal
62	63	2	FALSE	6904.61982	24804.4389	23570.98184	46	12287.54268	331.1020569	295.385832	365.5174666	611.8701409	574.5926449	644.8608942	5.721697865	0	7.686297178	11276.23595	11210.24613	11327.7834	1	Bcd3-proximal
63	64	2	FALSE	6732.44979	24288.91168	23665.14345	47	12140.54605	329.307738	292.4772252	362.659939	617.5918387	580.5395082	651.1886244	5.721697865	0	7.686297178	11527.22801	11479.55705	11572.03335	1	Bcd3-proximal
64	65	2	FALSE	5917.776324	21367.54089	23750.44616	48	11984.69052	327.5541502	289.1056718	357.8129473	623.3135366	583.8071879	655.4175789	3.732115877	0	5.395236751	11778.89137	11751.61808	11796.34809	1	Bcd3-proximal
65	66	2	FALSE	6331.415774	22848.24709	23826.88997	49	11819.97609	323.8507869	284.6064341	351.5480009	627.0456525	585.3846464	656.3736737	3.732115877	0	5.395236751	12030.4956	12002.02815	12042.90743	1	Bcd3-proximal
66	67	2	FALSE	6234.482336	22354.80392	23894.47487	50	11646.40275	320.2314899	278.9011368	344.1523594	630.7777684	586.1399152	658.2941548	1.863735018	0	2.708943133	12281.3403	12244.80946	12307.25425	1	Bcd3-proximal
67	1	3	FALSE	8100.725101	29579.908	21635.85371	-16	20930.63128	0	0	0	0	0	0	0.190820987	0	0	269.3943156	255.4910123	295.5262094	1	Bcd3-proximal
68	2	3	FALSE	8381.044805	30521.28939	21017.1456	-15	20587.70759	0.190820987	0	0	0.190820987	0	0	0.190820987	0	0	270.2491484	256.2340249	294.1698796	1	Bcd3-proximal
69	3	3	FALSE	8486.763769	31020.69602	20524.26029	-14	20259.65407	0.377310337	0	0	0.381641974	0	0	0.668987797	0	0.377475935	270.8604435	256.1109794	293.4772153	1	Bcd3-proximal
70	4	3	FALSE	8594.243563	31503.52403	20218.56902	-13	19946.47073	1.037733189	0	0.377475935	1.050629771	0	0.377475935	0.668987797	0	0.377475935	271.3446694	256.8624102	292.5239863	1	Bcd3-proximal
71	5	3	FALSE	8670.67618	31967.04799	19795.77896	-12	19648.15757	1.683164443	0	0.746383166	1.719617567	0	0.75495187	5.132953364	3.866028444	7.309325294	271.9150641	257.02735	291.2527551	1	Bcd3-proximal
72	6	3	FALSE	8558.779781	31487.60849	19707.76865	-11	19364.71458	6.777909974	3.866028444	7.606907327	6.852570931	3.866028444	7.624580679	5.132953364	3.866028444	7.309325294	273.16207	257.2705875	292.9486471	1	Bcd3-proximal
73	7	3	FALSE	9037.350949	33399.78969	19569.0262	-10	19096.14176	11.75700478	7.644298043	14.49254442	11.9855243	7.732056889	14.6589232	15.23249112	14.12137128	16.32328078	275.9132834	259.0137091	295.7651617	1	Bcd3-proximal
74	8	3	FALSE	8513.859697	31487.86662	19063.26003	-9	18842.43913	26.7226119	21.69787483	31.54502298	27.21801542	22.00288817	32.09353661	15.23249112	14.12137128	16.32328078	281.7864501	267.769988	298.5446332	1	Bcd3-proximal
75	9	3	FALSE	9079.855801	33408.67473	18603.60666	-8	18603.60666	41.34849973	35.04502637	47.57974673	42.45050654	35.7973802	48.8485241	26.00350051	23.75389571	27.62425182	292.5980982	279.1531606	307.1521598	1	Bcd3-proximal
76	10	3	FALSE	8768.75176	32450.24691	18479.67081	-7	18379.64438	66.41338929	60.99976259	73.29597814	68.45400705	62.5429149	76.02314427	26.00350051	23.75389571	27.62425182	310.8370449	296.9026962	324.2388842	1	Bcd3-proximal
77	11	3	FALSE	8262.846395	30536.45556	18678.81056	-6	18170.55227	90.90930586	84.34073889	96.03567352	94.45750755	87.32321173	100.1818903	32.72614759	29.62280687	36.40271515	338.9472183	324.5090699	348.378977	1	Bcd3-proximal
78	12	3	FALSE	8229.90847	30540.80465	18290.47027	-5	18038.45311	121.5718122	113.4555496	125.3489505	127.1836551	119.4900827	130.774333	32.72614759	29.62280687	36.40271515	379.5445223	367.4369784	388.5366394	1	Bcd3-proximal
79	13	3	FALSE	9333.860788	34365.00498	18464.25482	-4	17938.35826	151.5382797	142.0873508	156.1861793	159.9098027	150.2616851	164.9843829	32.65264877	29.16053938	35.62262498	434.9060912	420.9613719	444.587828	1	Bcd3-proximal
80	14	3	FALSE	9691.342051	35782.48464	18280.66367	-3	17811.29585	180.7510095	170.860317	186.6729526	192.5624515	181.6341965	198.9062374	32.65264877	29.16053938	35.62262498	506.8597441	489.6519392	520.607143	1	Bcd3-proximal
81	15	3	FALSE	8557.887783	31521.7455	18031.29066	-2	17677.91395	209.3006103	199.9611065	219.9376758	225.2151003	215.1294149	235.0661199	25.60434348	23.36993188	27.99441453	596.6913659	577.4446682	611.0823023	1	Bcd3-proximal
82	16	3	FALSE	8352.673159	31027.15917	18138.08605	-1	17531.5948	230.15383	219.5060393	241.7223871	250.8194438	239.7137828	262.3022428	25.60434348	23.36993188	27.99441453	704.7452513	685.4734313	721.5415755	1	Bcd3-proximal
83	17	3	FALSE	9219.251722	33900.64599	18119.32849	0	17374.03819	250.5336815	236.1545219	262.6570996	276.4237873	262.2614595	288.6918935	14.49275731	11.77978146	18.55508853	830.8116759	809.4999242	850.1500554	1	Bcd3-proximal
84	18	3	FALSE	8761.290106	32462.71188	18040.93965	1	17196.90465	259.3393243	250.1777369	268.7943643	290.9165446	280.1871126	300.8463072	14.49275731	11.77978146	18.55508853	973.6133173	952.7653585	993.700375	1	Bcd3-proximal
85	19	3	FALSE	8344.420717	31499.28111	18153.08423	2	17007.13306	267.9450789	261.3423907	275.3182896	305.4093019	299.6729246	313.2715923	5.478629867	0	8.751291847	1131.553579	1110.080925	1152.885962	1	Bcd3-proximal
86	20	3	FALSE	8616.702597	32459.11902	18167.95405	3	16807.95255	267.3413555	261.169362	272.4933165	310.8879317	306.1964658	315.9685269	5.478629867	0	8.751291847	1302.406592	1279.614778	1320.178583	1	Bcd3-proximal
87	21	3	FALSE	8523.130029	31966.66613	18268.49226	4	16657.9258	266.7513366	260.5300288	273.8648205	316.3665616	309.7659094	321.8107858	1.464908365	0	2.424805013	1483.966814	1460.565538	1500.011702	1	Bcd3-proximal
88	22	3	FALSE	8771.972726	32924.29743	18376.12966	5	16569.634	262.1609896	254.6159972	269.7988269	317.83147	310.4439955	323.0895611	1.464908365	0	2.424805013	1673.982192	1648.386309	1689.340748	1	Bcd3-proximal
89	23	3	FALSE	9615.62959	36281.56199	18346.21764	6	16475.49759	257.6748435	248.836214	266.7161445	319.2963783	310.4439955	326.5477979	0.296420462	0	0	1870.423681	1846.258116	1892.337807	1	Bcd3-proximal
90	24	3	FALSE	8479.430367	31518.43029	18357.76785	7	16364.2051	252.122045	243.5236235	260.661688	319.5927988	310.7085053	326.6778358	0.296420462	0	0	2071.466434	2048.003564	2095.089333	1	Bcd3-proximal
91	25	3	FALSE	8856.722922	33402.64547	18491.07338	8	16254.83432	246.6952951	239.3348595	254.7446677	319.8892193	312.4854767	326.6778358	0.217345237	0	0	2275.542445	2248.725145	2298.394735	1	Bcd3-proximal
92	26	3	FALSE	8128.622729	30553.37787	18736.65415	9	16184.48777	241.3126571	233.9019582	248.9619637	320.1065645	312.4854767	326.6778358	0.217345237	0	0	2481.324747	2455.493557	2502.946277	1	Bcd3-proximal
93	27	3	FALSE	8928.38936	33884.64407	18827.70703	10	16115.22091	236.052205	228.5923837	243.3105271	320.3239097	312.4854767	326.6778358	0.479431419	0	0	2687.703861	2657.78314	2705.829634	1	Bcd3-proximal
94	28	3	FALSE	9364.496518	35351.36687	19067.66639	11	16029.04539	231.1732514	224.8825629	237.7873782	320.8033412	313.8749958	326.6778358	0.479431419	0	0	2893.775575	2863.79146	2910.323086	1	Bcd3-proximal
95	29	3	FALSE	8762.237241	33402.43	19057.22381	12	15987.78059	226.40505	219.7777287	232.8432317	321.2827726	313.8749958	327.8069788	0.736055841	0	0	3098.797796	3070.193082	3112.177916	1	Bcd3-proximal
96	30	3	FALSE	8327.452357	31507.42344	19293.69458	13	15926.29984	222.0017112	216.1619697	227.5576903	322.0188284	315.7143294	328.8226853	0.736055841	0	0	3302.178043	3273.997817	3316.449142	1	Bcd3-proximal
97	31	3	FALSE	8251.475524	31511.18699	19376.6135	14	15865.11804	217.6983282	211.2550929	222.7668976	322.7548843	316.8756661	328.8226853	0.73587244	0	0	3503.432772	3477.663322	3521.811744	1	Bcd3-proximal
98	32	3	FALSE	7880.608416	30066.68047	19423.15213	15	15814.49565	213.4924486	206.4596023	219.6589055	323.4907567	316.8756661	330.2167152	0.73587244	0	0	3702.165168	3673.441314	3724.142227	1	Bcd3-proximal
99	33	3	FALSE	8251.312391	31484.25049	19745.3799	16	15764.32567	209.3820424	201.7729694	214.9476884	324.2266291	316.8756661	331.1359219	0.632849683	0	0	3898.049791	3866.418002	3924.474484	1	Bcd3-proximal
100	34	3	FALSE	7029.034731	26738.10358	19911.65406	17	15719.52283	205.2619198	197.192723	210.0683759	324.8594788	316.8756661	331.1359219	0.632849683	0	0	4090.814801	4056.543839	4121.409461	1	Bcd3-proximal
101	35	3	FALSE	8847.064309	33883.87052	19890.02792	18	15677.29793	201.2353239	192.7164481	205.2998238	325.4923285	316.8756661	331.1359219	0.42658643	0	0	4280.23643	4242.799427	4314.669897	1	Bcd3-proximal
102	36	3	FALSE	8332.289874	31993.7167	20021.22252	19	15634.0899	197.0938685	189.3344165	200.6395178	325.9189149	317.6615788	331.1359219	0.42658643	0	0	4466.119942	4429.111411	4502.66626	1	Bcd3-proximal
103	37	3	FALSE	8135.678312	31031.88172	20294.42255	20	15598.81252	193.0464241	185.0365253	196.0850007	326.3455014	317.9036978	331.1359219	0.939580971	0	0	4648.322048	4606.8128	4684.657167	1	Bcd3-proximal
104	38	3	FALSE	7619.75906	29107.53373	20497.47072	21	15553.29049	189.6038512	182.2522826	192.2235065	327.2850823	319.8918925	332.0408729	0.939580971	0	0	4826.783031	4784.131458	4864.748061	1	Bcd3-proximal
105	39	3	FALSE	7589.787062	29125.22645	20534.93411	22	15510.2581	186.2394248	178.7234551	188.8880141	328.2246633	319.8918925	332.7879294	2.44787373	0	3.36663497	5001.512631	4949.461771	5041.674206	1	Bcd3-proximal
106	40	3	FALSE	6812.983024	26275.00551	20637.8976	23	15473.73775	184.4596635	175.5945512	189.795405	330.672537	320.1922869	337.8643996	2.44787373	0	3.36663497	5172.670925	5113.728819	5226.569766	1	Bcd3-proximal
107	41	3	FALSE	8311.526025	31984.5209	20971.46211	24	15452.37893	182.7203029	173.8850491	189.3974459	333.1204108	323.2296263	342.0789672	5.390801937	0	8.77048366	5340.506332	5277.017551	5401.405137	1	Bcd3-proximal
108	42	3	FALSE	7193.327201	27702.18197	20918.52267	25	15400.01435	183.963354	172.4200031	190.2495547	338.5112127	325.6751819	347.2737115	5.390801937	0	8.77048366	5505.508824	5443.364315	5569.203405	1	Bcd3-proximal
109	43	3	FALSE	6181.596119	23876.72182	21170.6234	26	15364.24657	185.1781878	170.4075867	192.604635	343.9020146	327.3122416	350.8997437	9.399608955	0	14.69888392	5668.256143	5607.325804	5730.990348	1	Bcd3-proximal
110	44	3	FALSE	6366.83449	24352.28134	21281.04414	27	15335.08601	190.3742519	168.4397378	201.4465848	353.3016236	331.8543714	364.4538768	9.399608955	0	14.69888392	5829.606754	5757.080219	5894.662757	1	Bcd3-proximal
111	45	3	FALSE	7015.546134	27192.89364	21261.43352	28	15302.54894	195.4523653	169.9701412	210.6663016	362.7012325	337.5763923	378.2996979	13.46999714	5.68957571	19.19351207	5990.465001	5910.793606	6059.314372	1	Bcd3-proximal
112	46	3	FALSE	5665.98037	21972.33866	21527.7874	29	15289.50688	204.4855938	174.8043031	224.8173251	376.1712297	350.9331678	394.7283743	13.46999714	5.68957571	19.19351207	6151.959749	6066.710601	6234.322997	1	Bcd3-proximal
113	47	3	FALSE	6090.4512	23405.31219	21597.20384	30	15261.81511	213.3137679	176.3888849	236.2626168	389.6412268	356.4572395	412.8100199	17.60254119	13.34249831	22.86308365	6315.215039	6242.390358	6396.963914	1	Bcd3-proximal
114	48	3	FALSE	6248.625862	24353.23943	21612.11273	31	15222.15198	226.0740866	192.7614817	247.8540313	407.243768	372.58557	430.8801935	17.60254119	13.34249831	22.86308365	6481.539227	6405.176732	6561.620107	1	Bcd3-proximal
115	49	3	FALSE	6678.586744	25802.33006	21736.64167	32	15221.78511	238.544746	200.8343514	261.5838229	424.8463092	387.8524952	447.6775484	20.31309432	13.35272046	31.08371841	6652.163875	6557.69383	6731.035155	1	Bcd3-proximal
116	50	3	FALSE	6632.608718	25784.74199	21917.477	33	15203.16438	253.4428746	225.269165	268.0541754	445.1594035	414.15797	463.8353407	20.31309432	13.35272046	31.08371841	6828.344849	6734.014119	6920.035207	1	Bcd3-proximal
117	51	3	FALSE	6633.134049	25777.86478	22178.04086	34	15170.26341	268.0028156	243.286621	290.7741129	465.4724978	436.2176923	484.9789267	19.29781977	12.05946836	28.30724364	7011.139976	6915.970187	7079.809205	1	Bcd3-proximal
118	52	3	FALSE	7026.977345	27220.78946	22322.25088	35	15124.41439	281.2169715	255.74427	301.7056195	484.7703176	459.8241049	505.95373	19.29781977	12.05946836	28.30724364	7201.306125	7098.869156	7270.499115	1	Bcd3-proximal
119	53	3	FALSE	6906.65231	26740.97577	22441.11996	36	15071.86934	294.131166	274.4292386	315.8777867	504.0681374	482.818637	526.8288541	14.84379282	4.696176862	23.75663581	7399.312838	7282.648458	7465.911113	1	Bcd3-proximal
120	54	3	FALSE	6641.454756	25807.49812	22818.08418	37	15014.38926	302.2981814	285.6563922	323.7410121	518.9119302	502.3392143	539.6416808	14.84379282	4.696176862	23.75663581	7605.103989	7495.430135	7670.41282	1	Bcd3-proximal
121	55	3	FALSE	5928.456284	22947.39633	22788.82303	38	14939.23677	310.2798055	292.0635525	333.8652413	533.755723	519.0452497	556.8009635	10.42811416	0	17.71968686	7818.393473	7699.580498	7895.087188	1	Bcd3-proximal
122	56	3	FALSE	6001.52967	22933.37283	22804.02171	39	14846.49051	313.6645681	294.9108708	333.3976456	544.1838372	526.8608148	564.9494585	10.42811416	0	17.71968686	8038.501205	7902.502724	8116.911118	1	Bcd3-proximal
123	57	3	FALSE	6048.008096	23403.93825	22945.92564	40	14732.46124	316.9724965	297.6477118	339.870169	554.6119513	534.9444546	571.991033	7.453725321	0	12.79039085	8264.660392	8134.133343	8344.903941	1	Bcd3-proximal
124	58	3	FALSE	6454.531782	24843.00556	23335.15549	41	14627.24544	317.2309462	294.6179059	342.9145298	562.0656767	542.0800347	585.5267327	7.453725321	0	12.79039085	8495.93011	8383.07418	8569.220925	1	Bcd3-proximal
125	59	3	FALSE	5609.638232	21975.38154	23333.82889	42	14512.40909	317.483529	294.7595561	346.7269828	569.519402	547.7315998	595.6751353	5.49552952	0	8.663642804	8731.389928	8633.034037	8809.089441	1	Bcd3-proximal
126	60	3	FALSE	5613.354748	21468.09125	23421.33547	43	14387.9522	315.7721824	294.9843981	343.8148284	575.0149315	555.102489	603.2547782	5.49552952	0	8.663642804	8970.072512	8875.177765	9053.547331	1	Bcd3-proximal
127	61	3	FALSE	5172.537755	20029.34887	23482.12077	44	14253.87475	314.0996834	292.183685	339.8633614	580.510461	559.4569199	606.5388682	4.044815513	0	5.250805625	9211.077962	9126.417691	9289.111818	1	Bcd3-proximal
128	62	3	FALSE	5958.397135	23387.15789	23585.83286	45	14110.17676	311.0144361	288.2114902	341.21829	584.5552765	561.6520452	611.5416621	4.044815513	0	5.250805625	9453.510394	9380.738421	9524.317863	1	Bcd3-proximal
129	63	3	FALSE	5966.040443	23370.85109	23660.76381	46	13956.85822	307.9992239	281.6690894	340.4164999	588.6000921	563.9759167	621.4991513	2.881278936	0	4.328882273	9696.554777	9642.956257	9756.186379	1	Bcd3-proximal
130	64	3	FALSE	5478.134164	21024.10874	23726.07421	47	13793.91914	303.8889205	275.2752011	332.7406998	591.481371	563.9759167	622.6602626	2.881278936	0	4.328882273	9939.41923	9902.819467	9978.421384	1	Bcd3-proximal
131	65	3	FALSE	5467.328634	21486.76719	23781.76406	48	13621.3595	299.8719209	269.026454	329.6278069	594.3626499	563.9759167	623.4581677	1.898850349	0	2.619602331	10181.39246	10154.72548	10199.75782	1	Bcd3-proximal
132	66	3	FALSE	5379.185612	21022.77935	23827.83337	49	13439.17932	294.9636787	262.9195535	322.1452557	596.2615003	563.9759167	626.1652244	1.898850349	0	2.619602331	10421.79167	10392.26457	10439.42045	1	Bcd3-proximal
133	67	3	FALSE	5197.526259	20063.82198	23864.28212	50	13247.37859	290.1668535	256.9512796	314.8325584	598.1603506	563.9759167	626.1652244	0.948740902	0	1.29974628	10660.00681	10629.1099	10695.90789	1	Bcd3-proximal
134	1	4	FALSE	6348.132559	25296.28594	20230.5658	-16	19751.80004	1.816402059	0	0	1.816402059	0	0	6.414970886	2.62227544	10.35679335	312.8418922	274.7877359	355.2057188	1	Bcd3-proximal
135	2	4	FALSE	5856.631642	23417.50699	20182.97208	-15	19424.86408	8.190140619	2.62227544	11.08894494	8.231372946	2.62227544	11.08894494	6.414970886	2.62227544	10.35679335	320.2277882	293.1235665	353.5754874	1	Bcd3-proximal
136	3	4	FALSE	5707.298785	22958.02331	19757.57162	-14	19112.38102	14.41919531	5.185025227	21.92617084	14.64634383	5.24455088	22.17788989	10.2348471	7.905171619	13.45501384	328.3971939	303.0421713	354.43366	1	Bcd3-proximal
137	4	4	FALSE	5769.080934	23407.51536	18814.35084	-13	18814.35084	24.32672668	14.25144265	35.08086627	24.88119093	14.42866838	35.83824155	10.2348471	7.905171619	13.45501384	338.5154266	313.8195378	366.3781395	1	Bcd3-proximal
138	5	4	FALSE	5615.074477	22485.34918	18605.1555	-12	18530.77355	34.00935709	21.32181234	47.71014992	35.11603804	21.83962255	49.26386087	15.34410725	12.94211926	17.95264298	351.7511302	325.1733995	380.4059783	1	Bcd3-proximal
139	6	4	FALSE	5662.666416	22960.11385	18491.56616	-11	18261.64916	48.58145193	36.76699884	63.10720418	50.46014528	37.64074799	65.97384823	15.34410725	12.94211926	17.95264298	369.5370443	343.6176806	402.1062784	1	Bcd3-proximal
140	7	4	FALSE	6410.910224	25772.45068	18190.08511	-10	18006.97765	62.82276022	52.50777754	78.29813452	65.80425253	54.37793931	81.68337123	18.83840697	16.16755134	22.40050338	393.2451765	366.3127028	425.3643822	1	Bcd3-proximal
141	8	4	FALSE	5948.552711	23916.72839	18019.51377	-9	17766.75904	80.23509053	70.90885046	93.90509221	84.6426595	73.49474859	99.78517084	18.83840697	16.16755134	22.40050338	424.3165349	395.2509515	451.3269401	1	Bcd3-proximal
142	9	4	FALSE	5919.26435	23855.78663	17941.02611	-8	17540.99331	97.25216094	85.90543394	109.3529701	103.4810665	94.74590718	117.7349565	19.06959927	16.54147964	22.37649472	464.005075	439.8153963	490.1728641	1	Bcd3-proximal
143	10	4	FALSE	6549.426764	26700.62528	18104.74158	-7	17329.68048	114.1141362	104.4943409	125.0268073	122.5506657	113.6318334	135.0887506	19.06959927	16.54147964	22.37649472	513.3404025	489.9723719	538.1239135	1	Bcd3-proximal
144	11	4	FALSE	6099.68196	24838.76366	17580.96939	-6	17132.82053	130.5933445	115.1249904	143.7809499	141.620265	128.0443329	156.2906361	16.25634908	13.50453767	18.73246013	573.0789324	552.4697683	586.5200123	1	Bcd3-proximal
145	12	4	FALSE	5037.983665	20611.18449	17729.06487	-5	17008.2909	143.8852247	127.204713	156.4121781	157.8766141	143.5274542	171.6614722	16.25634908	13.50453767	18.73246013	643.5469782	618.7805741	667.741657	1	Bcd3-proximal
146	13	4	FALSE	5315.553898	21559.12465	17639.91235	-4	16914.50785	156.8753792	144.9491538	171.9819541	174.1329632	159.4199454	189.7997737	11.87049236	8.875776283	14.71698906	724.8049194	692.6779148	760.0989951	1	Bcd3-proximal
147	14	4	FALSE	5364.659875	22001.92391	17530.69129	-3	16796.83669	165.1848004	155.1428627	174.9480296	186.0034555	174.1412368	197.9265604	11.87049236	8.875776283	14.71698906	816.4525124	777.460039	856.1873147	1	Bcd3-proximal
148	15	4	FALSE	5724.685347	23424.92985	17630.52948	-2	16673.69759	173.3055978	165.6214725	182.3303344	197.8739479	190.6536686	207.8781458	7.745757892	4.031021099	11.76904505	917.917058	882.4445331	954.0682821	1	Bcd3-proximal
149	16	4	FALSE	5647.535072	22952.07188	17489.06166	-1	16538.4035	177.1173186	169.8397267	186.7742985	205.6197058	199.5320834	215.3448195	7.745757892	4.031021099	11.76904505	1028.299399	995.4900686	1064.236891	1	Bcd3-proximal
150	17	4	FALSE	5524.091569	22945.70226	17495.07167	0	16393.0229	180.8425134	169.3291702	190.9014786	213.3654637	204.5510675	222.4548134	5.056967055	0.259907029	9.001360853	1146.657078	1116.594957	1182.077867	1	Bcd3-proximal
151	18	4	FALSE	6195.876104	25779.9594	17826.26292	1	16230.60193	181.7943554	170.3830486	191.4818843	218.4224307	208.5333323	226.7361126	5.056967055	0.259907029	9.001360853	1271.923406	1241.6579	1300.239091	1	Bcd3-proximal
152	19	4	FALSE	5532.414597	22947.5558	17455.24464	2	16054.02686	182.7245906	170.6702564	190.9350225	223.4793978	213.9396433	233.588199	3.773737895	0	5.787777221	1403.090102	1370.497379	1430.427639	1	Bcd3-proximal
153	20	4	FALSE	6123.65577	25296.50874	17385.79744	3	15868.76604	182.3504803	168.9810058	190.6482411	227.2531357	215.7757406	235.4877435	3.773737895	0	5.787777221	1539.173973	1505.679539	1571.360666	1	Bcd3-proximal
154	21	4	FALSE	5385.096071	22472.57245	17397.11549	4	15729.43744	181.9848623	169.9370152	190.5595297	231.0268736	220.8981688	239.7571369	3.192242431	0	5.316540942	1679.292502	1640.53523	1713.456846	1	Bcd3-proximal
155	22	4	FALSE	5753.381908	23869.79398	17462.66584	5	15647.07877	181.0460483	169.7459112	189.0904548	234.219116	222.5936392	242.610778	3.192242431	0	5.316540942	1822.63943	1783.271561	1858.949273	1	Bcd3-proximal
156	23	4	FALSE	6434.384205	26702.33551	17453.51677	6	15557.97566	180.1285455	168.7652717	188.9454106	237.4113584	224.414637	244.944797	3.366169419	0	6.556760222	1968.519813	1932.40795	2001.491614	1	Bcd3-proximal
157	24	4	FALSE	6212.891632	25753.15081	17620.25329	7	15452.93234	179.4057969	167.8809987	189.1944457	240.7775279	229.6228898	250.3417724	3.366169419	0	6.556760222	2116.35931	2087.31094	2143.450753	1	Bcd3-proximal
158	25	4	FALSE	5681.700427	23431.76284	17619.98951	8	15350.22124	178.6994547	165.3355197	190.9110318	244.1436973	232.3093073	254.1250095	4.075135506	0	5.593773124	2265.690702	2235.11836	2295.248879	1	Bcd3-proximal
159	26	4	FALSE	6302.063631	26221.88257	17680.5561	9	15284.26884	178.7181126	167.4073288	188.7379511	248.2188328	237.8081433	257.5514914	4.075135506	0	5.593773124	2416.182757	2388.945762	2445.389376	1	Bcd3-proximal
160	27	4	FALSE	5948.077422	24828.15793	17903.46212	10	15218.5956	178.736347	166.3415396	189.9096875	252.2939683	240.7590969	265.5604342	4.025370839	0	5.951041952	2567.568002	2537.591606	2604.917047	1	Bcd3-proximal
161	28	4	FALSE	6164.256193	25761.62563	17880.34788	11	15137.22156	178.7044027	166.3617783	190.1385418	256.3193391	244.3211402	268.7964875	4.025370839	0	5.951041952	2719.613478	2687.412447	2754.454749	1	Bcd3-proximal
162	29	4	FALSE	6084.631243	25299.44696	17735.55525	12	15096.9823	178.6731836	168.0027799	188.8143637	260.34471	249.013924	273.1072973	3.326836627	0	5.790737608	2872.102912	2841.698471	2910.681509	1	Bcd3-proximal
163	30	4	FALSE	5391.375862	22500.69628	18021.96406	13	15038.369	177.944139	169.3022965	188.5496623	263.6715466	254.7140588	276.4806193	3.326836627	0	5.790737608	3024.787639	2991.677843	3060.147716	1	Bcd3-proximal
164	31	4	FALSE	5860.501984	24351.94176	18024.80356	14	14980.35445	177.2316437	168.7903204	186.5262696	266.9983832	254.8830414	278.0384674	2.787998461	0	5.015534822	3177.429147	3143.966791	3215.518831	1	Bcd3-proximal
165	32	4	FALSE	4998.528887	21066.94129	18283.77984	15	14932.01897	175.9964838	167.6508355	184.2714111	269.7863817	260.9334384	280.2575971	2.787998461	0	5.015534822	3329.777002	3298.091966	3363.276398	1	Bcd3-proximal
166	33	4	FALSE	5231.740546	22005.65058	18387.83515	16	14883.88647	174.7893621	165.9561907	184.8444766	272.5743801	261.9373884	280.5200949	2.630392595	0	4.065792449	3481.605782	3449.217008	3521.190371	1	Bcd3-proximal
167	34	4	FALSE	5586.617555	23443.99383	18666.47854	17	14840.97446	173.4520362	164.9673093	180.648507	275.2047727	266.1514188	283.6006743	2.630392595	0	4.065792449	3632.713156	3598.068324	3672.624961	1	Bcd3-proximal
168	35	4	FALSE	4453.711557	18739.02456	18634.59849	18	14800.08554	172.1450675	161.8693606	178.1029285	277.8351653	268.0148412	284.4019081	2.511433523	0	4.31665518	3782.925038	3746.31671	3838.771054	1	Bcd3-proximal
169	36	4	FALSE	6027.762772	25292.94156	18652.59298	19	14758.39692	170.748808	159.1385827	176.835577	280.3465989	269.142482	289.126233	2.511433523	0	4.31665518	3932.086917	3891.63917	3982.883726	1	Bcd3-proximal
170	37	4	FALSE	5265.103895	22019.29605	18883.47612	20	14724.82184	169.3842436	158.9206652	175.9624122	282.8580324	271.3012426	290.2310948	2.332647461	0	2.122898714	4080.0653	4040.396474	4128.878932	1	Bcd3-proximal
171	38	4	FALSE	5874.114887	24815.48215	18993.96095	21	14681.94491	167.8718687	159.1583751	173.9355016	285.1906798	276.3017505	290.6080668	2.332647461	0	2.122898714	4226.735091	4183.122074	4285.489966	1	Bcd3-proximal
172	39	4	FALSE	5999.646397	25290.98948	19155.43338	22	14639.91514	166.3938248	155.755082	171.6307855	287.5233273	277.4043376	292.9448119	2.32355198	0	3.34268408	4371.990969	4326.562955	4428.157135	1	Bcd3-proximal
173	40	4	FALSE	5532.671717	23419.93634	19235.20231	23	14604.74702	164.9402369	153.7090223	173.2669036	289.8468793	279.4832423	301.2689591	2.32355198	0	3.34268408	4515.747946	4461.122862	4566.842696	1	Bcd3-proximal
174	41	4	FALSE	5388.167798	22491.16855	19323.77901	24	14583.59351	163.5196455	150.2198275	172.9310065	292.1704313	279.6896278	301.5837706	2.767468688	0	4.170774152	4657.949391	4598.528652	4706.703463	1	Bcd3-proximal
175	42	4	FALSE	4778.541732	20141.24909	19187.56345	25	14533.81099	162.5752183	149.5498623	171.5936964	294.9378999	281.3986735	302.2477225	2.767468688	0	4.170774152	4798.593385	4732.13855	4843.391222	1	Bcd3-proximal
176	43	4	FALSE	5204.647834	22013.95097	19423.00899	26	14499.04426	161.6522295	146.8317181	172.3613802	297.7053686	281.3986735	311.747527	3.942816138	0	7.943421628	4937.720198	4871.743722	4984.400527	1	Bcd3-proximal
177	44	4	FALSE	5122.766687	21561.27171	19554.37402	27	14470.96277	161.92554	147.102465	171.8006581	301.6481848	285.4436807	316.1014464	3.942816138	0	7.943421628	5075.476156	5008.188101	5122.482446	1	Bcd3-proximal
178	45	4	FALSE	4745.806669	20144.10899	19800.23187	28	14439.22207	162.1926464	146.8759208	175.740449	305.5910009	289.4841986	319.921008	5.102469698	0	9.320434563	5212.040443	5140.797078	5250.771076	1	Bcd3-proximal
179	46	4	FALSE	5033.362056	21533.98661	19774.13067	29	14425.93225	163.613343	145.6370865	180.7350426	310.6934706	292.1453171	327.08167	5.102469698	0	9.320434563	5347.672237	5272.687386	5380.927666	1	Bcd3-proximal
180	47	4	FALSE	4627.227839	19676.6708	19815.54828	30	14398.81144	165.0017898	146.0405219	186.0708311	315.7959403	297.8308402	336.1133749	6.501907031	0	10.04929642	5482.648168	5408.041837	5528.492706	1	Bcd3-proximal
181	48	4	FALSE	4312.647586	18287.80169	20214.97378	31	14360.94129	167.7581562	151.1868644	184.9572706	322.2978473	305.937563	341.0345653	6.501907031	0	10.04929642	5617.328574	5536.055564	5666.78654	1	Bcd3-proximal
182	49	4	FALSE	4721.309761	20149.49063	19976.56061	32	14359.23081	170.4519531	153.9850458	188.2666869	328.7997544	314.1388058	346.1822887	7.379926927	0	14.07390672	5752.064912	5672.603955	5806.729725	1	Bcd3-proximal
183	50	4	FALSE	4353.37359	18698.09937	20062.31521	33	14341.00904	173.9626207	159.8802004	190.2934802	336.1796813	321.2240691	355.8102833	7.379926927	0	14.07390672	5887.228646	5805.312517	5942.019981	1	Bcd3-proximal
184	51	4	FALSE	4601.606414	19665.86327	20172.8227	34	14309.24755	177.3935962	164.3740529	193.4608659	343.5596082	326.999391	360.0540191	6.125576401	0	11.24550914	6023.115586	5943.61264	6079.212439	1	Bcd3-proximal
185	52	4	FALSE	4740.849483	20164.11124	20386.88488	35	14265.98929	179.4923379	164.1651113	192.7797992	349.6851846	333.844993	366.0532745	6.125576401	0	11.24550914	6159.850744	6080.069073	6220.2785	1	Bcd3-proximal
186	53	4	FALSE	5146.169044	22002.77982	20459.87885	36	14216.28036	181.5434383	161.5138237	198.9994816	355.810761	334.7555194	369.4937553	5.077672552	0	8.652171685	6297.47949	6220.974359	6367.51592	1	Bcd3-proximal
187	54	4	FALSE	4975.982533	21089.87152	20438.79515	37	14162.51401	182.5000748	161.0715645	201.4321591	360.8884336	339.4627845	376.9218413	5.077672552	0	8.652171685	6435.936901	6358.153832	6508.57431	1	Bcd3-proximal
188	55	4	FALSE	4756.633902	20156.48454	20977.75079	38	14092.54691	183.4349956	160.5985912	204.4987753	365.9661061	341.1232902	385.7490577	6.233901459	0	12.15840078	6575.166905	6497.256722	6648.689879	1	Bcd3-proximal
189	56	4	FALSE	4203.111745	17827.41798	20777.10334	39	14005.78648	185.5049227	164.3128248	206.2075615	372.2000076	348.0895768	393.4814128	6.233901459	0	12.15840078	6715.224766	6648.005202	6790.778893	1	Bcd3-proximal
190	57	4	FALSE	5064.747779	21566.34475	20924.0261	40	13898.7523	187.5278624	166.2881954	205.3700979	378.433909	357.424264	397.6025839	8.090161801	0	16.72029762	6856.221032	6800.725003	6924.422748	1	Bcd3-proximal
191	58	4	FALSE	4209.456818	17814.64872	20947.63595	41	13799.27752	191.3611417	166.461033	209.910432	386.5240708	367.0816321	403.6540479	8.090161801	0	16.72029762	6998.413719	6947.428892	7059.688569	1	Bcd3-proximal
192	59	4	FALSE	4292.836152	18266.09964	20591.3602	42	13690.60145	195.1074056	169.9481668	214.7611427	394.6142326	369.7087444	411.9889518	9.117129085	0	16.29319286	7142.076993	7082.516953	7194.96186	1	Bcd3-proximal
193	60	4	FALSE	4296.424114	18276.26939	20937.63376	43	13572.72409	199.7955966	180.0114342	222.3563204	403.7313617	382.3206123	424.7691954	9.117129085	0	16.29319286	7287.526024	7227.340208	7334.955263	1	Bcd3-proximal
194	61	4	FALSE	4352.739956	18718.358	20692.13583	44	13445.64545	204.3773656	185.3371564	223.5968928	412.8484908	394.4614686	431.6946771	8.280195032	0	12.24050974	7435.017416	7370.202004	7476.762237	1	Bcd3-proximal
195	62	4	FALSE	3916.076031	16840.78267	20903.77887	45	13309.36553	208.0181944	186.7242146	233.8212624	421.1286858	401.9710353	443.0700485	8.280195032	0	12.24050974	7584.67678	7526.912251	7630.788677	1	Bcd3-proximal
196	63	4	FALSE	4407.770869	18731.71442	20906.56678	46	13163.88432	211.5763765	188.2959746	237.2538279	429.4088809	403.8322796	456.3802356	6.270867781	0	9.71838781	7736.531417	7689.656226	7777.79513	1	Bcd3-proximal
197	64	4	FALSE	3933.330114	16863.00732	20900.15341	47	13009.20182	213.0444605	185.4757796	246.8590643	435.6797487	408.1375104	467.9696134	6.270867781	0	9.71838781	7890.406925	7852.582946	7909.094636	1	Bcd3-proximal
198	65	4	FALSE	4931.311522	21064.49833	20884.53876	48	12845.31804	214.479219	183.6388668	248.231169	441.9506164	410.6521826	476.6060638	4.148091479	0.000598604	6.61842062	8046.052176	8016.017696	8052.307451	1	Bcd3-proximal
199	66	4	FALSE	4217.585699	17813.368	20859.72282	49	12672.23298	213.7586322	179.5637854	246.3827856	446.0987079	411.2566801	479.4882929	4.148091479	0.000598604	6.61842062	8203.052268	8174.601314	8203.261134	1	Bcd3-proximal
200	67	4	FALSE	3968.108663	16875.53478	20825.70559	50	12489.94663	213.0544028	175.6215546	246.6551867	450.2467994	411.2566801	484.58039	2.072662207	0.001256527	3.312762492	8360.957138	8325.759324	8377.004461	1	Bcd3-proximal
201	1	5	FALSE	4173.998515	18358.32705	17837.7726	-16	17298.76958	0.482918477	0	0	0.482918477	0	0	0.011496135	0	0	235.2686402	202.7239556	268.3312299	1	Bcd3-proximal
202	2	5	FALSE	4258.702715	18819.14779	17167.92525	-15	17005.9316	0.483452363	0	0	0.494414612	0	0	0.011496135	0	0	239.3440904	207.5883986	268.1624955	1	Bcd3-proximal
203	3	5	FALSE	3861.643751	16981.64838	17154.65711	-14	16726.55753	0.483974129	0	0	0.505910747	0	0	0.198186672	0	0	242.7254975	219.5056054	268.4158355	1	Bcd3-proximal
204	4	5	FALSE	4165.181154	18369.6294	16708.12384	-13	16460.64738	0.671174589	0	0.02238802	0.70409742	0	0.02238802	0.198186672	0	0	245.5356471	222.8362738	268.0544809	1	Bcd3-proximal
205	5	5	FALSE	4965.525233	22027.00012	16454.9809	-12	16208.20115	0.854125598	0	0.044267832	0.902284092	0	0.04477604	1.802715406	0	2.759618505	247.9209052	225.9987147	267.5771665	1	Bcd3-proximal
206	6	5	FALSE	4047.006732	17905.2422	16136.50153	-11	15969.21885	2.637452354	0	3.561794678	2.704999499	0	3.642679002	1.802715406	0	2.759618505	250.1532909	234.5345335	268.9395003	1	Bcd3-proximal
207	7	5	FALSE	4165.942777	18364.57317	16335.56241	-10	15743.70046	4.380297592	0	6.409393789	4.507714905	0	6.49955319	7.351494109	5.521342375	9.213142107	252.6266821	236.4826733	271.3643304	1	Bcd3-proximal
208	8	5	FALSE	4038.761228	17898.07949	15691.46437	-9	15531.64599	11.63235895	7.707036883	16.08663639	11.85920901	7.728784091	16.27681199	7.351494109	5.521342375	9.213142107	256.1816163	240.1233209	276.99844	1	Bcd3-proximal
209	9	5	FALSE	4036.996089	17902.91848	15335.36172	-8	15333.05544	18.71979851	14.55482644	25.66939574	19.21070312	14.76805391	27.10735662	14.29842387	11.61883218	16.42761772	261.8026811	246.8528465	287.1728236	1	Bcd3-proximal
210	10	5	FALSE	3819.395281	16996.51928	15254.2186	-7	15147.92881	32.59328295	26.89652875	39.58652573	33.50912699	27.54992804	40.70945477	14.29842387	11.61883218	16.42761772	270.9439874	256.5424962	292.5014162	1	Bcd3-proximal
211	11	5	FALSE	4284.002475	18852.6467	15561.306	-6	14976.2661	46.15183929	38.13023772	54.02087088	47.80755086	39.46852156	56.02514947	18.81488074	16.65890078	21.75595288	285.0654454	271.7647688	305.4375677	1	Bcd3-proximal
212	12	5	FALSE	4592.927983	20224.40189	15212.92977	-5	14867.69142	63.91907327	54.87221454	74.71384171	66.62243159	56.88427075	77.64492177	18.81488074	16.65890078	21.75595288	305.7797575	289.8161491	325.4525199	1	Bcd3-proximal
213	13	5	FALSE	3561.650345	15631.87014	15080.38511	-4	14787.09092	81.28299105	70.85234093	92.61763575	85.43731233	74.37507998	97.93190691	18.66678529	17.03662717	20.87724907	334.5013085	314.6022521	355.8691958	1	Bcd3-proximal
214	14	5	FALSE	3541.050195	15624.73543	14761.25592	-3	14688.00278	98.10465244	87.69339418	107.6687207	104.1040976	94.5624274	113.8086821	18.66678529	17.03662717	20.87724907	372.3606462	347.353716	392.5017319	1	Bcd3-proximal
215	15	5	FALSE	4407.050409	19738.00876	14914.61836	-2	14585.12088	114.5444621	103.2169255	126.0838339	122.7708829	110.6918552	134.4649595	13.99213522	11.49478219	17.02259983	420.147966	387.3629991	442.1004192	1	Bcd3-proximal
216	16	5	FALSE	4434.936036	19738.51862	14632.38571	-1	14471.50863	125.9364381	118.8277396	135.4186772	136.7630181	127.9712923	146.6246668	13.99213522	11.49478219	17.02259983	478.0473828	445.4065414	504.7389152	1	Bcd3-proximal
217	17	5	FALSE	4342.482658	19730.41946	14902.08251	0	14350.27699	137.0698161	131.9337168	146.6830667	150.7551534	143.3948859	160.9516834	7.378353071	3.588189968	10.87684416	545.9088603	520.2595327	577.6519598	1	Bcd3-proximal
218	18	5	FALSE	4117.733141	18381.53776	14783.1438	1	14216.46704	141.3366844	139.2995945	149.164032	158.1335064	155.6554614	166.8437453	7.378353071	3.588189968	10.87684416	622.9542883	594.374153	657.1659201	1	Bcd3-proximal
219	19	5	FALSE	4098.473276	18382.33371	14925.63878	2	14066.77348	145.5066947	139.8858263	154.4054473	165.5118595	162.0275377	172.6319362	2.945320791	0	5.170739716	708.243659	674.0806799	742.3824289	1	Bcd3-proximal
220	20	5	FALSE	4407.389094	19744.56304	14505.99039	3	13909.7157	145.1490135	137.5298955	154.0011019	168.4571803	163.5484861	177.2254918	2.945320791	0	5.170739716	800.5502123	765.0358489	836.426725	1	Bcd3-proximal
221	21	5	FALSE	3960.048598	17893.98978	14515.91998	4	13791.88174	144.7994517	136.1180552	151.7676365	171.4025011	163.9287298	179.1524094	1.173247134	0	0.683495155	898.6813428	865.1093221	934.2197446	1	Bcd3-proximal
222	22	5	FALSE	4309.854531	19286.34757	15058.52963	5	13721.86672	142.6857513	135.7297844	149.6354912	172.5757482	165.550803	179.7336307	1.173247134	0	0.683495155	1001.456042	971.1091644	1038.581923	1	Bcd3-proximal
223	23	5	FALSE	4261.634152	19289.47795	14937.87441	6	13642.97245	140.6200319	133.0988762	148.9725499	173.7489953	166.424391	181.204414	0.7609428	0	0	1107.821655	1081.297273	1147.137919	1	Bcd3-proximal
224	24	5	FALSE	4803.994505	21569.79253	14886.29879	7	13550.96406	138.1889	130.9876184	145.6892312	174.5099381	168.6139694	181.5459595	0.7609428	0	0	1216.848328	1191.093354	1256.757723	1	Bcd3-proximal
225	25	5	FALSE	4557.95122	20652.80728	15025.13576	8	13462.11449	135.8129547	129.1358521	142.3820856	175.2708809	169.3619091	182.379704	0.69495749	0	0	1327.739283	1305.836828	1367.157293	1	Bcd3-proximal
226	26	5	FALSE	3598.012199	16079.3457	14870.42387	9	13404.74516	133.4249581	126.7803728	139.1500123	175.9658384	170.3104626	182.3917216	0.69495749	0	0	1439.81644	1419.78246	1478.361262	1	Bcd3-proximal
227	27	5	FALSE	4488.49312	20204.99757	14904.89711	10	13346.63084	131.0911691	123.9024584	135.991307	176.6607959	170.3104626	182.3917216	0.745524057	0	0	1552.508952	1536.247686	1592.492175	1	Bcd3-proximal
228	28	5	FALSE	4222.781908	19260.94205	15145.69315	11	13275.22508	128.8609236	121.5317245	133.3346575	177.40632	170.8518119	183.6423554	0.745524057	0	0	1665.342452	1648.652581	1707.631177	1	Bcd3-proximal
229	29	5	FALSE	4200.054076	18835.44983	14606.40894	12	13237.61087	126.6813047	118.7729543	132.8911051	178.151844	170.8518119	184.9606377	0.723476687	0	0	1777.920684	1759.664784	1817.620029	1	Bcd3-proximal
230	30	5	FALSE	3791.691151	16985.09765	15127.70121	13	13185.56697	124.5291158	116.6935981	129.9082624	178.8753207	171.0846895	185.5552995	0.723476687	0	0	1889.911284	1873.50301	1934.41122	1	Bcd3-proximal
231	31	5	FALSE	4254.750015	19273.78897	15064.35581	14	13134.94002	122.4257815	115.2696172	127.1899886	179.5987974	171.9236198	185.871966	0.605863765	0	0	2001.035151	1980.662514	2048.358614	1	Bcd3-proximal
232	32	5	FALSE	4754.471492	21571.65181	15244.89319	15	13091.75675	120.25258	114.0202862	124.3027758	180.2046612	172.5971421	185.871966	0.605863765	0	0	2111.051004	2086.522844	2159.830638	1	Bcd3-proximal
233	33	5	FALSE	4456.286823	20214.67346	15381.45934	16	13048.45429	118.1287102	111.4320257	122.236061	180.8105249	172.5971421	185.871966	0.92826902	0	0.083779874	2219.765794	2191.157543	2262.732798	1	Bcd3-proximal
234	34	5	FALSE	4878.399191	22041.7049	15313.82815	17	13010.07745	116.3754575	109.487292	121.052811	181.738794	174.4732699	187.3154814	0.92826902	0	0.083779874	2327.05235	2295.826443	2363.60121	1	Bcd3-proximal
235	35	5	FALSE	4041.73086	18359.05155	15335.47111	18	12972.53655	114.6620037	108.6468321	118.3049122	182.667063	176.6756012	187.4781289	1.457343588	0	1.815566386	2432.828755	2399.221061	2468.619971	1	Bcd3-proximal
236	36	5	FALSE	4760.720559	21597.38505	15640.5063	19	12934.75144	113.5165198	108.3638683	116.5504601	184.1244066	178.5231593	188.667834	1.457343588	0	1.815566386	2537.080306	2502.256763	2574.00961	1	Bcd3-proximal
237	37	5	FALSE	4430.504772	20208.61433	15685.71643	20	12905.06457	112.3970384	106.6997069	118.1486548	185.5817502	179.0806738	191.3560732	1.805603814	0	2.407194525	2639.819542	2603.125784	2677.76197	1	Bcd3-proximal
238	38	5	FALSE	4632.660938	21110.69338	15651.36718	21	12867.83503	111.6512294	104.8168518	118.4133764	187.387354	180.3472208	194.9986188	1.805603814	0	2.407194525	2741.093652	2703.341582	2780.430012	1	Bcd3-proximal
239	39	5	FALSE	4936.957302	22479.7624	15596.85241	22	12828.80351	110.9223503	102.4375093	119.6988969	189.1929578	180.3632206	198.3689684	2.404305457	0	5.62899172	2840.968239	2802.648194	2880.203364	1	Bcd3-proximal
240	40	5	FALSE	4916.132503	22495.29692	15734.4599	23	12796.93184	110.8087184	100.8773592	118.7328414	191.5972632	181.4799166	200.6225644	2.404305457	0	5.62899172	2939.557424	2901.235116	2977.411068	1	Bcd3-proximal
241	41	5	FALSE	4390.951051	20198.94161	15865.92812	24	12776.55956	110.697666	100.0112134	118.4697923	194.0015687	183.5279028	203.197957	3.443645764	0	6.757668507	3036.997877	3004.271629	3080.448276	1	Bcd3-proximal
242	42	5	FALSE	4501.533009	20664.21374	15813.20546	25	12732.64523	111.6284747	98.62757432	121.2251247	197.4452145	185.784053	208.8589985	3.443645764	0	6.757668507	3133.502684	3103.289164	3183.680823	1	Bcd3-proximal
243	43	5	FALSE	3716.751312	16983.94561	15919.68973	26	12700.13197	112.5381541	96.38872839	123.4319402	200.8888602	186.639974	210.89848	5.06263507	0	7.842437051	3229.313146	3193.728972	3278.080524	1	Bcd3-proximal
244	44	5	FALSE	4221.83619	19302.06498	16074.70298	27	12674.5979	115.0461731	98.05591634	128.1369312	205.9514953	188.5078365	218.6096388	5.06263507	0	7.842437051	3324.781281	3286.216284	3372.427204	1	Bcd3-proximal
245	45	5	FALSE	4077.632649	18824.54337	16016.65137	28	12645.31656	117.49726	100.8462946	133.4518787	211.0141304	192.5583814	227.217574	6.424473848	0	11.31020335	3420.268772	3380.504645	3472.372708	1	Bcd3-proximal
246	46	5	FALSE	4326.520593	19766.51656	16164.37576	29	12631.45885	121.2545461	105.0310743	137.2766542	217.4386042	200.1178949	236.1413589	6.424473848	0	11.31020335	3516.201128	3468.436117	3574.465267	1	Bcd3-proximal
247	47	5	FALSE	4223.645924	19295.31898	16227.63274	30	12605.79589	124.9265417	108.9528764	142.4144199	223.8630781	208.6343996	244.774646	7.063273616	1.998355963	11.07616296	3612.975166	3557.911172	3671.271685	1	Bcd3-proximal
248	48	5	FALSE	4062.434712	18834.39855	16376.42988	31	12571.8639	129.1539828	111.8816612	142.6438239	230.9263517	214.7689114	246.9762287	7.063273616	1.998355963	11.07616296	3710.975359	3650.666765	3776.386731	1	Bcd3-proximal
249	49	5	FALSE	3566.47317	16522.90631	16316.99825	32	12568.01011	133.285461	113.4242223	148.5210328	237.9896253	218.4775818	254.6958515	7.213641654	0	13.28811246	3810.533285	3748.041465	3882.319531	1	Bcd3-proximal
250	50	5	FALSE	3977.577474	18367.15076	16461.33239	33	12551.03753	137.4735227	116.6219563	157.1022763	245.203267	222.8734084	266.8714628	7.213641654	0	13.28811246	3911.93101	3849.577019	3981.202697	1	Bcd3-proximal
251	51	5	FALSE	4579.438837	21115.17406	16364.5824	34	12521.71154	141.5665154	126.1676373	164.6756279	252.4169086	234.2665034	279.8511692	7.563568358	0	10.65245874	4015.405983	3933.367126	4090.279302	1	Bcd3-proximal
252	52	5	FALSE	3794.116063	17467.4865	16686.09956	35	12483.56442	145.9165239	129.3973281	161.3406588	259.980477	246.6535515	279.8511692	7.563568358	0	10.65245874	4121.178307	4039.272494	4193.231434	1	Bcd3-proximal
253	53	5	FALSE	4274.131455	19741.05108	16598.56416	36	12439.61151	150.1677871	127.6901917	166.2907667	267.5440453	248.9838767	285.6041818	7.419821763	0	13.51559596	4229.424925	4142.80945	4303.853297	1	Bcd3-proximal
254	54	5	FALSE	3864.898597	17907.78674	16437.14801	37	12393.40711	154.1788001	129.8869094	175.2217608	274.9638671	252.58082	294.7644494	7.419821763	0	13.51559596	4340.26823	4241.064405	4431.95375	1	Bcd3-proximal
255	55	5	FALSE	3678.815134	16988.9512	16627.03863	38	12333.7402	158.0987631	132.702827	179.5201428	282.3836888	255.4628581	303.1513149	7.668802386	0	11.91650488	4453.800598	4344.580552	4555.080874	1	Bcd3-proximal
256	56	5	FALSE	4507.635946	20664.17189	16753.25091	39	12259.11048	162.1787236	136.806978	185.5107795	290.0524912	266.9892398	311.1830341	7.668802386	0	11.91650488	4570.109497	4457.124172	4679.163931	1	Bcd3-proximal
257	57	5	FALSE	4418.291602	20243.42131	16917.92444	40	12166.49917	166.166069	141.3330281	184.6364718	297.7212936	272.1354398	317.0208792	8.321950303	0	13.96612741	4689.275894	4581.290736	4792.841609	1	Bcd3-proximal
258	58	5	FALSE	3576.45691	16530.13749	16886.76227	41	12078.79675	170.7160495	145.6482476	187.7485122	306.0432439	284.1873838	322.0050105	8.321950303	0	13.96612741	4811.41444	4707.522716	4907.496767	1	Bcd3-proximal
259	59	5	FALSE	4281.41137	19731.72693	17108.76394	42	11982.77595	175.1627455	149.220498	196.8473647	314.3651942	290.4529519	335.6614041	8.133317534	0	13.98861925	4936.617257	4839.283331	5031.786959	1	Bcd3-proximal
260	60	5	FALSE	3678.224949	17004.84185	16829.15432	43	11878.43675	179.3198687	153.5623488	200.5831461	322.4985118	295.4003927	343.1618854	8.133317534	0	13.98861925	5064.929407	4961.123487	5146.92858	1	Bcd3-proximal
261	61	5	FALSE	4293.046678	19757.56859	17080.75344	44	11765.77918	183.3826252	157.0309489	208.1610365	330.6318293	307.0365066	354.2285589	6.791931121	0	13.6232959	5196.338205	5093.636575	5278.246138	1	Bcd3-proximal
262	62	5	FALSE	3659.151682	16996.82611	16987.46694	45	11644.80322	186.0117707	159.6868105	214.3225432	337.4237604	311.2046507	366.0835976	6.791931121	0	13.6232959	5330.694546	5250.269882	5402.96892	1	Bcd3-proximal
263	63	5	FALSE	4151.179081	19292.26394	16989.13492	46	11515.50887	188.5812347	156.1091532	220.3309848	344.2156915	311.5638445	376.0029762	4.995529811	0	8.519642065	5467.787819	5415.330105	5532.721192	1	Bcd3-proximal
264	64	5	FALSE	4041.111304	18842.72139	16982.4845	47	11377.89614	189.2959704	152.6913545	216.7019421	349.2112213	311.6897236	380.0863651	4.995529811	0	8.519642065	5607.26347	5566.330095	5660.697191	1	Bcd3-proximal
265	65	5	FALSE	3975.39513	18370.59129	16967.51571	48	11231.96502	189.9944817	149.542347	219.5709205	354.2067512	311.8156027	382.7337227	3.27384844	0	5.747224482	5748.733547	5712.116547	5774.461631	1	Bcd3-proximal
266	66	5	FALSE	3348.506346	15618.40214	16944.22852	49	11077.71552	188.9554554	147.1837898	216.219856	357.4805996	312.1417632	387.3507002	3.27384844	0	5.747224482	5891.705776	5862.519055	5904.72501	1	Bcd3-proximal
267	67	5	FALSE	3590.436578	16554.77872	16912.62296	50	10915.14763	187.940015	144.7489888	219.0865962	360.754448	313.5031433	391.1333628	1.634866311	0	2.874776656	6035.684743	5997.735841	6070.267946	1	Bcd3-proximal
268	1	6	FALSE	3142.725173	14842.68376	18010.93585	-16	17069.602	0	0	0	0	0	0	0.980208355	0	1.405992529	416.0371127	397.043694	436.972895	1	Bcd3-proximal
269	2	6	FALSE	4015.273718	18889.54329	17369.46219	-15	16781.11636	0.980208355	0	1.405992529	0.980208355	0	1.405992529	0.980208355	0	1.405992529	415.4313407	395.6034199	435.0577533	1	Bcd3-proximal
270	3	6	FALSE	3938.958043	18457.38814	17005.86606	-14	16505.8583	1.938165981	0	2.780069027	1.960416711	0	2.811985057	3.643908986	1.416566486	5.361946753	414.9713284	397.5076283	434.1208873	1	Bcd3-proximal
271	4	6	FALSE	3814.501757	18001.9432	16993.20972	-13	16243.82779	5.538078599	1.416566486	8.175959457	5.604325697	1.416566486	8.29557561	3.643908986	1.416566486	5.361946753	415.0736626	397.2158081	435.7476271	1	Bcd3-proximal
272	5	6	FALSE	4075.327331	19346.62684	16121.08635	-12	15995.02486	9.056273201	2.800976913	14.02834218	9.248234683	2.833132972	14.32499807	9.482596011	7.963047381	11.07758619	416.2806022	399.0959517	436.3750954	1	Bcd3-proximal
273	6	6	FALSE	3614.991768	17102.36328	16007.61111	-11	15759.44949	18.33329181	12.25880668	24.85616861	18.73083069	12.40454915	25.57063625	9.482596011	7.963047381	11.07758619	419.579545	404.4216053	437.6827123	1	Bcd3-proximal
274	7	6	FALSE	4092.179734	19355.20313	15838.50306	-10	15537.10168	27.3997221	20.33380951	34.10705027	28.21342671	20.77787037	35.38467744	15.08892226	13.28692966	17.37615154	426.0483066	410.2204263	442.1103606	1	Bcd3-proximal
275	8	6	FALSE	3493.905124	16634.50021	15913.82776	-9	15327.98144	41.86667067	34.4584781	49.10549571	43.30234897	35.11148401	51.02000273	15.08892226	13.28692966	17.37615154	437.0899868	423.4771851	452.1362302	1	Bcd3-proximal
276	9	6	FALSE	3794.390261	18004.21918	15132.08876	-8	15132.08876	56.00521951	45.71897239	64.76384572	58.39127123	48.60833237	68.34105379	16.68274494	14.71780699	19.42113764	454.0185809	438.9180959	466.7228372	1	Bcd3-proximal
277	10	6	FALSE	3690.206976	17553.37744	15397.33406	-7	14949.42365	71.41664597	61.74567586	78.61796604	75.07401617	64.05190078	82.91999355	16.68274494	14.71780699	19.42113764	478.0510791	462.5923725	488.3531176	1	Bcd3-proximal
278	11	6	FALSE	3698.829668	17538.27433	15011.79172	-6	14779.98611	86.47823304	75.80325157	96.18552418	91.75676111	80.57419591	101.693342	13.27561643	11.51624591	15.67223425	510.1273902	493.6971051	522.4827686	1	Bcd3-proximal
279	12	6	FALSE	3656.953999	17552.39786	15183.30884	-5	14672.80519	97.79079358	89.63527608	107.6900613	105.0323775	95.11562361	114.8417196	13.27561643	11.51624591	15.67223425	550.6813227	531.9800839	565.4398296	1	Bcd3-proximal
280	13	6	FALSE	3765.882255	17999.75328	15195.55325	-4	14593.15255	108.846559	99.88494951	119.4916207	118.307994	108.0246456	129.8912213	7.22739198	5.201656714	10.02547849	599.8195187	579.0072316	617.1885088	1	Bcd3-proximal
281	14	6	FALSE	3580.221168	17101.33893	15029.79092	-3	14495.10391	113.6031341	105.217235	122.5134382	125.535386	115.8921131	135.8663093	7.22739198	5.201656714	10.02547849	657.0355651	632.867321	672.698092	1	Bcd3-proximal
282	15	6	FALSE	2967.512797	14390.54748	15018.05876	-2	14393.23843	118.2517349	111.1920323	126.7616544	132.7627779	125.3183905	141.7604817	2.679358425	0	4.340488897	721.6303779	694.967019	738.7785852	1	Bcd3-proximal
283	16	6	FALSE	4229.578851	20264.43835	15056.89807	-1	14280.79819	118.246779	112.0306661	125.0962147	135.4421364	129.4221044	142.7153137	2.679358425	0	4.340488897	792.5707455	765.1751613	812.6882741	1	Bcd3-proximal
284	17	6	FALSE	4040.913199	19350.40815	14984.15719	0	14160.74351	118.2419355	113.3096412	123.9628438	138.1214948	132.9730155	144.6234841	0.992242935	0	1.696166499	868.8274625	842.9702752	893.2183359	1	Bcd3-proximal
285	18	6	FALSE	3958.450472	18910.55391	14705.5623	1	14028.12415	116.5500865	111.4940796	122.0946583	139.1137377	134.3416622	144.6234841	0.992242935	0	1.696166499	949.3656831	921.1097731	973.1104763	1	Bcd3-proximal
286	19	6	FALSE	4577.051107	22038.61961	14887.01373	2	13880.05187	114.8966425	110.6984202	120.516191	140.1059807	135.4738053	144.9283053	0.543076081	0	0	1033.257198	1004.668004	1059.423898	1	Bcd3-proximal
287	20	6	FALSE	3123.698798	14869.78228	14847.59907	3	13724.70044	112.8315648	108.1855661	117.7804735	140.6490567	135.8224366	144.9283053	0.543076081	0	0	1119.673554	1090.092973	1147.147883	1	Bcd3-proximal
288	21	6	FALSE	3908.10273	18902.10091	14858.77327	4	13608.13071	110.8133643	106.4106856	115.1068568	141.1921328	136.7770121	145.2966794	0.423905502	0	0	1207.901124	1178.254799	1237.832248	1	Bcd3-proximal
289	22	6	FALSE	4570.640974	22064.22669	15179.57235	5	13538.88036	108.7218065	105.1152441	112.4939311	141.6160383	139.0662226	145.4497647	0.423905502	0	0	1297.326629	1268.665805	1326.704257	1	Bcd3-proximal
290	23	6	FALSE	4965.324929	23839.28674	14920.37562	6	13461.10627	106.677727	102.729128	110.8659609	142.0399438	139.3620819	146.0478345	0.469069884	0	0	1387.432086	1358.158201	1419.187553	1	Bcd3-proximal
291	24	6	FALSE	3920.915003	18911.65912	14943.90108	7	13370.31654	104.7252124	101.2813101	108.3493036	142.5090137	139.3620819	146.5100328	0.469069884	0	0	1477.786689	1445.718183	1513.676882	1	Bcd3-proximal
292	25	6	FALSE	4080.084825	19784.5445	14940.77823	8	13282.55875	102.81702	99.74962432	106.4113948	142.9780836	139.4559317	146.5100328	0.729008174	0	0	1568.036829	1538.126994	1605.651531	1	Bcd3-proximal
293	26	6	FALSE	4469.311765	21605.80498	14838.38622	9	13225.93823	101.2120818	99.1532193	104.1268859	143.7070918	141.6023437	146.5100328	0.729008174	0	0	1657.911468	1629.103685	1696.605921	1	Bcd3-proximal
294	27	6	FALSE	4148.667923	20240.38704	14821.38093	10	13168.63705	99.64357574	97.00041614	102.4707188	144.4360999	141.7085116	147.0210682	1.076972968	0	0	1747.199376	1721.571228	1786.74838	1	Bcd3-proximal
295	28	6	FALSE	3983.111366	19347.86299	15026.41182	11	13098.18864	98.45863954	94.92758514	102.0832547	145.5130729	142.10246	148.7256343	1.076972968	0	0	1835.758058	1806.514208	1873.462848	1	Bcd3-proximal
296	29	6	FALSE	3982.140401	19342.94142	14980.72845	12	13061.23881	97.30060139	92.77272896	102.3831897	146.5900459	142.10246	150.8830133	0.970545541	0	1.053382027	1923.475978	1891.140728	1959.861717	1	Bcd3-proximal
297	30	6	FALSE	3980.851414	19357.30528	15129.40199	13	13009.91861	96.06242328	90.66678801	103.6147345	147.5605914	142.2255677	154.0814127	0.970545541	0	1.053382027	2010.252539	1977.780009	2046.172544	1	Bcd3-proximal
298	31	6	FALSE	4347.364602	21127.68003	15042.36098	14	12959.92123	94.85235182	89.01283288	102.1898721	148.531137	142.9647164	155.8570669	0.737737078	0	0	2095.998615	2064.493664	2130.283284	1	Bcd3-proximal
299	32	6	FALSE	4064.419911	19784.3422	15123.65548	15	12917.36222	93.43694051	87.39467988	100.4666135	149.268874	143.9263441	155.8570669	0.737737078	0	0	2180.621334	2147.296926	2214.647534	1	Bcd3-proximal
300	33	6	FALSE	3845.234172	18908.24775	15199.04348	16	12874.70179	92.05365904	85.57634789	98.18602136	150.0066111	144.5109404	156.3952932	0.740098989	0	0	2264.041412	2231.809623	2298.280088	1	Bcd3-proximal
301	34	6	FALSE	4140.974609	20254.97583	15100.05146	17	12836.87415	90.70413996	83.63376479	95.95719868	150.7467101	144.5701409	156.3952932	0.740098989	0	0	2346.196663	2316.710985	2380.890798	1	Bcd3-proximal
302	35	6	FALSE	4199.517251	20691.28106	15365.4925	18	12799.94457	89.38525498	81.73527833	94.83300919	151.4868091	144.5701409	157.8445163	0.790780898	0	0	2427.040424	2397.769385	2457.829154	1	Bcd3-proximal
303	36	6	FALSE	4232.50802	20697.02991	15210.06777	19	12762.73298	88.14699059	80.26346868	92.68029988	152.27759	144.7534197	157.8445163	0.790780898	0	0	2506.542599	2476.714543	2533.941451	1	Bcd3-proximal
304	37	6	FALSE	4235.992771	20708.06763	15291.02088	20	12733.44934	86.9368348	78.54742157	91.87891642	153.0683709	144.7534197	157.8445163	1.003346315	0	0	2584.688471	2553.637398	2607.24003	1	Bcd3-proximal
305	38	6	FALSE	4040.383957	19814.95308	15381.53209	21	12696.68331	85.96671496	77.67475094	90.2386533	154.0717172	145.2770879	159.4819817	1.003346315	0	0	2661.489735	2628.428939	2684.319998	1	Bcd3-proximal
306	39	6	FALSE	3036.379296	14862.85338	15397.02963	22	12658.30904	85.01861685	76.53399205	90.20850683	155.0750635	145.8591605	160.1801346	1.616428498	0	1.728769648	2736.979594	2706.796894	2756.642387	1	Bcd3-proximal
307	40	6	FALSE	3594.605092	17561.68194	15441.56223	23	12626.92573	84.70512274	75.81962614	89.80503954	156.691492	146.0444561	163.540053	1.616428498	0	1.728769648	2811.246562	2779.623504	2833.069478	1	Bcd3-proximal
308	41	6	FALSE	3944.729985	19342.5201	15441.57554	24	12606.9535	84.39874496	74.37718425	88.4388797	158.3079205	146.9711695	163.7871707	2.8467394	0	5.594242548	2884.410935	2847.057861	2909.838597	1	Bcd3-proximal
309	42	6	FALSE	3930.477431	19341.26028	15546.12669	25	12563.62835	85.32963285	75.69216626	90.34694941	161.1546599	152.5762042	166.1202171	2.8467394	0	5.594242548	2956.690041	2915.156089	2982.392694	1	Bcd3-proximal
310	43	6	FALSE	3752.25579	18456.07905	15695.84924	26	12531.69905	86.23938958	75.79175218	90.61604888	164.0013993	154.5856519	169.9334262	3.70745545	0	7.697330202	3028.315391	2985.116	3057.323735	1	Bcd3-proximal
311	44	6	FALSE	4125.401443	20247.13067	15547.42796	27	12506.5654	87.98921089	74.56192736	98.37417543	167.7088548	154.5856519	178.4369897	3.70745545	0	7.697330202	3099.560837	3057.581376	3133.248761	1	Bcd3-proximal
312	45	6	FALSE	4041.913382	19790.59392	15611.02129	28	12477.75896	89.69931125	73.95378629	105.3199417	171.4163102	155.9719697	186.249529	6.457316296	1.036790054	10.77808012	3170.738911	3131.350891	3212.877823	1	Bcd3-proximal
313	46	6	FALSE	3588.568331	17544.18628	15776.25463	29	12464.25749	94.12045318	80.19115219	109.197244	177.8736265	162.0211734	193.3675542	6.457316296	1.036790054	10.77808012	3242.363483	3196.323353	3289.393339	1	Bcd3-proximal
314	47	6	FALSE	3737.765343	18458.52002	15740.533	30	12439.07249	98.44123519	82.20655384	115.2316847	184.3309428	166.6704353	200.7206473	8.530154799	1.528761699	13.18760017	3314.970561	3265.279412	3360.723391	1	Bcd3-proximal
315	48	6	FALSE	4019.277617	19801.79285	15945.05089	31	12405.64193	104.7367739	89.05236105	118.5080151	192.8610976	174.9626709	208.7319967	8.530154799	1.528761699	13.18760017	3389.193017	3347.473396	3440.368085	1	Bcd3-proximal
316	49	6	FALSE	3570.151768	17543.89718	15720.50958	32	12401.99851	110.889404	92.60549638	127.1879408	201.3912524	180.6989096	218.2528921	8.577773729	0	13.11391664	3465.598121	3421.75488	3522.895974	1	Bcd3-proximal
317	50	6	FALSE	4362.668285	21609.6899	15934.33858	33	12385.31464	116.9499882	98.48042031	133.4177025	209.9690261	191.6171297	225.7381691	8.577773729	0	13.11391664	3544.652354	3495.72323	3600.122214	1	Bcd3-proximal
318	51	6	FALSE	3369.9394	16655.86262	15943.37361	34	12356.49121	122.8729972	107.927933	142.4700842	218.5467999	201.0592415	239.9399847	7.277745191	0.043947184	11.41338989	3626.702553	3569.25406	3684.531844	1	Bcd3-proximal
319	52	6	FALSE	3629.022179	18003.9474	15877.59526	35	12318.87907	127.3615254	112.1595162	150.7625833	225.824545	214.3319744	248.5236981	7.277745191	0.043947184	11.41338989	3711.90368	3652.307302	3779.088995	1	Bcd3-proximal
320	53	6	FALSE	3659.160942	18010.37368	16162.86839	36	12275.54553	131.748164	111.5952477	151.9040154	233.1022902	214.5857117	257.5320163	5.835259328	0	8.629886695	3800.307273	3740.654064	3868.224949	1	Bcd3-proximal
321	54	6	FALSE	3643.357255	17983.10625	15924.05089	37	12229.89072	134.59274	119.2651427	154.6331059	238.9375496	222.1017232	258.5664753	5.835259328	0	8.629886695	3891.808514	3834.873446	3958.282879	1	Bcd3-proximal
322	55	6	FALSE	3953.702607	19346.02449	16195.76672	38	12170.90681	137.3727441	123.6389875	158.4031502	244.7728089	225.9613407	264.5681727	5.949226124	0	9.302446107	3986.276289	3933.974714	4061.349534	1	Bcd3-proximal
323	56	6	FALSE	3285.132803	16211.89636	16131.77778	39	12097.17237	140.2036089	123.219374	159.4092331	250.722035	235.8193399	271.2589054	5.949226124	0	9.302446107	4083.598814	4026.788	4162.610141	1	Bcd3-proximal
324	57	6	FALSE	3348.428778	16643.28286	16155.89699	40	12005.70542	142.9702131	124.0266774	162.3804466	256.6712611	238.0024553	274.7497663	6.857903724	0	9.103057107	4183.694195	4123.781813	4268.362783	1	Bcd3-proximal
325	58	6	FALSE	2995.642613	14851.53445	16571.20707	41	11919.21557	146.582693	133.3734534	161.7187014	263.5291649	249.3512694	281.7506931	6.857903724	0	9.103057107	4286.56588	4221.177028	4360.344948	1	Bcd3-proximal
326	59	6	FALSE	3321.93444	16650.79008	16267.76202	42	11824.53718	150.1131696	132.5482535	165.6238974	270.3870686	255.6469381	283.7761562	7.026844865	0	12.09477805	4392.228773	4327.89313	4457.870284	1	Bcd3-proximal
327	60	6	FALSE	4177.646545	20703.89666	16186.88103	43	11721.67027	153.7324455	134.9576637	162.60733	277.4139135	260.3439863	288.9579941	7.026844865	0	12.09477805	4500.698191	4442.376161	4565.211696	1	Bcd3-proximal
328	61	6	FALSE	3641.112515	18005.87693	16175.7654	44	11610.61484	157.2695639	138.6056531	168.2526198	284.4407583	268.1820556	294.6013475	5.736736263	0	8.815111497	4611.947562	4558.759257	4676.17213	1	Bcd3-proximal
329	62	6	FALSE	3229.576732	16185.12111	16234.9316	45	11491.37087	159.436281	136.8779491	171.7439022	290.1774946	269.1196084	300.6343387	5.736736263	0	8.815111497	4725.822537	4674.428646	4785.402776	1	Bcd3-proximal
330	63	6	FALSE	3510.51615	17542.57383	16214.05537	46	11363.93838	161.5538137	134.8150719	170.9450834	295.9142308	269.6713661	305.6602477	4.073698649	0	6.250961707	4842.114042	4804.82498	4905.581043	1	Bcd3-proximal
331	64	6	FALSE	4025.70671	19807.87044	16184.99062	47	11228.31737	161.9602408	132.0048347	171.4454241	299.9879295	270.5933882	309.4205305	4.073698649	0	6.250961707	4960.482741	4927.442791	5007.924101	1	Bcd3-proximal
332	65	6	FALSE	3635.470466	18020.61492	16147.73734	48	11084.50783	162.357442	129.4677366	173.8454965	304.0616281	271.4080682	313.8748707	2.655240424	0	4.17020524	5080.565042	5047.693184	5114.267683	1	Bcd3-proximal
333	66	6	FALSE	3544.681458	17552.66278	16102.29554	49	10932.50976	161.3271685	126.5288189	175.5881072	306.7168686	271.4080682	320.2024289	2.655240424	0	4.17020524	5201.918461	5169.201615	5224.128344	1	Bcd3-proximal
334	67	6	FALSE	3367.685696	16663.8317	16048.66521	50	10772.32316	160.3202822	123.6566148	176.8183916	309.372109	271.4080682	325.4185633	1.325570862	0	2.087409049	5324.104428	5285.519178	5354.535657	1	Bcd3-proximal
335	1	7	FALSE	3518.109359	17621.20519	16664.61487	-16	16227.01924	0	0	0	0	0	0	0.235870906	0	0.030481172	199.9371488	186.0762826	212.5430783	1	Bcd3-proximal
336	2	7	FALSE	3226.089107	16303.53267	16292.45511	-15	15951.93958	0.235870906	0	0.030481172	0.235870906	0	0.030481172	0.235870906	0	0.030481172	200.3044262	186.1695488	212.3865121	1	Bcd3-proximal
337	3	7	FALSE	3930.655402	19831.84611	16024.51168	-14	15689.53529	0.466387543	0	0.060270422	0.471741813	0	0.060962345	1.058393767	0	2.008430287	200.5678317	185.771176	213.7395551	1	Bcd3-proximal
338	4	7	FALSE	3065.264932	15428.44323	15556.04633	-13	15439.80639	1.514194313	0	2.204539676	1.53013558	0	2.204539676	1.058393767	0	2.008430287	200.8690438	185.4194064	212.7585885	1	Bcd3-proximal
339	5	7	FALSE	3495.925869	17637.57166	15317.96803	-12	15202.75287	2.53821587	0	4.280150169	2.588529347	0	4.338047489	3.54552395	1.642505002	4.906574329	201.4029811	185.7922002	213.3828954	1	Bcd3-proximal
340	6	7	FALSE	3221.40138	16313.6258	15064.08873	-11	14978.37472	6.02612232	1.642505002	8.973159465	6.134053298	1.642505002	9.131475914	3.54552395	1.642505002	4.906574329	202.5611915	187.6749965	214.3844502	1	Bcd3-proximal
341	7	7	FALSE	3546.613674	18076.96219	15093.7029	-10	14766.67196	9.434853293	3.247725139	13.62360631	9.679577248	3.285010003	13.93858109	7.686986725	6.560311942	8.890251429	204.8209149	191.0384469	217.3789538	1	Bcd3-proximal
342	8	7	FALSE	3574.230366	18061.59296	14567.64458	-9	14567.64458	16.90766885	10.34629027	21.89105786	17.36656397	10.44877623	22.63719991	7.686986725	6.560311942	8.890251429	208.9582789	197.989027	219.5170445	1	Bcd3-proximal
343	9	7	FALSE	3576.835963	18088.10627	14547.03209	-8	14381.29259	24.21085149	17.52739075	29.35367663	25.0535507	17.8647375	30.69370371	11.32393597	9.895524132	12.89750829	215.791228	207.0371922	223.4374627	1	Bcd3-proximal
344	10	7	FALSE	4242.912741	21602.99245	14318.77582	-7	14207.61597	34.98520114	30.15498387	39.67039085	36.37748667	31.21155449	41.21235858	11.32393597	9.895524132	12.89750829	226.3261768	217.4166957	236.617197	1	Bcd3-proximal
345	11	7	FALSE	3722.243622	18944.67996	14386.78909	-6	14046.61473	45.51497304	40.81138892	51.90572867	47.70142264	43.28590715	54.18959261	12.56304805	10.65169848	14.28832489	241.4974047	231.7684477	250.0287045	1	Bcd3-proximal
346	12	7	FALSE	3365.159747	17203.14851	14019.57981	-5	13944.82575	57.04483121	51.81721835	61.77005389	60.2644707	53.64333079	65.62401183	12.56304805	10.65169848	14.28832489	262.1781762	249.6622992	272.6637743	1	Bcd3-proximal
347	13	7	FALSE	3471.176542	17629.14576	14173.66837	-4	13869.33717	68.31296159	64.06187317	74.07662179	72.82751875	68.29960525	78.83250767	10.67262201	9.077150659	12.36933255	289.0564438	276.367883	302.4525576	1	Bcd3-proximal
348	14	7	FALSE	3543.275906	18069.0462	14103.02439	-3	13776.57154	77.43487937	72.87078711	83.5892555	83.50014076	78.56232567	89.21153218	10.67262201	9.077150659	12.36933255	322.5043152	307.8080491	338.2080056	1	Bcd3-proximal
349	15	7	FALSE	3323.814248	17181.42138	14103.7357	-2	13680.30929	86.34972962	81.82192074	93.82691829	94.17276277	88.90207461	100.8583289	6.492880883	4.877443768	8.177203591	362.6632975	346.543982	379.6074179	1	Bcd3-proximal
350	16	7	FALSE	3348.470496	17198.45073	13930.55367	-1	13573.95233	90.88247164	86.94929477	95.7861733	100.6656437	97.24529597	105.8202961	6.492880883	4.877443768	8.177203591	409.2366347	392.7852	426.3384662	1	Bcd3-proximal
351	17	7	FALSE	3860.33107	19843.3964	13851.85756	0	13460.54543	95.31232042	92.93121132	100.2596282	107.1585245	104.3990135	112.1778061	2.451754223	0	4.049421978	461.7609342	445.3122006	477.0548699	1	Bcd3-proximal
352	18	7	FALSE	4133.592118	21160.01179	13847.14639	1	13335.41981	95.60048497	93.99784602	100.6184416	109.6102788	108.5256438	114.2381857	2.451754223	0	4.049421978	519.4518909	503.2346968	537.0971929	1	Bcd3-proximal
353	19	7	FALSE	3423.017192	17628.48089	13795.67721	2	13195.29917	95.88210818	92.45376876	101.2031013	112.062033	109.6735815	116.8315853	0.929161981	0	1.447484895	581.5076922	563.762695	599.9093286	1	Bcd3-proximal
354	20	7	FALSE	3880.433605	19842.21323	13598.21728	3	13048.26773	94.63474631	91.27633994	98.97038257	112.991195	110.2013812	117.0273234	0.929161981	0	1.447484895	647.1019168	629.5209972	666.4582937	1	Bcd3-proximal
355	21	7	FALSE	3871.981249	19850.15455	13644.63703	4	12937.95567	93.41569955	89.24080034	96.82952606	113.9203569	110.5273226	117.0273234	0.48303488	0	0	715.4867609	699.2779691	734.4219009	1	Bcd3-proximal
356	22	7	FALSE	3350.256703	17196.63285	13604.61462	5	12872.43361	91.77819805	87.21503417	94.88678003	114.4033918	110.5273226	117.5195439	0.48303488	0	0	785.986617	771.6342658	805.5436047	1	Bcd3-proximal
357	23	7	FALSE	3871.744672	19837.68653	13777.19698	6	12798.33437	90.17786783	85.86740596	93.06694193	114.8864267	110.5273226	117.7879352	0.33608775	0	0	858.0163077	844.8147228	879.5120985	1	Bcd3-proximal
358	24	7	FALSE	3418.401227	17641.98233	13611.18798	7	12712.0291	88.46691798	84.35438629	90.95432235	115.2225145	111.4874386	117.7879352	0.33608775	0	0	931.0682084	919.3778507	952.1742933	1	Bcd3-proximal
359	25	7	FALSE	4212.584754	21603.92448	13630.2981	8	12628.76588	86.79480669	82.77573055	89.58092462	115.5586022	111.7732008	117.9396051	0.328107377	0	0	1004.7113	992.816101	1023.073232	1	Bcd3-proximal
360	26	7	FALSE	3427.440224	17636.94916	13620.71156	9	12574.91643	85.15267196	80.89672147	87.54743763	115.8867096	111.8287396	118.2601275	0.328107377	0	0	1078.582801	1065.188135	1093.587378	1	Bcd3-proximal
361	27	7	FALSE	3905.942753	20270.1038	13730.08992	10	12520.36785	83.54781368	79.12436152	85.5601108	116.214817	111.8287396	118.2601275	0.377325208	0	0	1152.379861	1137.840957	1164.43318	1	Bcd3-proximal
362	28	7	FALSE	3334.186626	17192.66417	13667.91131	11	12453.37332	82.02860352	78.28329074	83.69746995	116.5921422	112.5338696	118.2601275	0.377325208	0	0	1225.85428	1208.948643	1236.355278	1	Bcd3-proximal
363	29	7	FALSE	3465.335893	18073.79392	13744.90523	12	12417.97056	80.54387943	76.88919089	82.51894398	116.9694674	113.0163862	119.2482078	0.326252839	0	0	1298.799683	1279.688901	1309.233462	1	Bcd3-proximal
364	30	7	FALSE	3927.005588	20274.86121	13569.28121	13	12369.16685	79.0417862	75.92580367	80.64576395	117.2957202	113.5464472	119.2482078	0.326252839	0	0	1371.040674	1353.802504	1383.205391	1	Bcd3-proximal
365	31	7	FALSE	3399.233753	17643.34121	13764.20034	14	12321.77985	77.5737905	74.20228793	79.43326924	117.6219731	113.5464472	119.4548586	0.271355114	0	0	1442.430614	1425.132146	1457.953488	1	Bcd3-proximal
366	32	7	FALSE	3586.07397	18509.70804	13711.3356	15	12281.25387	76.08422057	72.51789599	78.66966263	117.8933282	113.5464472	120.0044797	0.271355114	0	0	1512.844758	1495.000673	1530.484324	1	Bcd3-proximal
367	33	7	FALSE	3575.823714	18512.81417	13767.61907	16	12240.61649	74.62846387	71.02248135	77.11866976	118.1646833	113.6677792	120.5199016	0.512420249	0	0	1582.18659	1564.035071	1601.643786	1	Bcd3-proximal
368	34	7	FALSE	3321.642344	17207.60024	14066.73586	17	12204.62669	73.44681799	70.01371175	76.21399282	118.6771035	115.2726101	120.5238878	0.512420249	0	0	1650.401387	1629.992789	1672.696834	1	Bcd3-proximal
369	35	7	FALSE	4256.070527	22062.63723	13944.98509	18	12169.34858	72.29199547	68.66214685	74.55504198	119.1895238	115.9992638	122.317283	0.860337165	0	0.047055151	1717.460774	1694.232991	1740.181456	1	Bcd3-proximal
370	36	7	FALSE	3728.015202	19400.97238	14007.71089	19	12133.89453	71.51130434	67.35402535	75.10918676	120.0498609	116.0762082	124.4047753	0.860337165	0	0.047055151	1783.376978	1759.511492	1804.993937	1	Bcd3-proximal
371	37	7	FALSE	4444.362568	22949.23309	13956.38707	20	12106.06525	70.7483349	65.90345073	73.96662985	120.9101981	116.1990489	124.8592356	1.110288499	0	1.811172854	1848.177553	1828.252185	1869.153532	1	Bcd3-proximal
372	38	7	FALSE	4055.336255	21163.8206	14172.56277	21	12071.18213	70.2526362	65.35452504	73.1815006	122.0204866	116.9588141	124.8592356	1.110288499	0	1.811172854	1911.912056	1890.207871	1935.779431	1	Bcd3-proximal
373	39	7	FALSE	3469.838574	18081.14405	13970.95994	22	12034.50843	69.76818985	63.87097733	73.7747709	123.1307751	116.9588141	127.1658244	1.655977359	0	3.409841472	1974.643544	1949.138297	1995.686344	1	Bcd3-proximal
374	40	7	FALSE	3639.044887	18963.74132	14095.04602	23	12004.58712	69.8404293	63.37473905	73.56255447	124.7867525	118.0503917	129.8469174	1.655977359	0	3.409841472	2036.47808	2011.118151	2053.8263	1	Bcd3-proximal
375	41	7	FALSE	3697.14174	19379.18834	14096.71465	24	11985.38128	69.91102892	62.49535952	73.81567587	126.4427298	119.0998263	132.0421939	2.898170322	0	4.926405404	2097.548192	2074.39244	2114.422893	1	Bcd3-proximal
376	42	7	FALSE	3374.507955	17633.44666	13991.43422	25	11944.22045	71.22221888	63.78168476	75.81785935	129.3409001	121.5115527	135.3720028	2.898170322	0	4.926405404	2158.081313	2139.857969	2174.963224	1	Bcd3-proximal
377	43	7	FALSE	3520.971166	18508.41892	14123.75635	26	11913.58906	72.50364484	64.00115381	81.222237	132.2390705	122.8951013	140.6560056	5.009159156	2.062263462	8.2205829	2218.34581	2203.307803	2234.120599	1	Bcd3-proximal
378	44	7	FALSE	3943.028226	20716.54296	14234.98381	27	11889.60194	75.86697125	66.88533253	86.46591002	137.2482296	128.3711055	147.492822	5.009159156	2.062263462	8.2205829	2278.760614	2259.667157	2291.313124	1	Bcd3-proximal
379	45	7	FALSE	3966.17568	20722.79644	14027.82757	28	11862.11629	79.15395016	69.36338201	90.30585726	142.2573888	131.5146086	153.706925	6.878129641	2.925461392	10.80279489	2339.764757	2317.838119	2356.478842	1	Bcd3-proximal
380	46	7	FALSE	4047.150519	21159.82735	14119.17282	29	11848.9482	84.23528513	74.54737619	92.98083156	149.1355184	138.7013996	159.1958564	6.878129641	2.925461392	10.80279489	2401.893302	2373.826064	2421.766558	1	Bcd3-proximal
381	47	7	FALSE	3633.669221	18962.21889	14261.14139	30	11824.76522	89.2012738	78.18213512	98.60132055	156.0136481	143.7083946	165.3448427	7.83046117	3.140383298	11.70654016	2465.650915	2434.004492	2488.765878	1	Bcd3-proximal
382	48	7	FALSE	3465.855481	18076.44787	14405.50421	31	11792.90265	95.00686606	85.63407252	106.5913653	163.8441092	153.3844414	174.6961524	7.83046117	3.140383298	11.70654016	2531.538178	2501.455476	2554.241663	1	Bcd3-proximal
383	49	7	FALSE	3527.063634	18513.26781	14468.10468	32	11789.18813	100.6806714	90.1258725	114.8150899	171.6745704	161.9224842	185.2258704	7.535296359	3.137846171	11.37293754	2599.9768	2565.225265	2626.4027	1	Bcd3-proximal
384	50	7	FALSE	3618.605203	18954.48352	14429.41179	33	11773.23985	105.9305165	96.47156786	118.9223592	179.2098668	169.0853443	191.5383994	7.535296359	3.137846171	11.37293754	2671.279065	2633.905337	2700.999358	1	Bcd3-proximal
385	51	7	FALSE	3752.291956	19857.40914	14534.58205	34	11745.62712	111.0611901	99.79115215	125.1041224	186.7451631	175.375668	201.4230343	6.419168061	2.321077134	10.53227519	2745.659307	2707.152272	2781.685801	1	Bcd3-proximal
386	52	7	FALSE	3528.075624	18526.06351	14598.45109	35	11709.79263	114.9592692	103.7361504	125.5027513	193.1643312	181.1800801	206.142756	6.419168061	2.321077134	10.53227519	2823.179069	2781.34356	2865.085264	1	Bcd3-proximal
387	53	7	FALSE	3767.777652	19839.8329	14498.43748	36	11668.51571	118.7688618	105.8998016	131.1251064	199.5834992	187.7258782	212.4483873	5.083120831	0.447785815	7.778891964	2903.819025	2860.181228	2946.545057	1	Bcd3-proximal
388	54	7	FALSE	3273.587973	17203.98852	14612.905	37	11625.2202	121.1559295	110.6673995	131.9991932	204.6666201	193.1625028	215.5137104	5.083120831	0.447785815	7.778891964	2987.425699	2939.119513	3030.884882	1	Bcd3-proximal
389	55	7	FALSE	3765.473849	19822.83684	14430.85685	38	11569.31305	123.4888107	114.3461512	135.8887868	209.7497409	201.6362232	222.3483251	4.481483482	0	6.87430578	3073.813742	3031.600949	3119.34085	1	Bcd3-proximal
390	56	7	FALSE	3119.447579	16324.03645	14614.37898	39	11499.36998	125.1670982	114.6837782	136.8666857	214.2312244	206.3613614	225.9680213	4.481483482	0	6.87430578	3162.760837	3125.833893	3207.928011	1	Bcd3-proximal
391	57	7	FALSE	3344.93093	17645.93364	14674.33952	40	11412.56446	126.8072885	117.3995745	139.6830042	218.7127079	210.5329718	230.8159132	4.274676883	0	7.487495035	3254.051919	3216.532468	3296.587967	1	Bcd3-proximal
392	58	7	FALSE	3778.866296	19848.73149	14670.80747	41	11330.23327	128.20344	114.8374711	139.5813194	222.9873848	210.6643529	232.783547	4.274676883	0	7.487495035	3347.478188	3315.289044	3389.478006	1	Bcd3-proximal
393	59	7	FALSE	3501.616346	18529.57284	14684.73817	42	11240.08115	129.5678988	114.9950315	138.996588	227.2620616	213.0274568	237.6550922	4.092971859	0	6.941591784	3442.847029	3415.59583	3480.811303	1	Bcd3-proximal
394	60	7	FALSE	3233.900464	17188.16663	14788.055	43	11142.10809	130.7196793	120.8871362	138.1820798	231.3550335	220.6142192	239.7473375	4.092971859	0	6.941591784	3539.972189	3514.094693	3572.445424	1	Bcd3-proximal
395	61	7	FALSE	3339.316357	17657.22036	14803.08352	44	11036.3141	131.8453145	120.7458643	138.5581007	235.4480054	226.0461593	242.3773613	3.491309853	0	5.219837375	3638.671965	3614.247292	3670.739486	1	Bcd3-proximal
396	62	7	FALSE	3679.984556	19428.95773	14678.87952	45	10922.69918	132.3437357	119.502165	140.7935007	238.9393152	226.8425585	247.4537888	3.491309853	0	5.219837375	3738.731711	3714.524647	3769.806921	1	Bcd3-proximal
397	63	7	FALSE	3232.234871	17189.18629	14653.42439	46	10801.26332	132.8308427	117.8421295	145.4576378	242.4306251	227.8306989	254.3509594	2.610629928	0	4.251492006	3839.931522	3816.546518	3865.923102	1	Bcd3-proximal
398	64	7	FALSE	3307.132101	17647.68295	14620.14832	47	10672.00653	132.4262125	116.5613024	148.389796	245.041255	229.0381158	260.5891769	2.610629928	0	4.251492006	3942.000824	3921.788621	3958.542465	1	Bcd3-proximal
399	65	7	FALSE	2974.384204	15875.77385	14579.05133	48	10534.9288	132.0307674	113.9707306	149.1699686	247.6518849	230.0667132	265.4350472	1.723001757	0	2.961472469	4044.668599	4034.783353	4055.661889	1	Bcd3-proximal
400	66	7	FALSE	3146.376102	16755.16016	14530.1334	49	10390.03014	130.7566708	112.1716417	147.3120772	249.3748867	230.116626	267.0349986	1.723001757	0	2.961472469	4147.623249	4133.002207	4157.029957	1	Bcd3-proximal
401	67	7	FALSE	2477.590817	13222.99502	14473.39453	50	10237.31055	129.5114961	111.0235942	145.49636	251.0978884	230.898287	268.5632655	0.860787828	0	1.480744697	4250.56238	4234.234482	4263.359666	1	Bcd3-proximal
402	1	8	FALSE	2891.086955	15525.57565	16053.75369	-16	15211.37907	0.509825329	0	0	0.509825329	0	0	0.092246499	0	0	430.1113762	418.0238564	462.9779136	1	Bcd3-proximal
403	2	8	FALSE	3635.239231	19421.05248	15502.48006	-15	14952.21108	0.590498793	0	0	0.602071828	0	0	0.092246499	0	0	433.2914239	421.7025823	466.0103387	1	Bcd3-proximal
404	3	8	FALSE	3386.047552	18128.2229	15476.19759	-14	14705.08442	0.669340969	0	0	0.694318326	0	0	0.276263731	0	0	435.807451	421.2440216	467.1270576	1	Bcd3-proximal
405	4	8	FALSE	3616.670487	19408.4848	14862.72254	-13	14469.9991	0.93041066	0	0	0.970582058	0	0	0.276263731	0	0	437.7886744	419.4209698	464.9831586	1	Bcd3-proximal
406	5	8	FALSE	2961.486783	15970.63055	14246.95512	-12	14246.95512	1.185554069	0	0	1.246845789	0	0	1.545383324	0	3.229457735	439.3787299	420.6864991	462.8555818	1	Bcd3-proximal
407	6	8	FALSE	2806.262681	15107.68942	14492.22116	-11	14035.95249	2.704025316	0	3.936307354	2.792229113	0	3.945597685	1.545383324	0	3.229457735	440.8161814	419.6584996	462.1957625	1	Bcd3-proximal
408	7	8	FALSE	3218.692643	17246.87415	14267.20573	-10	13836.99119	4.188027266	0	7.130085732	4.337612437	0	7.255909294	5.350089844	3.839224708	6.603103048	442.4184415	420.2444865	461.5825641	1	Bcd3-proximal
409	8	8	FALSE	2965.607688	15964.90351	13879.58669	-9	13650.07122	9.44304889	4.686195979	15.58816852	9.687702281	4.686195979	16.0676557	5.350089844	3.839224708	6.603103048	444.8012372	423.1748465	463.4200091	1	Bcd3-proximal
410	9	8	FALSE	3201.026806	17268.2923	13778.63313	-8	13475.1926	14.57878152	8.748227138	20.03540598	15.03779212	8.899587119	20.77414389	9.146019648	7.539629416	10.89707213	448.6495478	428.8750852	465.401492	1	Bcd3-proximal
411	10	8	FALSE	3201.709215	17263.39563	13653.44448	-7	13312.35532	23.39386283	16.62031643	29.70501408	24.18381177	17.38427152	30.82537875	9.146019648	7.539629416	10.89707213	454.8788504	434.3398652	469.8534076	1	Bcd3-proximal
412	11	8	FALSE	3290.556612	17704.8354	13688.95566	-6	13161.55938	32.00884179	24.92834627	38.68561945	33.32983142	25.66262841	40.82036188	10.52655365	9.698714437	12.21786231	464.3600569	445.8196251	478.3219564	1	Bcd3-proximal
413	12	8	FALSE	3750.567446	20283.01929	13579.54625	-5	13066.27564	41.80879473	35.18957648	49.29335579	43.85638507	36.48973207	51.73459035	10.52655365	9.698714437	12.21786231	477.9324253	460.9030992	488.7002643	1	Bcd3-proximal
414	13	8	FALSE	3994.85475	21571.0953	13465.24416	-4	12995.85313	51.38628874	45.30463341	59.57767248	54.38293871	47.34126795	63.17589567	8.776596831	6.96240021	10.70201496	496.2679119	474.644736	508.9140786	1	Bcd3-proximal
415	14	8	FALSE	3334.21402	18141.14867	13589.96882	-3	12909.62853	58.99641681	54.3169692	66.64245439	63.15953554	58.49202244	71.18723154	8.776596831	6.96240021	10.70201496	519.7441824	498.752802	534.2397876	1	Bcd3-proximal
416	15	8	FALSE	3286.586964	17696.46675	13360.29841	-2	12820.32979	66.43379498	62.06897407	73.29882455	71.93613237	66.34188966	79.31293023	5.165076863	2.897175929	6.947369927	548.5297825	533.2485012	564.4263111	1	Bcd3-proximal
417	16	8	FALSE	3502.024999	19003.65994	13217.24333	-1	12721.52204	70.0908247	67.07790957	75.96664867	77.10120924	72.40161477	83.19895607	5.165076863	2.897175929	6.947369927	582.4088411	566.6976442	598.7850446	1	Bcd3-proximal
418	17	8	FALSE	3757.015208	20292.79817	13016.69644	0	12616.38015	73.66483984	70.69944174	78.41755243	82.2662861	79.04212861	88.36084399	1.992256761	0	3.494612369	621.0240772	605.4464423	637.0842684	1	Bcd3-proximal
419	18	8	FALSE	2855.298658	15522.46157	12982.24078	1	12500.65342	73.98490474	70.11038938	79.38008903	84.25854286	80.04921697	88.9243444	1.992256761	0	3.494612369	663.7649353	646.3206885	685.4331926	1	Bcd3-proximal
420	19	8	FALSE	3656.056343	19845.98166	13011.6853	2	12370.3037	74.29770416	70.2453251	78.3770219	86.25079962	81.72962374	91.59949022	0.77992276	0	0	710.0056	688.6292852	736.0122756	1	Bcd3-proximal
421	20	8	FALSE	3648.976966	19850.60375	13157.32235	3	12233.50374	73.39106904	68.89927114	77.87185093	87.03072238	82.20843514	91.59949022	0.77992276	0	0	759.0984926	734.8221007	788.4039116	1	Bcd3-proximal
422	21	8	FALSE	3493.680511	19004.63995	12820.39608	4	12130.90542	72.50501453	67.61121434	77.19869176	87.81064514	83.16871349	92.34057665	0.486664534	0	0	810.458241	785.1946154	842.6052049	1	Bcd3-proximal
423	22	8	FALSE	3908.422319	21170.32405	12910.87635	5	12069.94514	71.34581523	66.14490979	76.0334886	88.29730968	83.16871349	93.54829041	0.486664534	0	0	863.5608737	834.3354066	899.0547489	1	Bcd3-proximal
424	23	8	FALSE	3659.046507	19873.74456	12968.49999	6	12000.26086	70.21292976	64.82820464	75.22290919	88.78397421	83.24851343	94.61626513	0.409856443	0	0	917.9542414	889.9978211	955.8062193	1	Bcd3-proximal
425	24	8	FALSE	3383.79682	18549.25909	12905.74216	7	11919.35927	69.0289527	64.16113851	73.60013036	89.19383065	84.4300886	94.73627243	0.409856443	0	0	973.2491039	946.3720753	1011.113706	1	Bcd3-proximal
426	25	8	FALSE	3552.614989	19429.53577	12991.3091	8	11841.54892	67.87185192	62.70468067	71.9294074	89.6036871	85.85012452	94.73627243	0.354587886	0	0	1029.114163	1000.360726	1064.998563	1	Bcd3-proximal
427	26	8	FALSE	3005.597074	16424.77635	13021.8305	9	11791.07917	66.68574877	61.94732834	70.29660986	89.95827498	85.85012452	94.73627243	0.354587886	0	0	1085.265569	1055.313462	1118.587293	1	Bcd3-proximal
428	27	8	FALSE	3405.3255	18549.69038	12971.83356	10	11739.82557	65.52657016	60.54112399	70.66648914	90.31286287	86.53950101	94.90890872	0.435217492	0	0	1141.465833	1110.056212	1174.876651	1	Bcd3-proximal
429	28	8	FALSE	3547.804911	19410.14233	12922.75004	11	11676.99101	64.4743345	59.16684047	69.28667515	90.74808036	86.72205417	95.54704188	0.435217492	0	0	1197.52381	1166.136522	1230.529613	1	Bcd3-proximal
430	29	8	FALSE	3504.158568	18995.86682	13035.12493	12	11643.35366	63.4459846	57.82375319	69.04190288	91.18329785	86.72205417	96.66323582	0.777378647	0	0	1253.290094	1223.947703	1284.856612	1	Bcd3-proximal
431	30	8	FALSE	3265.302101	18126.8094	12950.49616	13	11597.53167	62.7831394	57.4865457	67.47465168	91.9606765	87.55605117	96.97244712	0.777378647	0	0	1308.672404	1283.755292	1340.086084	1	Bcd3-proximal
432	31	8	FALSE	3311.150075	18126.06127	12953.86488	14	11553.25873	62.13534078	56.63093534	66.69423545	92.73805515	88.07637953	98.30355924	1.152738082	0	0.586817218	1363.611294	1342.172358	1396.818761	1	Bcd3-proximal
433	32	8	FALSE	3937.027456	21590.81875	12863.73912	15	11515.13727	61.87760663	56.56547092	69.12153232	93.89079323	88.47176909	100.0714322	1.152738082	0	0.586817218	1418.093018	1396.4434	1454.106065	1	Bcd3-proximal
434	33	8	FALSE	3462.737406	18992.14053	12893.73816	16	11476.8734	61.62572304	55.76999547	68.77084306	95.04353131	88.83844386	101.9924914	1.383408384	0	2.174617797	1472.121126	1450.346751	1512.245931	1	Bcd3-proximal
435	34	8	FALSE	3366.557132	18572.41243	12993.87173	17	11443.04468	61.61022751	54.78719275	67.20974492	96.4269397	89.17767145	101.9924914	1.383408384	0	2.174617797	1525.720934	1503.454645	1568.071958	1	Bcd3-proximal
436	35	8	FALSE	3466.570892	19007.8371	13028.79838	18	11409.67466	61.59508373	53.72421908	67.54835549	97.81034808	90.70375443	102.7155017	1.984325188	0	3.727006631	1578.933799	1555.052658	1621.651922	1	Bcd3-proximal
437	36	8	FALSE	3527.076796	19426.37766	13027.79123	19	11376.26278	62.18120052	53.68799039	66.54313865	99.79467327	91.46757905	104.5946241	1.984325188	0	3.727006631	1631.850523	1607.152396	1675.947796	1	Bcd3-proximal
438	37	8	FALSE	3300.039888	18126.01388	13004.67716	20	11350.16095	62.75401245	53.65094458	66.81826745	101.7789985	92.97801961	108.0211646	2.707814429	0	5.40453594	1684.577736	1656.040611	1723.576148	1	Bcd3-proximal
439	38	8	FALSE	3438.324327	18991.59712	13022.96115	21	11317.5509	64.0373108	55.0509146	69.61834442	104.4868129	96.48096736	110.6746692	2.707814429	0	5.40453594	1737.271116	1705.530244	1775.053102	1	Bcd3-proximal
440	39	8	FALSE	3773.827283	20706.31332	13004.97033	22	11282.81224	65.29147827	55.84399382	74.48667086	107.1946273	98.13754415	113.484755	3.605833455	0	5.682131539	1790.097114	1755.045548	1833.985196	1	Bcd3-proximal
441	40	8	FALSE	3910.307027	21588.55777	13091.22909	23	11254.59577	67.41519517	58.31847324	80.09537813	110.8004608	102.0736997	120.7765754	3.605833455	0	5.682131539	1843.27605	1805.283144	1884.373131	1	Bcd3-proximal
442	41	8	FALSE	3586.297989	19857.89843	13023.87714	24	11236.23773	69.4907037	58.72721365	81.71824369	114.4062942	104.1290498	127.2713301	4.562435049	0.356664243	6.235144996	1897.031951	1859.585762	1934.500354	1	Bcd3-proximal
443	42	8	FALSE	3524.543216	19437.82598	13265.95278	25	11197.6519	72.47569977	61.10199386	82.36079577	118.9687293	107.7260518	129.1107229	4.562435049	0.356664243	6.235144996	1951.636676	1911.504816	1991.053784	1	Bcd3-proximal
444	43	8	FALSE	3186.833389	17711.76376	13214.40506	26	11168.51086	75.39293644	61.67508191	83.64966099	123.5311643	111.6391884	131.1072575	5.072648665	0.124205885	8.459717693	2007.345965	1969.794558	2043.050201	1	Bcd3-proximal
445	44	8	FALSE	3723.481835	20708.7871	13112.14158	27	11145.86119	78.75416544	67.08349402	87.69946803	128.603813	115.9565439	138.3658104	5.072648665	0.124205885	8.459717693	2064.414582	2030.956509	2095.912754	1	Bcd3-proximal
446	45	8	FALSE	3471.722045	19434.8458	13256.79817	28	11119.88169	82.03909455	71.7285955	92.12196585	133.6764617	123.7183238	143.7538599	5.56687288	1.369986914	9.33106607	2123.071429	2083.570831	2159.408908	1	Bcd3-proximal
447	46	8	FALSE	3749.380411	20724.21048	13434.82684	29	11107.04705	85.74367999	73.57287919	97.5462412	139.2433345	128.1118068	150.6600331	5.56687288	1.369986914	9.33106607	2183.545489	2144.516808	2220.30963	1	Bcd3-proximal
448	47	8	FALSE	3087.37501	17251.04626	13329.79787	30	11083.99788	89.36417133	77.0261723	102.4756144	144.8102074	132.2830943	158.8982889	6.1322341	2.922210256	9.437017214	2246.043642	2201.556118	2286.646754	1	Bcd3-proximal
449	48	8	FALSE	3171.073701	17709.85768	13261.15064	31	11053.99096	93.46783874	81.2534857	107.7014681	150.9424415	138.5100223	164.5922733	6.1322341	2.922210256	9.437017214	2310.781338	2273.407346	2347.444143	1	Bcd3-proximal
450	49	8	FALSE	3682.902411	20311.53634	13375.60914	32	11050.08408	97.4783529	83.11413675	111.7424342	157.0746756	143.909924	172.9495707	6.114083393	3.163537746	8.369985465	2377.940352	2336.466306	2403.836517	1	Bcd3-proximal
451	50	8	FALSE	3550.695399	19844.48549	13537.7411	33	11034.96994	101.3796777	89.91921519	113.9402746	163.188759	152.3334187	178.1847681	6.114083393	3.163537746	8.369985465	2447.659551	2416.812265	2472.595698	1	Bcd3-proximal
452	51	8	FALSE	3256.566948	18121.98606	13512.25269	34	11008.76525	105.1924424	94.14814183	116.0599638	169.3028424	158.6451231	183.0653351	5.386982386	0.859348684	8.207784068	2520.025689	2494.318031	2550.269512	1	Bcd3-proximal
453	52	8	FALSE	3338.082891	18572.71807	13566.84133	35	10975.07861	108.1915563	95.58469974	119.4586303	174.6898248	161.9869358	187.0986053	5.386982386	0.859348684	8.207784068	2595.031949	2569.529117	2627.829261	1	Bcd3-proximal
454	53	8	FALSE	3399.248255	18980.62632	13693.94445	36	10936.27439	111.1225904	101.4360863	123.1010675	180.0768072	168.1148727	193.2518103	4.539536	0	6.867997921	2672.624511	2651.312979	2703.910399	1	Bcd3-proximal
455	54	8	FALSE	3111.609863	17288.17327	13699.30476	37	10895.85899	113.1396436	105.4554467	123.2302138	184.6163432	176.640452	194.9682476	4.539536	0	6.867997921	2752.668631	2735.260976	2787.812597	1	Bcd3-proximal
456	55	8	FALSE	3465.032118	19434.40159	13676.734	38	10843.73558	115.1109097	108.1481358	123.6090919	189.1558792	182.3083225	197.4561024	3.676149364	0	4.382697323	2835.001625	2814.65329	2877.918365	1	Bcd3-proximal
457	56	8	FALSE	3030.219134	16836.22113	13707.80009	39	10778.42154	116.1740414	109.079417	122.0561383	192.8320285	186.662567	199.2743151	3.676149364	0	4.382697323	2919.397821	2888.416589	2965.930276	1	Bcd3-proximal
458	57	8	FALSE	3256.456204	18132.53565	13709.78611	40	10697.27736	117.21304	108.7553345	125.2546434	196.5081779	190.2744891	203.0268959	2.983399188	0	3.825296264	3005.624024	2964.993664	3052.166951	1	Bcd3-proximal
459	58	8	FALSE	3325.733873	18553.00661	13657.28381	41	10619.94876	117.5357032	108.7863788	125.490512	199.4915771	192.3682189	206.4054268	2.983399188	0	3.825296264	3093.41348	3054.38798	3137.006768	1	Bcd3-proximal
460	59	8	FALSE	3022.57612	16824.02486	13714.2639	42	10535.23351	117.8510419	107.0272874	126.9604183	202.4749763	192.7676004	212.5463604	2.466591437	0	2.781700769	3182.508784	3150.415471	3221.457478	1	Bcd3-proximal
461	60	8	FALSE	3305.396738	18558.22196	13825.05242	43	10443.13161	117.6424147	105.2293163	124.0784168	204.9415677	194.6245373	212.5463604	2.466591437	0	2.781700769	3272.641385	3240.110676	3311.679857	1	Bcd3-proximal
462	61	8	FALSE	3087.166641	17264.52336	13765.45777	44	10343.64306	117.4385233	103.5239703	122.5937029	207.4081591	195.0550036	212.5463604	1.771559461	0	2.540222866	3363.554264	3333.768759	3404.066486	1	Bcd3-proximal
463	62	8	FALSE	2879.957037	15990.50197	13700.70577	45	10236.76787	116.5442283	103.5788155	122.1339819	209.1797186	196.8666186	214.9342247	1.771559461	0	2.540222866	3454.964761	3429.661298	3488.566759	1	Bcd3-proximal
464	63	8	FALSE	3168.059576	17690.56419	13671.22766	46	10122.50603	115.6702338	102.42076	123.9322142	210.9512781	197.6329137	218.6951603	1.216982897	0	1.11140655	3546.605499	3525.477682	3574.607034	1	Bcd3-proximal
465	64	8	FALSE	2988.603256	16831.49223	13634.3629	47	10000.85754	114.2615024	100.0958087	124.8064079	212.168261	197.6329137	221.609074	1.216982897	0	1.11140655	3638.200393	3620.077885	3655.39288	1	Bcd3-proximal
466	65	8	FALSE	3029.564376	17259.29503	13590.1115	48	9871.822401	112.8847492	98.41429402	126.1948409	213.3852439	197.6329137	225.9026008	0.797058832	0	0.777382963	3729.496069	3714.433931	3737.876396	1	Bcd3-proximal
467	66	8	FALSE	3011.933042	16830.97122	13538.47344	49	9735.400615	111.1193242	96.73139481	125.7220257	214.1823027	197.6329137	229.2288788	0.797058832	0	0.777382963	3820.242682	3806.136771	3829.83709	1	Bcd3-proximal
468	67	8	FALSE	2514.347448	14245.483	13479.44874	50	9591.592182	109.3939744	94.53559215	123.9662211	214.9793615	198.9567503	231.3284446	0.398186514	0	0.390918498	3910.214271	3895.224213	3922.730422	1	Bcd3-proximal
469	1	9	FALSE	2759.27448	15628.91934	14485.34139	-16	14392.4469	3.997762694	0	5.471022324	3.997762694	0	5.471022324	1.083208496	0	1.915173589	82.25130922	65.85487694	101.3765195	1	Bcd3-proximal
470	2	9	FALSE	3507.89538	19850.65539	14318.27955	-15	14145.79709	4.990221977	0	7.958099608	5.08097119	0	8.089500216	1.083208496	0	1.915173589	88.83640372	72.57367879	103.0893295	1	Bcd3-proximal
471	3	9	FALSE	3477.556486	19866.47384	13910.71998	-14	13910.71998	5.960152434	0	10.4819137	6.164179686	0	10.7250655	1.528014504	0.209367976	2.614786393	95.22620427	81.28374332	109.7889549	1	Bcd3-proximal
472	4	9	FALSE	2817.430775	16050.77866	13785.30789	-13	13687.21556	7.352871478	0.715116455	13.05682231	7.69219419	0.715116455	13.65837894	1.528014504	0.209367976	2.614786393	101.628684	89.67261326	114.6044811	1	Bcd3-proximal
473	5	9	FALSE	2752.325094	15623.46928	13570.66364	-12	13475.28384	8.7139758	1.413999767	14.38864543	9.220208694	1.43023291	15.04189061	2.452882846	1.455002417	3.445181604	108.2485907	100.3362323	116.6458656	1	Bcd3-proximal
474	6	9	FALSE	3252.639043	18593.94132	13313.14151	-11	13274.92482	10.96905139	3.766385012	17.84555429	11.67309154	3.817288042	18.64282831	2.452882846	1.455002417	3.445181604	115.3409433	108.4938447	123.4732584	1	Bcd3-proximal
475	7	9	FALSE	3332.9866	19011.16771	13261.98407	-10	13086.13849	13.17293677	6.231551013	19.02162732	14.12597439	6.345536716	21.38066635	3.660029567	2.295828466	4.927831852	123.1653506	116.0341543	129.1164475	1	Bcd3-proximal
476	8	9	FALSE	3037.641372	17326.92573	13081.92278	-9	12908.92486	16.53394068	11.93343857	22.34336244	17.78600395	12.21017043	23.92460378	3.660029567	2.295828466	4.927831852	132.0465393	124.6229466	139.1470977	1	Bcd3-proximal
477	9	9	FALSE	3037.435183	17307.22792	12900.47538	-8	12743.28393	19.81864979	14.9117965	24.48010659	21.44603352	15.81719873	27.35428389	4.851407832	3.657275888	6.499847993	142.3058072	133.5153567	150.9017728	1	Bcd3-proximal
478	10	9	FALSE	3085.589777	17751.48392	12817.87359	-7	12589.21569	24.22017427	19.65102729	28.73873981	26.29744135	21.33445929	30.96332919	4.851407832	3.657275888	6.499847993	154.3151252	143.9476356	164.4254297	1	Bcd3-proximal
479	11	9	FALSE	3358.953821	19422.82727	12605.89378	-6	12446.72014	28.52178415	24.18752106	32.87902891	31.14884918	26.25725213	36.31317179	5.449880004	3.922530155	7.440800327	168.4179796	158.9483913	179.0201043	1	Bcd3-proximal
480	12	9	FALSE	3335.101032	19006.99546	12614.46546	-5	12356.64618	33.32421965	28.54561388	37.28581402	36.59872919	32.22957538	40.50709182	5.449880004	3.922530155	7.440800327	184.9469784	176.1726927	195.3334593	1	Bcd3-proximal
481	13	9	FALSE	3232.018151	18575.12934	12568.42746	-4	12290.32798	38.01763987	33.09411888	41.69236912	42.04860919	36.85588437	46.26310073	4.967678356	3.582902664	6.273989049	204.1711826	193.7233142	214.550487	1	Bcd3-proximal
482	14	9	FALSE	3610.652286	20712.64382	12390.1394	-3	12209.66834	42.1223178	38.5776883	46.56246695	47.01628755	42.63272877	51.26082245	4.967678356	3.582902664	6.273989049	226.2587251	213.4451168	236.8879757	1	Bcd3-proximal
483	15	9	FALSE	3247.511622	18594.81699	12331.43565	-2	12126.31646	46.13381954	41.19100655	51.81597994	51.9839659	48.15254777	56.80624921	3.535283336	2.048678008	4.675059474	251.2930555	237.284836	263.1227748	1	Bcd3-proximal
484	16	9	FALSE	3540.451301	20288.10502	12236.62218	-1	12033.97124	48.62186517	42.68784064	53.17504774	55.51924924	49.9713387	60.73910597	3.535283336	2.048678008	4.675059474	279.1988039	265.5093742	292.0783243	1	Bcd3-proximal
485	17	9	FALSE	3369.174205	19429.29092	12095.99466	0	11935.8769	51.05343217	45.07092158	55.91417934	59.05453258	53.59047014	63.57154275	1.972272075	0.226983811	2.876459134	309.8320137	295.4047441	321.6254355	1	Bcd3-proximal
486	18	9	FALSE	3214.923193	18586.52021	12118.10954	1	11828.33918	51.86679134	47.05925745	55.95873395	61.02680465	56.5943301	64.70486778	1.972272075	0.226983811	2.876459134	342.916824	331.8050318	358.0577149	1	Bcd3-proximal
487	19	9	FALSE	3150.18638	18149.82607	11955.61545	2	11706.09373	52.66168725	49.77796142	56.53248339	62.99907673	60.15176828	66.55814278	1.133583505	0	1.866972437	378.1581382	368.1056692	394.3523304	1	Bcd3-proximal
488	20	9	FALSE	3428.868617	19851.7406	11990.12457	3	11577.81484	52.59985045	50.06773159	55.99496336	64.13266023	61.87305161	67.03475146	1.133583505	0	1.866972437	415.2236456	402.5390928	430.3871053	1	Bcd3-proximal
489	21	9	FALSE	3194.472913	18567.63244	11889.8613	4	11481.6888	52.53941735	50.43373785	55.38785026	65.26624374	63.44826187	67.62309903	0.765975261	0	1.520626852	453.801304	441.2859053	469.927546	1	Bcd3-proximal
490	22	9	FALSE	3351.890432	19437.71244	12050.47	5	11424.4489	52.11274784	49.76142739	54.44803903	66.032219	63.71656831	68.32018264	0.765975261	0	1.520626852	493.5908544	481.4183572	509.4288117	1	Bcd3-proximal
491	23	9	FALSE	3280.6894	19003.2593	11787.39404	6	11358.36644	51.69576372	49.16043246	54.48979381	66.79819426	64.72726755	69.53222754	0.611099234	0	0.973260405	534.3250532	523.3599458	549.1213082	1	Bcd3-proximal
492	24	9	FALSE	3313.253197	19020.22564	11908.71065	7	11281.81487	51.13336912	48.47667501	53.8596535	67.40929349	65.28727413	70.45378174	0.611099234	0	0.973260405	575.7628465	565.1700767	590.9054175	1	Bcd3-proximal
493	25	9	FALSE	3764.162839	21971.59134	11928.70865	8	11208.42225	50.58374088	47.71780942	53.63715428	68.02039272	65.37207894	71.0479572	0.499932995	0	0.377586046	617.694123	604.3419904	634.0584296	1	Bcd3-proximal
494	26	9	FALSE	3282.209397	19019.47807	11881.34712	9	11160.80973	49.93542295	47.24563799	52.50005899	68.52032572	66.47404357	71.40480461	0.499932995	0	0.377586046	659.9311914	645.0639812	675.7902024	1	Bcd3-proximal
495	27	9	FALSE	3419.902781	19850.21179	11794.45083	10	11112.18325	49.30182185	46.23429041	52.13574745	69.02025871	66.59766051	71.50639422	0.452279788	0	0.414767632	702.3124002	687.8975681	718.1609249	1	Bcd3-proximal
496	28	9	FALSE	2890.426637	16899.5748	11896.87053	11	11052.70537	48.63495028	45.70904014	51.30355798	69.4725385	66.61866846	72.79519374	0.452279788	0	0.414767632	744.6976439	730.3469514	759.4620729	1	Bcd3-proximal
497	29	9	FALSE	3009.069204	17323.39204	11964.32058	12	11020.33597	47.9832167	44.98759658	50.13896722	69.92481829	66.71919665	72.79519374	0.354044736	0	0.359594365	786.9663195	773.8815354	801.1898517	1	Bcd3-proximal
498	30	9	FALSE	3335.462361	19435.83378	11880.52186	13	10976.7706	47.24804241	44.20964308	49.61858517	70.27886303	66.84564884	72.79519374	0.354044736	0	0.359594365	829.0088301	817.9730749	844.9898962	1	Bcd3-proximal
499	31	9	FALSE	3627.076036	21131.92035	11757.17853	14	10934.83538	46.52955659	43.68241743	48.9010536	70.63290776	67.06410725	73.63227189	0.377435953	0	0.420494338	870.7325863	857.8393071	887.6912064	1	Bcd3-proximal
500	32	9	FALSE	3940.017543	22821.95196	11886.23177	15	10898.54875	45.8507716	42.88376225	47.79099968	71.01034372	67.40307183	74.47363156	0.377435953	0	0.420494338	912.0633757	898.1524643	930.2949497	1	Bcd3-proximal
501	33	9	FALSE	2986.410103	17324.84139	11823.72015	16	10862.0452	45.18739504	42.20389015	47.12028255	71.38777967	67.40307183	74.49633776	0.60068136	0	0.39563626	952.9461922	938.9441039	971.7101057	1	Bcd3-proximal
502	34	9	FALSE	2964.366659	17331.27275	11781.39846	17	10829.81016	44.76232253	41.70855467	47.30885856	71.98846103	69.04101728	75.31005908	0.60068136	0	0.39563626	993.3571267	980.0017366	1012.277368	1	Bcd3-proximal
503	35	9	FALSE	3338.759275	19442.38655	11827.35118	18	10797.81867	44.34689917	40.97320466	48.2677307	72.58914239	69.395882	77.28148905	1.067428519	0	2.053434083	1033.293627	1020.244468	1050.322082	1	Bcd3-proximal
504	36	9	FALSE	3499.159696	20280.58141	11767.68656	19	10765.86383	44.40765308	40.88377889	48.52605185	73.65657091	69.76517477	77.96481739	1.067428519	0	2.053434083	1072.798094	1059.299048	1089.326615	1	Bcd3-proximal
505	37	9	FALSE	2824.345311	16483.06221	11833.08935	20	10741.07263	44.46702787	40.46555889	47.99046888	74.72399943	69.83778598	78.62341687	2.240703786	1.17250889	2.957101892	1111.945149	1099.224404	1127.686207	1	Bcd3-proximal
506	38	9	FALSE	3106.941301	18177.69706	11668.82156	21	10710.26995	45.69833013	41.62719163	49.71781689	76.96470321	71.91878272	80.57969394	2.240703786	1.17250889	2.957101892	1150.906371	1136.641762	1166.970419	1	Bcd3-proximal
507	39	9	FALSE	2670.891329	15638.964	11870.38628	22	10676.84561	46.90168182	41.89171909	50.44331148	79.205407	73.50734672	83.31611963	3.837201843	2.16651974	5.339558949	1189.888915	1172.772674	1207.191822	1	Bcd3-proximal
508	40	9	FALSE	3160.321498	18575.89705	11957.62468	23	10649.87568	49.67421549	44.41333313	53.16306592	83.04260884	78.71597328	86.69284602	3.837201843	2.16651974	5.339558949	1229.2123	1209.014958	1248.40733	1	Bcd3-proximal
509	41	9	FALSE	3113.113269	18154.78692	11839.63253	24	10632.08644	52.38381264	47.62438719	56.84654174	86.87981068	81.8322159	91.48563974	5.255052347	3.927132739	7.046107984	1269.210089	1250.368521	1289.074978	1	Bcd3-proximal
510	42	9	FALSE	3114.624816	18184.07116	11856.38376	25	10595.46084	56.44975244	51.36831185	60.67806476	92.13486303	87.52921179	96.4480906	5.255052347	3.927132739	7.046107984	1310.287793	1292.486244	1330.080349	1	Bcd3-proximal
511	43	9	FALSE	3150.630087	18602.9812	11972.18192	26	10567.44314	60.4233954	53.69162381	66.25111156	97.38991538	92.1888915	101.7055534	6.063521644	4.061415272	8.174064369	1352.82914	1332.59629	1371.190288	1	Bcd3-proximal
512	44	9	FALSE	3382.682918	19857.95161	11944.68369	27	10545.78642	65.11530597	59.250774	72.24461008	103.453437	98.17997679	109.7850235	6.063521644	4.061415272	8.174064369	1397.221756	1374.268938	1417.087159	1	Bcd3-proximal
513	45	9	FALSE	2855.070288	16892.81467	11924.99312	28	10520.81426	69.70071017	64.79315394	76.2765024	109.5169587	105.0966065	115.4427453	6.418398963	4.559400121	8.44072669	1443.806814	1423.862383	1464.324488	1	Bcd3-proximal
514	46	9	FALSE	3111.077693	18167.01421	12143.67036	29	10508.21653	74.53690301	69.34082778	80.68747436	115.9353576	111.1258387	122.4193225	6.418398963	4.559400121	8.44072669	1492.89156	1477.526856	1513.844406	1	Bcd3-proximal
515	47	9	FALSE	3378.336924	19869.48473	12085.72062	30	10485.9842	79.26331428	73.58449234	86.3820343	122.3537566	117.0424082	129.6703051	6.417154344	3.820349871	8.493625431	1544.728936	1530.16268	1565.765379	1	Bcd3-proximal
516	48	9	FALSE	3014.924394	17756.82064	12150.78496	31	10457.41253	83.88119139	78.40372217	90.55797043	128.7709109	122.845508	135.2452482	6.417154344	3.820349871	8.493625431	1599.517488	1586.287862	1618.414533	1	Bcd3-proximal
517	49	9	FALSE	3459.190198	20275.27537	11959.59954	32	10453.1595	88.39424269	80.9183139	96.44754064	135.1880653	127.0569459	144.1913158	5.959537478	3.92847769	7.941265766	1657.398998	1643.514726	1673.067189	1	Bcd3-proximal
518	50	9	FALSE	3057.801586	18173.31016	12115.75725	33	10438.60506	92.34723085	85.11109806	100.7459088	141.1476028	133.4916738	150.6262944	5.959537478	3.92847769	7.941265766	1718.435824	1704.031144	1735.905428	1	Bcd3-proximal
519	51	9	FALSE	2848.795001	16918.00073	12181.07173	34	10413.49178	96.21048619	87.65975854	106.1362833	147.1071402	137.640365	158.1863179	5.135322179	2.695238093	6.766228602	1782.636525	1766.341101	1802.715265	1	Bcd3-proximal
520	52	9	FALSE	3304.978206	19424.4881	12098.32421	35	10381.59399	99.16183033	91.9257387	107.7930813	152.2424624	144.4867906	161.8859744	5.135322179	2.695238093	6.766228602	1849.918299	1829.860136	1872.448895	1	Bcd3-proximal
521	53	9	FALSE	3892.548311	22815.39999	12313.86053	36	10344.80767	102.046179	94.37497584	110.7514384	157.3777846	149.4572787	166.5638226	4.201432691	0.996467266	7.348676079	1920.15822	1902.057428	1944.947186	1	Bcd3-proximal
522	54	9	FALSE	3490.553273	20702.69349	12301.12185	37	10306.76877	103.9311634	99.51667033	111.3634326	161.5792173	156.7061069	169.3382315	4.201432691	0.996467266	7.348676079	1993.154673	1975.239229	2020.275599	1	Bcd3-proximal
523	55	9	FALSE	3114.525697	18584.05659	12282.85158	38	10257.83663	105.7733587	100.4711128	112.0054029	165.78065	160.7062791	172.7480292	3.348996705	0	5.874282474	2068.686516	2050.461335	2094.388484	1	Bcd3-proximal
524	56	9	FALSE	2919.310827	17308.39352	12362.33803	39	10196.35385	106.7213001	101.1616439	111.0323486	169.1296467	163.7252614	174.4046103	3.348996705	0	5.874282474	2146.479576	2129.016577	2172.470025	1	Bcd3-proximal
525	57	9	FALSE	2879.767762	17308.61749	12440.99262	40	10119.82629	107.6477233	101.7594938	113.5397043	172.4786434	167.2669574	177.3623059	2.677379561	0	5.139359898	2226.260361	2202.863707	2255.001257	1	Bcd3-proximal
526	58	9	FALSE	3014.767345	17758.18609	12304.05005	41	10046.55859	107.8814996	100.7590019	114.2053027	175.1560229	169.065569	182.2519562	2.677379561	0	5.139359898	2307.730018	2285.221891	2337.446605	1	Bcd3-proximal
527	59	9	FALSE	3200.313355	19012.57287	12344.57344	42	9966.246981	108.1099691	99.9636392	115.3875162	177.8334025	170.0869502	185.1836858	2.112057151	0	3.874145971	2390.603368	2366.036046	2420.478143	1	Bcd3-proximal
528	60	9	FALSE	3007.350004	17738.85849	12352.44158	43	9878.891478	107.7679299	99.50828709	115.3210501	179.9454597	171.7075939	187.078665	2.112057151	0	3.874145971	2474.583965	2443.317496	2502.540387	1	Bcd3-proximal
529	61	9	FALSE	3254.387347	19439.6274	12383.66686	44	9784.492077	107.4336551	97.72751938	117.0556123	182.0575168	173.3686439	191.0328059	1.699074058	0	2.377935617	2559.396923	2527.591285	2584.186864	1	Bcd3-proximal
530	62	9	FALSE	3023.946561	17738.9387	12333.60642	45	9683.048779	106.6939852	95.66999089	121.1385152	183.7565909	173.7904306	197.1914992	1.699074058	0	2.377935617	2644.77072	2619.471874	2666.268382	1	Bcd3-proximal
531	63	9	FALSE	3003.579938	17760.22039	12307.95404	46	9574.561582	105.9711058	94.55907843	118.3886709	185.4556649	174.2982701	198.1116245	1.263135134	0	1.985851618	2730.456294	2712.957018	2747.111955	1	Bcd3-proximal
532	64	9	FALSE	2887.004208	17314.69139	12275.25775	47	9459.030487	104.8286968	92.60470796	115.7012481	186.7188001	174.3855844	198.1116245	1.263135134	0	1.985851618	2816.203547	2806.085003	2825.895037	1	Bcd3-proximal
533	65	9	FALSE	3053.154737	18158.74697	12235.51757	48	9336.455493	103.7122205	90.93083848	113.8703381	187.9819352	174.6722066	198.872825	0.837302524	0	1.360485425	2901.782947	2897.010305	2905.800977	1	Bcd3-proximal
534	66	9	FALSE	2553.320623	15226.46659	12188.73349	49	9206.836602	102.1952556	88.93578698	111.8878916	188.8192377	175.1781929	198.872825	0.837302524	0	1.360485425	2986.963495	2979.899252	2992.978206	1	Bcd3-proximal
535	67	9	FALSE	2550.678188	15216.30694	12134.90551	50	9070.173813	100.7127259	87.39392358	110.2404854	189.6565402	175.596497	199.5006051	0.418691279	0	0.679695376	3071.533794	3058.404706	3080.889315	1	Bcd3-proximal
536	1	10	FALSE	3283.992749	19828.67334	14307.83143	-16	14080.30387	1.399317151	0	0	1.399317151	0	0	1.873751239	0.225250127	3.107108328	140.214887	131.6182268	153.8859878	1	Bcd3-proximal
537	2	10	FALSE	2958.189253	17761.96407	14114.72146	-15	13838.93775	3.24130389	0.458879361	3.503528512	3.27306839	0.458879361	3.503528512	1.873751239	0.225250127	3.107108328	142.1838494	132.2440635	157.1944864	1	Bcd3-proximal
538	3	10	FALSE	3512.711581	21080.61763	13717.81948	-14	13608.9005	5.041477531	0.907342161	6.927526928	5.146819629	0.917758722	7.007057025	2.997889673	2.095151516	3.937291418	144.4941473	133.7921118	157.8278705	1	Bcd3-proximal
539	4	10	FALSE	3144.95898	19022.79772	13676.5139	-13	13390.19214	7.924925664	3.383858873	10.98159897	8.144709302	3.417571381	11.22049936	2.997889673	2.095151516	3.937291418	147.4678061	137.6989075	159.1309054	1	Bcd3-proximal
540	5	10	FALSE	2955.839333	17773.09319	13310.53393	-12	13182.81266	10.74291953	5.758920044	14.88315829	11.14259898	5.8399604	15.37134097	4.519774237	3.634016592	5.578826114	151.4314165	143.4331108	162.1109945	1	Bcd3-proximal
541	6	10	FALSE	3093.865107	18588.81882	12986.76206	-11	12986.76206	15.01882949	10.68310341	19.18838965	15.66237321	10.83718193	19.99077684	4.519774237	3.634016592	5.578826114	156.7936044	148.2165476	167.4508705	1	Bcd3-proximal
542	7	10	FALSE	2886.810714	17345.20418	12850.46981	-10	12802.04034	19.1976763	16.30649526	23.7876425	20.18214745	16.87249025	25.10782749	5.303087164	4.372364636	6.708880179	163.9417262	153.4551334	174.0787869	1	Bcd3-proximal
543	8	10	FALSE	3084.461709	18594.56727	12804.44996	-9	12628.6475	24.06497621	21.24935622	26.11695671	25.48523461	22.28497635	28.1594424	5.303087164	4.372364636	6.708880179	173.2633368	162.5780908	184.8002164	1	Bcd3-proximal
544	9	10	FALSE	3037.443637	18184.91888	12621.85094	-8	12466.58355	28.82178841	26.10539818	32.23062511	30.78832178	27.87615558	33.56430406	4.834505972	3.415151844	6.383793807	185.0788561	173.3928665	196.2750649	1	Bcd3-proximal
545	10	10	FALSE	3151.90086	19019.15956	12523.7287	-7	12315.84847	33.00203979	29.71922627	37.07749096	35.62282775	32.56525994	40.28619715	4.834505972	3.415151844	6.383793807	199.6013202	187.0980487	211.2469617	1	Bcd3-proximal
546	11	10	FALSE	2634.242889	16107.60416	12435.93929	-6	12176.44227	37.08739946	33.8189239	40.91339167	40.45733372	36.34365431	44.66214656	3.244917175	1.905388872	4.392132824	216.9488873	205.0577654	228.8341365	1	Bcd3-proximal
547	12	10	FALSE	2877.0275	17359.06927	12179.00107	-5	12088.34103	39.49043266	36.49901313	43.2735432	43.7022509	40.43520908	47.6205489	3.244917175	1.905388872	4.392132824	237.0611065	222.8651592	247.8204714	1	Bcd3-proximal
548	13	10	FALSE	2772.16326	16944.17641	12263.3197	-4	12023.48972	41.83891702	39.68750957	45.71563536	46.94716807	44.10056695	50.7833626	1.556539855	0.173177355	2.602564202	259.8004485	244.5315957	270.1198141	1	Bcd3-proximal
549	14	10	FALSE	3135.544477	19019.16763	12333.63883	-3	11944.59517	42.44571346	40.23788364	45.56936858	48.50370793	46.74662803	51.40587409	1.556539855	0.173177355	2.602564202	284.8853086	272.0094594	296.5094987	1	Bcd3-proximal
550	15	10	FALSE	2693.760982	16514.51223	12162.06595	-2	11863.07837	43.03873562	40.86865512	46.85958567	50.06024778	47.75148251	53.79787403	0.726998683	0	1.261503089	312.0137152	299.0545263	325.6285973	1	Bcd3-proximal
551	16	10	FALSE	3092.278788	19009.21081	12226.6892	-1	11772.75094	42.788755	41.01996386	45.88514467	50.78724646	49.15215807	54.11382549	0.726998683	0	1.261503089	340.8490577	328.7556446	355.9908022	1	Bcd3-proximal
552	17	10	FALSE	2984.269519	18168.00277	12024.47849	0	11676.8235	42.54444894	40.94757221	45.53667432	51.51424515	49.8431912	54.53780965	0.558427223	0	0.647389024	371.0811957	357.1448125	386.6995985	1	Bcd3-proximal
553	18	10	FALSE	2994.736291	18194.02251	11917.40153	1	11571.65343	42.13711718	40.47571553	44.63566938	52.07267237	50.24137639	54.81743504	0.558427223	0	0.647389024	402.4304703	388.5208615	416.7683969	1	Bcd3-proximal
554	19	10	FALSE	2523.10475	15289.8184	11833.4349	2	11452.11201	41.73903184	39.59891595	43.88480762	52.63109959	50.30786597	55.18081896	0.439032767	0	0.028453417	434.6526472	420.4844286	447.9579893	1	Bcd3-proximal
555	20	10	FALSE	2835.238068	17360.46419	11770.41384	3	11326.66228	41.23058858	39.37661191	43.42197132	53.07013236	51.27899805	55.18081896	0.439032767	0	0.028453417	467.529514	453.9155538	480.4213262	1	Bcd3-proximal
556	21	10	FALSE	3508.826343	21494.72291	11642.4128	4	11232.65082	40.73368699	38.79244831	42.81606935	53.50916513	51.53488011	55.89183868	0.282933355	0	0	500.8700373	486.5295404	514.1990541	1	Bcd3-proximal
557	22	10	FALSE	3454.537337	21075.30363	11741.96867	5	11176.688	40.09196565	37.91185974	41.99661143	53.79209848	51.53488011	56.35876821	0.282933355	0	0	534.4984832	520.7661086	547.6977616	1	Bcd3-proximal
558	23	10	FALSE	3072.740423	18988.86666	11725.82206	6	11112.01002	39.46481139	37.54155616	41.4042872	54.07503184	51.53488011	56.45876758	0.143109715	0	0	568.2601581	555.4218833	580.5380733	1	Bcd3-proximal
559	24	10	FALSE	2988.519729	18199.19372	11601.20296	7	11037.12018	38.71206988	36.68936284	40.46440988	54.21814155	51.75854364	56.46150387	0.143109715	0	0	602.0123816	588.1872628	615.3106453	1	Bcd3-proximal
560	25	10	FALSE	2823.957772	17355.33994	11637.32452	8	10965.3382	37.97641561	35.8565143	40.09395263	54.36125127	51.75854364	56.46150387	0.110405187	0	0	635.6320333	621.4743059	650.4640445	1	Bcd3-proximal
561	26	10	FALSE	2987.929469	18182.81993	11611.10344	9	10918.73487	37.22475616	35.04257143	39.22643703	54.47165645	51.92207387	56.63319643	0.110405187	0	0	669.0136839	654.8735419	684.5773401	1	Bcd3-proximal
562	27	10	FALSE	2968.586822	18577.25457	11538.94576	10	10871.15723	36.49015938	34.46678797	38.33599691	54.58206164	52.30934091	56.63319643	0.172433968	0	0	702.0707881	686.3893338	717.2855345	1	Bcd3-proximal
563	28	10	FALSE	2916.994184	18178.83155	11662.96775	11	10812.96574	35.83426673	33.68439188	37.64207174	54.75449561	52.30934091	56.7865119	0.172433968	0	0	734.7378931	720.5772162	749.0800882	1	Bcd3-proximal
564	29	10	FALSE	2894.552668	17763.2011	11606.34213	12	10781.28453	35.19326285	32.91975618	37.41572208	54.92692958	52.30934091	56.7865119	0.268936607	0	0.037277127	766.9652973	753.8658017	782.7669018	1	Bcd3-proximal
565	30	10	FALSE	2809.558526	17362.28438	11589.39172	13	10738.68429	34.66331239	32.85061834	36.56638519	55.19586618	53.0196211	56.90938325	0.268936607	0	0.037277127	798.7218639	785.1429111	813.1868964	1	Bcd3-proximal
566	31	10	FALSE	2964.460257	18186.19155	11566.0933	14	10697.70439	34.1453918	32.20060677	35.91176305	55.46480279	53.07254686	57.17871968	0.376356954	0	0	829.9878185	814.1593624	842.6725059	1	Bcd3-proximal
567	32	10	FALSE	3489.097109	21485.31212	11577.24958	15	10662.21143	33.74664836	31.95106326	35.09656603	55.84115975	53.83995467	57.7650265	0.376356954	0	0	860.7581506	843.5291986	874.1910906	1	Bcd3-proximal
568	33	10	FALSE	2751.516445	16931.42322	11524.56974	16	10626.51179	33.3569564	31.22577412	34.52022102	56.2175167	53.87150706	58.20949525	0.497515896	0	0.01013244	891.0355064	872.0203304	907.3031223	1	Bcd3-proximal
569	34	10	FALSE	2756.055554	16942.71543	11378.32047	17	10594.99463	33.09726939	30.79461909	34.05414844	56.7150326	53.90403261	58.39483596	0.497515896	0	0.01013244	920.8348244	900.4334242	942.2077111	1	Bcd3-proximal
570	35	10	FALSE	2786.985149	17346.1511	11564.01343	18	10563.69815	32.84347727	30.162862	33.54690538	57.21254849	54.35727201	58.77323336	1.078595319	0	1.567283529	950.1864177	929.1219868	975.2179866	1	Bcd3-proximal
571	36	10	FALSE	3744.168704	23150.66277	11472.88152	19	10532.45455	33.17652565	30.12679199	35.59168297	58.29114381	54.76135102	60.53788459	1.078595319	0	1.567283529	979.1706669	957.5931098	1004.341565	1	Bcd3-proximal
572	37	10	FALSE	3320.054791	20671.14923	11477.10689	20	10508.2148	33.50201384	29.90278125	35.50312852	59.36973913	55.38411951	62.24651435	2.451076529	1.316643912	3.375469367	1007.900979	985.45218	1032.553379	1	Bcd3-proximal
573	38	10	FALSE	2938.838036	18194.76049	11595.46574	21	10478.0933	35.19259465	31.14032855	37.58082874	61.82081566	57.47224156	64.62592477	2.451076529	1.316643912	3.375469367	1036.599387	1015.768256	1060.509542	1	Bcd3-proximal
574	39	10	FALSE	3523.722723	21908.25461	11451.39771	22	10445.40516	36.84479928	31.90406813	39.90917011	64.27189219	58.15176404	67.83148732	4.333587775	3.194091955	5.331674728	1065.525823	1049.016467	1087.297127	1	Bcd3-proximal
575	40	10	FALSE	2828.677883	17797.62072	11531.00848	23	10419.0279	40.34201012	34.74358136	44.7730387	68.60547996	63.34685021	73.45448989	4.333587775	3.194091955	5.331674728	1095.069523	1079.308761	1115.838903	1	Bcd3-proximal
576	41	10	FALSE	3056.741762	18998.92331	11436.17385	24	10401.61221	43.75983426	38.37667878	49.11230812	72.93906774	66.40909718	78.69274487	5.931014657	4.880111488	7.407407558	1125.631824	1109.438017	1144.234147	1	Bcd3-proximal
577	42	10	FALSE	3193.897376	19836.49341	11534.70792	25	10365.80218	48.69750068	44.04564277	53.42602124	78.87008239	73.0789305	83.93612981	5.931014657	4.880111488	7.407407558	1157.690023	1141.719736	1177.131901	1	Bcd3-proximal
578	43	10	FALSE	3015.328162	18598.98844	11557.52838	26	10338.36633	53.52308207	48.77137559	58.73821368	84.80109705	78.9644883	89.86778943	6.47178004	5.103084702	8.206655884	1191.683834	1174.716858	1213.653417	1	Bcd3-proximal
579	44	10	FALSE	2732.297833	16946.99902	11624.77131	27	10317.17957	58.77988815	54.86309516	62.8067059	91.27287709	87.20559504	95.26777766	6.47178004	5.103084702	8.206655884	1228.020909	1211.441319	1250.077836	1	Bcd3-proximal
580	45	10	FALSE	2873.096409	17764.00318	11490.09011	28	10292.76692	63.91736473	59.53227107	68.84637006	97.74465713	92.47540347	102.5079953	5.553261806	2.695190531	7.537624786	1267.021204	1248.753595	1288.98949	1	Bcd3-proximal
581	46	10	FALSE	2898.114716	18190.722	11552.18509	29	10280.40206	68.01970236	64.71237775	73.90877628	103.2979189	98.70217625	109.3882196	5.553261806	2.695190531	7.537624786	1308.854622	1287.753905	1329.849098	1	Bcd3-proximal
582	47	10	FALSE	3201.038959	19851.88239	11603.41347	30	10258.63404	72.02891692	68.09654037	78.61900831	108.8511807	104.5907072	115.7920194	3.785588354	2.035740637	5.331706368	1353.588088	1329.054876	1377.34065	1	Bcd3-proximal
583	48	10	FALSE	3055.76572	19018.48567	11567.7053	31	10230.68018	74.17944886	69.00396644	80.39388917	112.6367691	106.106209	119.4053621	3.785588354	2.035740637	5.331706368	1401.10133	1382.610931	1422.911338	1	Bcd3-proximal
584	49	10	FALSE	2970.946996	18589.11866	11694.97656	32	10226.51451	76.28116372	68.9461073	82.77338773	116.4223575	109.3525738	124.150029	2.275167975	0.155308868	3.820689891	1451.206711	1432.322383	1470.9372	1	Bcd3-proximal
585	50	10	FALSE	3327.249593	20682.84694	11760.09501	33	10212.28103	76.82474928	67.59886296	84.77048228	118.6975254	109.7468203	126.5655376	2.275167975	0.155308868	3.820689891	1503.59715	1484.937276	1521.643105	1	Bcd3-proximal
586	51	10	FALSE	2746.59407	17359.31677	11767.95411	34	10187.69032	77.35599545	69.71650864	84.59094274	120.9726934	112.7161241	128.7689706	1.772360342	0	2.787598909	1557.961049	1540.510724	1572.497776	1	Bcd3-proximal
587	52	10	FALSE	2710.170703	16945.9393	11873.16452	35	10156.4649	77.37237469	70.09944085	83.5293517	122.7450537	116.7609157	129.0205857	1.772360342	0	2.787598909	1613.98392	1601.232744	1630.635983	1	Bcd3-proximal
588	53	10	FALSE	2834.196515	17764.02568	11680.89515	36	10120.46151	77.38838213	69.30001171	83.264855	124.5174141	118.0192734	129.9908815	1.625996928	0	3.05070044	1671.381773	1656.554255	1689.159216	1	Bcd3-proximal
589	54	10	FALSE	3032.951414	19016.67003	11822.7243	37	10083.25367	77.25766278	70.97771042	82.95818096	126.143411	118.5425261	131.4361674	1.625996928	0	3.05070044	1729.898445	1714.893097	1749.447229	1	Bcd3-proximal
590	55	10	FALSE	3155.528057	19839.10533	11786.81954	38	10035.38376	77.12991077	70.75568326	82.63129485	127.7694079	121.0809154	133.9785403	1.583156902	0	2.463568507	1789.311141	1774.291642	1809.109212	1	Bcd3-proximal
591	56	10	FALSE	3196.392259	20240.47159	11897.1491	39	9975.239933	76.96221869	70.1791504	82.50053522	129.3525648	123.3798957	134.8297483	1.583156902	0	2.463568507	1849.426074	1828.929788	1867.647222	1	Bcd3-proximal
592	57	10	FALSE	2953.924602	18595.8839	11914.50458	40	9900.384083	76.79833323	71.5120076	82.37199458	130.9357217	125.1437484	136.2501865	1.694810278	0	2.626088078	1910.079974	1887.783123	1928.125457	1	Bcd3-proximal
593	58	10	FALSE	2958.978186	18595.01121	11840.45891	41	9828.686222	76.74982135	70.99632698	82.76941182	132.630532	127.537641	137.5531434	1.694810278	0	2.626088078	1971.144292	1950.842096	1992.990984	1	Bcd3-proximal
594	59	10	FALSE	3209.367728	20250.78084	11687.15461	42	9750.093394	76.70241068	70.39666953	82.08396668	134.3253423	128.825575	139.6405486	1.788846491	0	3.684603176	2032.514284	2011.510759	2056.308579	1	Bcd3-proximal
595	60	10	FALSE	2562.500532	16121.71301	11643.68285	43	9664.605598	76.75011245	70.12149702	81.60877179	136.1141888	129.8556737	141.2066684	1.788846491	0	3.684603176	2094.109381	2078.022159	2113.900876	1	Bcd3-proximal
596	61	10	FALSE	2633.75695	16527.34513	11885.85102	44	9572.222835	76.79673139	70.04263708	82.58458549	137.9030353	130.6096074	143.9810294	1.556369178	0	2.717188794	2155.857411	2141.527384	2172.611306	1	Bcd3-proximal
597	62	10	FALSE	3161.522311	19827.39401	11694.39459	45	9472.945104	76.60981476	70.10733148	82.21549495	139.4594045	132.7355349	144.732879	1.556369178	0	2.717188794	2217.675267	2200.347312	2231.681415	1	Bcd3-proximal
598	63	10	FALSE	2740.036919	17355.35268	11646.98737	46	9366.772405	76.42714115	69.28075943	82.10805745	141.0157736	134.45322	147.7455264	1.162244324	0	2.096522241	2279.47805	2265.535158	2290.973345	1	Bcd3-proximal
599	64	10	FALSE	2806.060219	17773.35242	11592.68518	47	9253.704739	75.85448937	68.26205148	80.97048787	142.178018	134.6596771	147.7455264	1.162244324	0	2.096522241	2341.157764	2330.987003	2351.570549	1	Bcd3-proximal
600	65	10	FALSE	2628.490705	16540.71109	11531.48802	48	9133.742106	75.29483678	67.51735461	80.68695365	143.3402623	135.0029397	149.0761985	0.765931154	0	1.409449996	2402.605843	2393.084644	2411.770356	1	Bcd3-proximal
601	66	10	FALSE	3009.730058	19003.61885	11463.3959	49	9006.884505	74.35157514	65.98471066	80.74950474	144.1061934	135.0029397	150.6414698	0.765931154	0	1.409449996	2463.695272	2454.541355	2468.032366	1	Bcd3-proximal
602	67	10	FALSE	2953.703858	18607.45113	11388.40881	50	8873.131936	73.42972554	64.48685773	79.84147358	144.8721246	135.0029397	151.4245062	0.382628134	0	0.705895387	2524.302865	2514.662745	2532.570499	1	Bcd3-proximal
603	1	11	FALSE	2834.583121	17779.94924	14136.25421	-16	13932.4404	5.969247604	0	9.456835921	5.969247604	0	9.456835921	3.797996217	2.225130791	4.936607698	99.6129439	82.60410794	116.0315876	1	Bcd3-proximal
604	2	11	FALSE	2629.797715	16557.25662	13924.63692	-15	13694.09886	9.631741901	3.239005112	13.38624821	9.767243821	3.239005112	13.60091838	3.797996217	2.225130791	4.936607698	103.0298457	87.67811384	116.8360873	1	Bcd3-proximal
605	3	11	FALSE	3166.381047	20209.57	13505.33729	-14	13466.90754	13.21109758	6.404484807	17.83489103	13.56524004	6.478010223	18.34040119	4.20478417	3.302529781	5.364676904	107.7238746	97.17748631	122.0549968	1	Bcd3-proximal
606	4	11	FALSE	2591.228833	16547.72823	13411.39841	-13	13250.86645	17.11598983	10.13603412	23.61614883	17.77002421	10.36041742	24.24171391	4.20478417	3.302529781	5.364676904	114.0347713	102.059384	125.5612617	1	Bcd3-proximal
607	5	11	FALSE	2714.190582	17361.70294	13144.20541	-12	13045.97558	20.93224103	13.82489984	28.08572225	21.97480838	14.27242533	29.80733712	4.122398416	3.59013644	5.188021668	122.2459517	113.5345236	133.1492258	1	Bcd3-proximal
608	6	11	FALSE	2856.864305	18197.64107	12911.14961	-11	12852.23493	24.57947758	18.56412661	31.1988872	26.09720679	19.30373409	33.11304125	4.122398416	3.59013644	5.188021668	132.5778564	121.2584358	144.8727514	1	Bcd3-proximal
609	7	11	FALSE	2791.408086	17790.25958	12677.27685	-10	12669.64451	28.14392185	23.38046091	34.84507489	30.21960521	24.54061039	37.57292075	3.136194651	1.443291708	4.240356739	145.1801888	133.3173323	158.1654925	1	Bcd3-proximal
610	8	11	FALSE	2904.924878	18590.19605	12640.3123	-9	12498.20431	30.64124948	26.43421604	35.72892863	33.35579986	29.08105081	39.10915801	3.136194651	1.443291708	4.240356739	160.0769058	151.1394243	170.6539571	1	Bcd3-proximal
611	9	11	FALSE	2885.791508	18572.36803	12337.91433	-8	12337.91433	33.08188776	31.11075476	36.48506572	36.49199451	33.17995147	41.13328209	1.789411415	0	2.782886539	177.224428	165.8350959	187.2084829	1	Bcd3-proximal
612	10	11	FALSE	2735.136794	17366.24755	12393.26417	-7	12188.77457	34.12034033	32.07837343	36.41257731	38.28140593	36.12603292	41.63110385	1.789411415	0	2.782886539	196.4525314	182.3864494	205.5520044	1	Bcd3-proximal
613	11	11	FALSE	2327.238051	14960.81046	12376.27637	-6	12050.78504	35.13522002	33.74407805	37.32968245	40.07081734	38.38494864	42.05543487	0.764623264	0	1.287133944	217.5562397	206.0436945	228.2283223	1	Bcd3-proximal
614	12	11	FALSE	2879.896434	18587.32138	12230.3906	-5	11963.55717	35.10227379	33.86170216	37.14419334	40.83544061	39.28077338	42.63337204	0.764623264	0	1.287133944	240.2623163	229.6043638	251.4532138	1	Bcd3-proximal
615	13	11	FALSE	2536.816766	16162.36132	12199.3684	-4	11899.25753	35.07007544	33.13574213	36.94703601	41.60006387	40.43248924	43.71313218	0.252338766	0	0.046355382	264.301325	252.7895466	275.2140529	1	Bcd3-proximal
616	14	11	FALSE	2308.851934	14953.72178	12276.69996	-3	11820.91809	34.52632349	32.49198799	36.10833829	41.85240264	40.64462781	43.77467492	0.252338766	0	0.046355382	289.3959882	276.5792041	301.6220035	1	Bcd3-proximal
617	15	11	FALSE	2434.487455	15761.08561	12016.89371	-2	11739.90737	33.99491471	31.81800794	35.36845602	42.1047414	40.85636419	43.91956629	0.16957128	0	0	315.2974253	302.148917	328.1194998	1	Bcd3-proximal
618	16	11	FALSE	3127.995346	20221.35335	12034.1694	-1	11650.19699	33.39280143	31.54191265	34.78833376	42.27431268	41.08907331	43.91956629	0.16957128	0	0	341.7873095	328.7801671	354.3120314	1	Bcd3-proximal
619	17	11	FALSE	2772.492185	18164.38279	11889.64846	0	11554.84117	32.80435612	31.20569776	34.0068732	42.44388396	41.37385819	43.92009751	0.1766092	0	0	368.6795416	356.471734	381.7920878	1	Bcd3-proximal
620	18	11	FALSE	2932.78879	18988.33289	11751.29912	1	11450.19224	32.23630643	30.77714432	33.67716505	42.62049316	41.56652629	44.06966245	0.1766092	0	0	395.8179419	385.0557329	408.0585439	1	Bcd3-proximal
621	19	11	FALSE	3013.593384	19787.81053	11753.29518	2	11331.5303	31.68115148	30.40179455	33.04035251	42.79710236	41.63931021	44.22466673	0.107218706	0	0	423.0697189	412.3784317	434.6858953	1	Bcd3-proximal
622	20	11	FALSE	2831.563641	18581.51843	11693.36989	3	11207.01239	31.06920804	29.85501269	32.29033651	42.90432107	41.63931021	44.22466673	0.107218706	0	0	450.3171128	440.5526134	462.1403026	1	Bcd3-proximal
623	21	11	FALSE	3065.130032	19799.03258	11630.28857	4	11113.68568	30.47115573	29.33275349	31.55734587	43.01153978	41.63931021	44.22466673	0.069655827	0	0	477.459302	467.66782	489.3208582	1	Bcd3-proximal
624	22	11	FALSE	2838.370768	18572.48059	11454.72413	5	11058.13622	29.84911632	28.66689999	30.84099412	43.0811956	41.85406899	44.22466673	0.069655827	0	0	504.4089457	495.3777019	515.4936937	1	Bcd3-proximal
625	23	11	FALSE	2713.945411	17775.55611	11416.54327	6	10994.22307	29.24119721	28.01616136	30.37136446	43.15085143	41.85406899	44.29854504	0.065387539	0	0	531.0927928	522.3873892	541.7625555	1	Bcd3-proximal
626	24	11	FALSE	2934.390765	18986.96719	11300.92792	7	10920.11882	28.64280957	27.48497164	29.68193449	43.21623897	41.85406899	44.30545816	0.065387539	0	0	557.4501707	547.8812755	567.3039427	1	Bcd3-proximal
627	25	11	FALSE	2698.612118	17368.41842	11518.04972	8	10848.99926	28.05800533	26.86106278	29.00815457	43.28162651	41.85406899	44.47757691	0.056252338	0	0	583.4312022	573.1690998	592.7538783	1	Bcd3-proximal
628	26	11	FALSE	2482.351939	16173.20739	11524.45524	9	10802.88454	27.47734095	26.25131665	28.58184422	43.33787885	41.85406899	44.48497743	0.056252338	0	0	608.9946616	599.1568819	618.7334241	1	Bcd3-proximal
629	27	11	FALSE	2458.536862	16152.91468	11420.47876	10	10755.85124	26.90985765	25.65541177	27.93303636	43.39413118	41.85406899	44.48497743	0.019649328	0	0	634.1064693	624.362708	643.4481762	1	Bcd3-proximal
630	28	11	FALSE	2844.282723	18587.2398	11408.86318	11	10698.28351	26.31865321	25.07303392	27.29895643	43.41378051	41.93832005	44.48497743	0.019649328	0	0	658.7363126	648.6788641	667.3497318	1	Bcd3-proximal
631	29	11	FALSE	2592.419371	16974.22548	11403.05006	12	10667.10305	25.74086911	24.50387605	26.67927012	43.43342984	41.94420255	44.48497743	0.01879294	0	0	682.8596765	672.0261794	691.6324594	1	Bcd3-proximal
632	30	11	FALSE	2875.546637	18591.25595	11365.75012	13	10624.97482	25.17534432	24.11234919	26.07365069	43.45222278	41.94420255	44.48497743	0.01879294	0	0	706.4577498	695.2199502	714.7570448	1	Bcd3-proximal
633	31	11	FALSE	2731.018307	17769.74807	11340.32282	14	10584.36534	24.62265694	23.56499887	25.48177882	43.47101572	41.94420255	44.48497743	0.023522562	0	0	729.5167199	717.8780012	737.5729814	1	Bcd3-proximal
634	32	11	FALSE	2779.756713	18166.12869	11313.03132	15	10549.29314	24.08724519	23.03007339	24.90334244	43.49453828	41.94420255	44.48497743	0.023522562	0	0	752.0273426	738.7553726	760.6261737	1	Bcd3-proximal
635	33	11	FALSE	2681.822872	17368.10725	11259.43452	16	10514.02984	23.56398729	22.50729072	24.49987622	43.51806084	41.94420255	44.68555298	0.088180125	0	0	773.9854091	758.9131002	783.5526988	1	Bcd3-proximal
636	34	11	FALSE	2697.759205	17779.71196	11304.58096	17	10482.87536	23.1172649	21.99637523	24.00504915	43.60624097	42.05661075	44.68555298	0.088180125	0	0	795.395285	780.4254427	806.111716	1	Bcd3-proximal
637	35	11	FALSE	2849.395751	18607.175	11308.89705	18	10452.01827	22.68068311	21.56818518	23.46013453	43.69442109	42.05661075	44.68555298	0.354739247	0	0.024824654	816.2702113	803.5053535	828.3105618	1	Bcd3-proximal
638	36	11	FALSE	2758.683281	18193.15253	11346.9382	19	10421.1661	22.52057085	21.15338861	23.55167894	44.04916034	42.22094478	45.22051022	0.354739247	0	0.024824654	836.6477141	821.9379735	849.3278348	1	Bcd3-proximal
639	37	11	FALSE	2835.498646	18571.48656	11181.15983	20	10397.18466	22.36409314	20.70547786	24.12996364	44.40389959	42.27568329	45.86608062	0.737071983	0	1.270451297	856.5757541	839.6820674	868.8474151	1	Bcd3-proximal
640	38	11	FALSE	2815.570558	18188.92713	11252.36775	21	10367.34483	22.59350021	21.06618332	23.99203008	45.14097157	42.76093291	47.23682313	0.737071983	0	1.270451297	876.131136	859.836663	887.6864073	1	Bcd3-proximal
641	39	11	FALSE	2734.425528	17776.71934	11180.43593	22	10335.13187	22.81769974	20.58798096	24.02689894	45.87804355	42.83167777	47.99713028	1.204832487	0	2.181930373	895.3986567	881.4806604	906.8737153	1	Bcd3-proximal
642	40	11	FALSE	2955.750653	19400.74247	11186.22865	23	10309.0928	23.50457044	20.3926002	24.82789308	47.08287604	44.07989153	49.65094424	1.204832487	0	2.181930373	914.4930418	902.4152076	927.0217336	1	Bcd3-proximal
643	41	11	FALSE	2850.428366	18980.76064	11152.63058	24	10291.99233	24.17584918	20.01704065	26.44676177	48.28770853	44.20487763	52.3582936	1.765763784	0.086588056	2.542676273	933.5339817	920.3314415	945.8080183	1	Bcd3-proximal
644	42	11	FALSE	2620.911352	16974.4832	11148.32072	25	10256.55642	25.39282119	20.9674418	28.97379744	50.05347231	45.2199399	55.07377246	1.765763784	0.086588056	2.542676273	952.6729263	940.413968	965.6615006	1	Bcd3-proximal
645	43	11	FALSE	3159.985403	21011.60545	11229.3056	26	10229.56936	26.58216793	21.25610342	31.09962695	51.8192361	46.11932573	57.32955411	2.708119185	0	4.252083458	972.0701241	959.4946205	985.1783963	1	Bcd3-proximal
646	44	11	FALSE	2331.74651	15364.86373	11279.65487	27	10208.66564	28.6868719	23.03901797	33.48072491	54.52735528	48.76691191	59.56555795	2.708119185	0	4.252083458	991.9448391	976.2705314	1006.443255	1	Bcd3-proximal
647	45	11	FALSE	2611.761878	16969.67843	11193.50314	28	10184.5865	30.7437991	25.62767748	35.64624651	57.23547447	51.63163411	63.41286629	3.80355402	1.265563755	5.646732022	1012.524494	995.39475	1026.749121	1	Bcd3-proximal
648	46	11	FALSE	2436.203412	16166.14321	11202.41985	29	10172.53741	33.84946888	29.82927956	38.53721468	61.03902849	56.12069	67.11149142	3.80355402	1.265563755	5.646732022	1034.096613	1019.412943	1050.788549	1	Bcd3-proximal
649	47	11	FALSE	2702.378586	17764.37225	11250.58039	30	10151.14037	36.88463995	31.61089961	43.43219304	64.84258251	59.24174982	71.76889785	4.696857096	3.012919599	6.846649488	1056.942057	1041.913772	1074.449102	1	Bcd3-proximal
650	48	11	FALSE	2877.277253	18977.4407	11289.69856	31	10123.53152	40.74421572	34.35897088	45.63928822	69.5394396	62.56213994	74.45881115	4.696857096	3.012919599	6.846649488	1081.371784	1064.360014	1102.073067	1	Bcd3-proximal
651	49	11	FALSE	2946.129001	19398.06892	11278.35457	32	10119.56717	44.51617912	35.46573378	50.9847273	74.2362967	63.93117099	80.04720045	4.884577779	2.333627595	6.869997353	1107.662552	1090.07347	1128.616147	1	Bcd3-proximal
652	50	11	FALSE	2752.297429	18175.21148	11166.55362	33	10105.5432	48.39023963	40.33907087	54.47050435	79.12087448	70.98586174	84.21884581	4.884577779	2.333627595	6.869997353	1136.054164	1115.565209	1163.528298	1	Bcd3-proximal
653	51	11	FALSE	2994.254737	19788.38699	11177.73652	34	10081.33157	52.17635897	44.12526372	59.8855132	84.00545226	74.82864147	91.4094584	4.496774718	1.276942828	6.535420576	1166.73246	1142.799212	1192.787611	1	Bcd3-proximal
654	52	11	FALSE	2912.475755	19384.36381	11262.34263	35	10050.47137	55.48873034	47.97768658	63.83043034	88.50222697	80.36733839	95.8917679	4.496774718	1.276942828	6.535420576	1199.806544	1174.125353	1223.154866	1	Bcd3-proximal
655	53	11	FALSE	2480.641076	16170.41899	11093.46372	36	10014.88871	58.72591088	50.08077386	67.12874356	92.99900169	83.56166918	101.188167	3.96458308	2.205341456	5.880069715	1235.335774	1209.642561	1256.230072	1	Bcd3-proximal
656	54	11	FALSE	2930.327459	19395.96928	11320.01426	37	9978.007982	61.35741578	53.56457538	69.60147824	96.96358477	88.60194585	105.0616128	3.96458308	2.205341456	5.880069715	1273.309908	1243.691183	1294.012656	1	Bcd3-proximal
657	55	11	FALSE	2780.595822	18575.18337	11073.07291	38	9930.535491	63.92918553	55.51783758	71.78449321	100.9281679	92.46955233	108.4928278	3.596710582	0.209001233	6.290078656	1313.689327	1287.864947	1328.748365	1	Bcd3-proximal
658	56	11	FALSE	2612.723758	17380.84943	11330.88339	39	9870.929746	66.0747036	58.53095466	73.64409929	104.5248784	97.45392917	111.1192218	3.596710582	0.209001233	6.290078656	1356.396789	1330.955891	1374.419477	1	Bcd3-proximal
659	57	11	FALSE	2698.062732	18177.14118	11346.53848	40	9796.774281	68.17151841	60.70899723	74.35552663	108.121589	101.189853	114.8335424	3.522517962	0	5.519432053	1401.347976	1371.881196	1423.677138	1	Bcd3-proximal
660	58	11	FALSE	2956.21933	19790.18001	11248.53898	41	9725.887131	70.1465429	64.61226008	76.24141773	111.644107	106.8285534	116.8162149	3.522517962	0	5.519432053	1448.456236	1418.553359	1469.566896	1	Bcd3-proximal
661	59	11	FALSE	2747.286201	18182.19115	11097.1909	42	9648.198263	72.07673434	66.19079763	77.68096998	115.1666249	109.7982256	121.2023783	2.972397794	0	5.688496913	1497.625537	1471.218465	1520.532907	1	Bcd3-proximal
662	60	11	FALSE	2787.615981	18586.29944	11074.81865	43	9563.707678	73.41299026	68.20525178	81.6190115	118.1390227	112.4161934	126.3088866	2.972397794	0	5.688496913	1548.716073	1522.872112	1569.479323	1	Bcd3-proximal
663	61	11	FALSE	2675.310498	17781.80345	11089.83623	44	9472.415375	74.71891318	67.12158209	84.07203948	121.1114205	114.6303852	129.2849264	2.085192761	0	3.538044268	1601.56971	1578.472276	1618.177437	1	Bcd3-proximal
664	62	11	FALSE	2874.934153	19394.17014	11044.67494	45	9374.321356	75.10798661	66.11471653	82.97646553	123.1966133	115.1239492	130.8182424	2.085192761	0	3.538044268	1655.964899	1638.255448	1671.31414	1	Bcd3-proximal
665	63	11	FALSE	2567.935832	16963.53422	10991.08617	46	9269.425619	75.48822808	65.63449616	82.27543117	125.281806	115.1900758	132.3258974	1.344317806	0	2.180680096	1711.672731	1695.948815	1726.464159	1	Bcd3-proximal
666	64	11	FALSE	2825.267183	18986.44144	10930.69568	47	9157.728165	75.1189631	64.1445931	83.84185557	126.6261239	115.1900758	135.4453101	1.344317806	0	2.180680096	1768.428083	1754.921277	1780.789918	1	Bcd3-proximal
667	65	11	FALSE	2643.54722	17768.8874	10863.50348	48	9039.228993	74.75808045	62.68851083	85.20632129	127.9704417	115.1900758	137.8649692	0.84088408	0	1.289403877	1825.97665	1815.070795	1833.943448	1	Bcd3-proximal
668	66	11	FALSE	2643.942972	17771.85281	10789.50956	49	8913.928105	73.9019561	61.26548164	86.03164291	128.8113257	115.1900758	140.1948066	0.84088408	0	1.289403877	1884.056218	1875.231091	1888.811506	1	Bcd3-proximal
669	67	11	FALSE	2379.766786	15758.69013	10708.71392	50	8781.825499	73.06526578	59.8747552	86.58031836	129.6522098	115.1900758	143.2420631	0.418783539	0	0.643292963	1942.424264	1936.063406	1950.126441	1	Bcd3-proximal
670	1	12	FALSE	2435.784875	16580.08332	14596.29787	-16	13969.96203	0.326491404	0	0	0.326491404	0	0	0.163464544	0	0	178.9166506	164.1127275	198.0486417	1	Bcd3-proximal
671	2	12	FALSE	2658.998232	18154.70584	14158.9069	-15	13731.03248	0.482544594	0	0	0.489955948	0	0	0.163464544	0	0	180.7835344	164.136802	198.8299031	1	Bcd3-proximal
672	3	12	FALSE	2420.440621	16575.16607	13760.88569	-14	13503.27753	0.635055376	0	0	0.653420493	0	0	0.209887963	0	0.011193157	182.3418272	167.0665298	198.1537316	1	Bcd3-proximal
673	4	12	FALSE	2824.501684	18933.16446	13286.69717	-13	13286.69717	0.830527581	0	0.053745753	0.863308456	0	0.053745753	0.209887963	0	0.011193157	183.6625377	166.7501012	198.002297	1	Bcd3-proximal
674	5	12	FALSE	2275.212637	15402.0067	13115.03601	-12	13081.29141	1.021562568	0	0.106271477	1.073196418	0	0.107491506	0.412567247	0	0.640058565	184.8114922	169.4922372	197.7416185	1	Bcd3-proximal
675	6	12	FALSE	2599.038746	17769.21782	12987.06948	-11	12887.06025	1.410940345	0	0.994658812	1.485763665	0	1.028916376	0.412567247	0	0.640058565	185.8628921	169.4462752	197.3714612	1	Bcd3-proximal
676	7	12	FALSE	2817.71449	18952.27001	12826.42488	-10	12704.00368	1.791479246	0	1.689241048	1.898330912	0	1.708634044	0.915222596	0	1.785678451	186.8952761	169.8539186	197.1916409	1	Bcd3-proximal
677	8	12	FALSE	2706.179215	18150.52828	12646.99956	-9	12532.12171	2.666035263	0	4.075778097	2.813553508	0	4.133516866	0.915222596	0	1.785678451	188.0205929	170.7908998	197.2656616	1	Bcd3-proximal
678	9	12	FALSE	2583.234103	17366.53352	12488.92476	-8	12371.41434	3.520738858	0	6.223252934	3.728776104	0	6.45295409	2.025460948	0.805808242	3.566216236	189.3691384	173.5160197	198.4558595	1	Bcd3-proximal
679	10	12	FALSE	2448.789371	16592.62936	12424.41257	-7	12221.88156	5.466279034	1.261833342	8.812415197	5.754237052	1.263402997	9.028776974	2.025460948	0.805808242	3.566216236	191.1512145	175.346441	200.4542065	1	Bcd3-proximal
680	11	12	FALSE	2435.397768	16557.58238	12146.14167	-6	12083.52339	7.367655449	2.495023067	11.92558377	7.779698	2.523666684	12.69112016	3.160576784	2.08549584	4.384031519	193.5919907	177.530937	202.6814859	1	Bcd3-proximal
681	12	12	FALSE	2651.223031	18147.98563	12187.94273	-5	11996.04142	10.36098645	6.203138995	14.26715066	10.94027478	6.272406654	15.72642432	3.160576784	2.08549584	4.384031519	196.9812455	180.2449667	204.7535408	1	Bcd3-proximal
682	13	12	FALSE	2627.331629	18155.55835	12076.70408	-4	11931.54202	13.28636884	10.24409206	18.66160176	14.10085157	10.47884184	19.38863909	3.377194151	2.22269948	4.683783468	201.5871582	185.2665954	209.144086	1	Bcd3-proximal
683	14	12	FALSE	2701.83352	18564.81915	12035.23168	-3	11852.98453	16.36196242	11.79453753	20.64784046	17.47804572	13.79681741	21.81459943	3.377194151	2.22269948	4.683783468	207.6479679	190.9130051	216.8358672	1	Bcd3-proximal
684	15	12	FALSE	2225.72727	15004.66869	11968.16155	-2	11771.73868	19.36774003	13.90454444	25.20857737	20.85523987	15.5424595	26.63521373	2.576517524	0.377583684	3.976429606	215.3420799	198.9684704	227.5681049	1	Bcd3-proximal
685	16	12	FALSE	2267.125765	15779.59113	11918.91119	-1	11681.78262	21.50460985	16.74726745	26.06372035	23.43175739	18.38201729	28.25505448	2.576517524	0.377583684	3.976429606	224.737128	207.6133737	236.7418125	1	Bcd3-proximal
686	17	12	FALSE	2625.613295	18138.38594	11860.50373	0	11586.14295	23.59297273	20.27923662	27.26879909	26.00827492	22.35734795	30.40512507	1.537150948	0	2.758590923	235.8397748	219.6528305	248.5335948	1	Bcd3-proximal
687	18	12	FALSE	2437.552834	16579.55869	11756.17211	1	11481.19516	24.5945632	21.29010628	28.16700046	27.54542587	24.33287923	31.15702283	1.537150948	0	2.758590923	248.5523236	234.5106031	261.8545097	1	Bcd3-proximal
688	19	12	FALSE	2822.853168	19325.48559	11633.47581	2	11362.16968	25.57341756	23.32183594	28.87400786	29.08257681	27.3301249	32.43575879	0.776621748	0	1.52385243	262.7453268	249.6459426	274.3474672	1	Bcd3-proximal
689	20	12	FALSE	2651.7567	18170.70405	11525.75721	3	11237.27912	25.76952273	24.31628269	29.23957279	29.85919856	28.65013671	32.84774894	0.776621748	0	1.52385243	278.2345369	268.3082681	290.9415611	1	Bcd3-proximal
690	21	12	FALSE	2537.22046	17377.86499	11408.43675	4	11143.67962	25.96117631	24.39288394	30.33870942	30.63582031	28.85095695	34.40856959	0.408433277	0	0.195958587	294.8352871	286.1473293	307.0376684	1	Bcd3-proximal
691	22	12	FALSE	2400.376434	16584.6633	11253.70034	5	11087.94786	25.78029089	23.91918777	29.70178599	31.04425359	29.01923983	34.58801292	0.408433277	0	0.195958587	312.355162	303.580623	323.4967802	1	Bcd3-proximal
692	23	12	FALSE	2331.65163	16203.94491	11298.4152	6	11023.89097	25.60351156	23.37622221	29.02755545	31.45268686	29.01923983	34.59665348	0.359749779	0	0	330.6206225	321.4595408	340.1508999	1	Bcd3-proximal
693	24	12	FALSE	2869.860927	19738.45001	11345.67361	7	10949.58554	25.38206163	23.16447668	28.36862994	31.81243664	29.5623661	34.59665348	0.359749779	0	0	349.4795358	337.1837968	359.0716738	1	Bcd3-proximal
694	25	12	FALSE	2912.64363	20147.43977	11304.95506	8	10878.25709	25.16563861	22.63864306	27.90260991	32.17218642	29.59816055	34.73013488	0.420562055	0	0	368.8030059	353.6713437	380.1351483	1	Bcd3-proximal
695	26	12	FALSE	2485.739786	16982.72125	11126.44669	9	10832.04399	25.01494067	22.43554077	27.37175283	32.59274848	30.33504518	35.47660832	0.420562055	0	0	388.4872874	371.5249786	401.3541686	1	Bcd3-proximal
696	27	12	FALSE	2463.354147	16983.01583	11209.41447	10	10784.88869	24.86766357	22.19812797	27.30751741	33.01331053	30.97937339	35.7123734	0.488992412	0	0.058109396	408.4473289	391.3145923	422.2691085	1	Bcd3-proximal
697	28	12	FALSE	2241.916301	15401.75608	11256.48475	11	10727.16938	24.79216002	21.99422401	26.78798737	33.50230294	31.11436398	36.43864826	0.488992412	0	0.058109396	428.6173108	411.3478475	444.8721225	1	Bcd3-proximal
698	29	12	FALSE	2744.239574	18946.75343	11185.56397	12	10695.91386	24.7183704	22.30261059	26.18444514	33.99129536	31.34946456	36.43864826	0.407459673	0	0.130800113	448.9409768	432.7478262	466.7858133	1	Bcd3-proximal
699	30	12	FALSE	2332.806489	16204.3308	11113.5835	13	10653.64891	24.56472306	21.86928675	26.73330753	34.39875503	31.72319503	36.8525446	0.407459673	0	0.130800113	469.3630569	455.6837791	485.3520914	1	Bcd3-proximal
700	31	12	FALSE	2227.51547	15394.99848	11217.08363	14	10612.88189	24.41456352	21.37285394	26.80531277	34.8062147	31.72319503	37.41094368	0.204288898	0	0.011082422	489.8302389	476.5611978	505.0132236	1	Bcd3-proximal
701	32	12	FALSE	3039.051551	20913.54177	11090.80154	15	10577.70607	24.06464183	21.35029543	26.19683217	35.0105036	31.72319503	37.41094368	0.204288898	0	0.011082422	510.2788689	496.9850743	523.2238007	1	Bcd3-proximal
702	33	12	FALSE	2518.95814	17388.12533	11133.12847	16	10542.33204	23.72266336	20.86564372	25.7556297	35.2147925	32.24030669	37.4305785	0.172905959	0	0	530.6503956	514.7189961	540.6364355	1	Bcd3-proximal
703	34	12	FALSE	2445.318216	16980.58486	11039.5568	17	10511.07182	23.35706486	20.39199361	25.34664156	35.38769846	32.41673821	37.43871301	0.172905959	0	0	550.8932051	534.2659812	559.2464294	1	Bcd3-proximal
704	35	12	FALSE	2583.42954	17769.79402	10925.70714	18	10480.12618	22.99976545	20.11412746	25.06827127	35.56060442	32.41673821	37.64612452	0.244186944	0	0	570.9655313	556.5278079	578.5163546	1	Bcd3-proximal
705	36	12	FALSE	3005.543192	20938.37276	11091.73009	19	10449.1685	22.72185771	20.00958482	24.68767565	35.80479136	32.96386319	37.64612452	0.244186944	0	0	590.8396093	577.0467953	598.9367159	1	Bcd3-proximal
706	37	12	FALSE	2604.887844	18152.12882	11057.07785	20	10425.10716	22.45025849	19.83831012	24.69641247	36.0489783	33.57823615	38.26176548	0.295135183	0	0	610.4956569	599.3169205	620.2716782	1	Bcd3-proximal
707	38	12	FALSE	2928.993036	20522.77286	11114.61438	21	10395.17381	22.2357728	20.03695989	24.30078315	36.34411349	33.9791459	38.26176548	0.295135183	0	0	629.9225118	617.1572886	642.0968487	1	Bcd3-proximal
708	39	12	FALSE	2679.203785	18566.57873	10948.4494	22	10362.85672	22.02615594	19.5821209	24.28726394	36.63924867	33.9791459	38.82298955	0.304899745	0	0	649.1129026	634.0667164	663.2454199	1	Bcd3-proximal
709	40	12	FALSE	2665.985323	18557.90015	11064.75039	23	10336.7367	21.83106195	19.72326979	23.73594305	36.94414841	34.04617869	39.18296145	0.304899745	0	0	668.0623423	649.4243494	684.1869149	1	Bcd3-proximal
710	41	12	FALSE	2654.094145	18553.93631	10986.84955	24	10319.59871	21.64039659	19.27555156	23.36455268	37.24904816	34.31259629	39.53119417	0.47702674	0	0	686.7720463	665.7980241	705.9269181	1	Bcd3-proximal
711	42	12	FALSE	2890.98728	20132.20339	10995.99676	25	10284.04407	21.62618632	18.83799654	23.57117401	37.7260749	34.31259629	39.84768756	0.47702674	0	0	705.2596442	681.3632766	728.2891578	1	Bcd3-proximal
712	43	12	FALSE	2304.71858	16169.93817	10946.0945	26	10257.0067	21.61229863	18.56102516	23.57983257	38.20310164	34.31259629	40.64496727	0.815805862	0	1.171716875	723.5522985	697.9342369	748.3930126	1	Bcd3-proximal
713	44	12	FALSE	2442.568476	16971.39925	11030.28036	27	10236.0441	21.93750532	18.51887997	24.52542403	39.0189075	35.68637098	41.12890447	0.815805862	0	1.171716875	741.7044853	716.3846846	768.4101963	1	Bcd3-proximal
714	45	12	FALSE	2614.058924	18163.7091	11041.20026	28	10211.87749	22.25532981	18.42735734	24.29819854	39.83471336	35.82249211	42.52573815	1.198923439	0	2.016604495	759.7785372	733.2282382	786.1938852	1	Bcd3-proximal
715	46	12	FALSE	2900.380039	20539.37701	10984.96304	29	10199.83339	22.94905726	18.90786209	25.22152001	41.0336368	37.29040318	44.97371487	1.198923439	0	2.016604495	777.8618325	751.7268739	804.203877	1	Bcd3-proximal
716	47	12	FALSE	2565.76597	18144.05834	11021.54518	30	10178.39305	23.6270371	19.34271242	25.42025779	42.23256024	37.48287023	45.45268409	1.535171157	0	3.116147069	796.043387	767.6869731	821.9619367	1	Bcd3-proximal
717	48	12	FALSE	2403.228032	16971.13532	10982.08499	31	10150.70994	24.62587452	19.26876732	29.41032217	43.7677314	37.94220377	46.87760466	1.535171157	0	3.116147069	814.4277309	783.0639905	840.285888	1	Bcd3-proximal
718	49	12	FALSE	2301.049087	16188.14846	10884.61592	32	10146.73437	25.60203832	19.17426886	29.97490995	45.30290256	38.71195549	49.30475693	1.846376137	0	2.907789816	833.1157154	800.0566431	857.603271	1	Bcd3-proximal
719	50	12	FALSE	2396.496794	16982.5466	10936.10065	33	10132.66454	26.86724819	19.47807724	31.6786674	47.14927869	40.07366967	51.61967057	1.846376137	0	2.907789816	852.2185702	823.5555717	877.3819814	1	Bcd3-proximal
720	51	12	FALSE	2430.004582	16974.24694	11014.90106	34	10108.40748	28.10373779	20.67085373	34.95557879	48.99565483	40.73027105	55.39686313	2.360590523	0.076131164	3.857405103	871.8460649	844.9418293	894.1769226	1	Bcd3-proximal
721	52	12	FALSE	2263.259056	15804.49106	10844.2831	35	10077.48416	29.82637347	22.0549193	36.32457922	51.35624535	43.89048871	58.28587022	2.360590523	0.076131164	3.857405103	892.1347519	868.4056779	912.6344704	1	Bcd3-proximal
722	53	12	FALSE	2651.695221	18559.36832	11007.84145	36	10041.82044	31.50990531	24.76871747	38.73989373	53.71683587	46.70515599	60.72044439	3.115831783	1.480317257	4.556404846	913.2247559	891.787941	931.3197991	1	Bcd3-proximal
723	54	12	FALSE	2332.317402	16582.15428	10863.43885	37	10004.8361	33.91046224	27.9878046	40.62555478	56.83266766	50.39559856	63.52743443	3.115831783	1.480317257	4.556404846	935.2990765	910.483572	950.7677409	1	Bcd3-proximal
724	55	12	FALSE	2503.882758	17761.5968	10958.45378	38	9957.238626	36.25652653	30.41378215	42.08183321	59.94849944	53.87024295	66.00205685	3.429452013	1.146101222	5.488308518	958.5302676	928.932498	972.3474354	1	Bcd3-proximal
725	56	12	FALSE	2961.828868	20923.22303	10926.46774	39	9897.469803	38.86295539	33.30996027	44.16469312	63.37795145	59.0457524	68.11995871	3.429452013	1.146101222	5.488308518	983.085958	954.5361703	1001.994631	1	Bcd3-proximal
726	57	12	FALSE	2457.278441	17359.87901	10849.54113	40	9823.104657	41.41021832	36.90014358	46.56240066	66.80740347	62.07169472	71.76768612	3.049417701	0.275578598	5.010500696	1009.098153	979.7426576	1031.182347	1	Bcd3-proximal
727	58	12	FALSE	2674.131649	18938.18902	10695.73313	41	9752.045543	43.51962406	38.95131196	48.21477866	69.85682117	65.67974679	74.06686991	3.049417701	0.275578598	5.010500696	1036.635272	1007.092598	1056.681369	1	Bcd3-proximal
728	59	12	FALSE	2922.782806	20536.1651	10875.59084	42	9674.169835	45.5811463	40.24601612	52.49780388	72.90623887	67.81717972	78.92533242	2.251885037	0	3.939122612	1065.720328	1037.831688	1085.297833	1	Bcd3-proximal
729	60	12	FALSE	2336.861059	16595.51655	10675.17864	43	9589.477533	46.79833932	40.86527454	53.83923425	75.15812391	69.62403167	82.02086985	2.251885037	0	3.939122612	1096.29199	1073.654953	1115.996652	1	Bcd3-proximal
730	61	12	FALSE	2400.90999	16967.10795	10629.95775	44	9497.968637	47.98790205	40.45780662	55.92534059	77.41000894	70.46482767	84.86656063	1.418630712	0	2.322959911	1128.255088	1106.242371	1147.440936	1	Bcd3-proximal
731	62	12	FALSE	2155.541093	15377.29555	10573.85205	45	9399.643147	48.31720739	40.38688393	55.74573706	78.82863965	71.21274237	86.00074058	1.418630712	0	2.322959911	1161.447247	1142.382428	1178.191601	1	Bcd3-proximal
732	63	12	FALSE	2121.547835	14989.36043	10499.09081	46	9294.501063	48.63903749	40.31757118	55.7348317	80.24727037	72.23330408	87.2805825	0.850132263	0	1.062927956	1195.695634	1180.59596	1207.79233	1	Bcd3-proximal
733	64	12	FALSE	2162.656036	15396.14911	10417.51298	47	9182.542384	48.3850636	39.96826141	57.48315484	81.09740263	72.99240681	90.27694171	0.850132263	0	1.062927956	1230.799086	1217.59515	1237.888324	1	Bcd3-proximal
734	65	12	FALSE	2348.543929	16575.60114	10329.11855	48	9063.767112	48.13685492	39.26632296	57.90834143	81.94753489	73.1050015	92.49634015	0.519521143	0	0.666795862	1266.56559	1259.066184	1271.436483	1	Bcd3-proximal
735	66	12	FALSE	2488.661985	17760.86598	10233.90753	49	8938.175246	47.56366946	38.37497743	57.15215033	82.46705604	73.1050015	93.06614432	0.519521143	0	0.666795862	1302.801602	1298.236271	1304.571634	1	Bcd3-proximal
736	67	12	FALSE	2562.352865	18144.82603	10131.87992	50	8805.766786	47.0034953	37.50386544	56.28549331	82.98657718	73.1050015	93.6449437	0.258403653	0	0.332974525	1339.330022	1333.351688	1344.793538	1	Bcd3-proximal
737	1	13	FALSE	2442.455663	17334.39976	14114.20506	-16	13862.21057	1.459641776	0	0	1.459641776	0	0	0.918424909	0	1.121345009	118.8149427	100.6782292	137.2532111	1	Bcd3-proximal
738	2	13	FALSE	2182.290463	15787.03919	13851.22258	-15	13625.0906	2.344932817	0	2.372082229	2.378066685	0	2.372082229	0.918424909	0	1.121345009	122.3059351	103.6391237	141.6669024	1	Bcd3-proximal
739	3	13	FALSE	2433.61743	17348.8074	13536.4119	-14	13399.06284	3.210127751	0	4.690318192	3.296491594	0	4.744164459	1.554024548	0.318833871	2.585445595	125.6587895	110.3098294	141.7490639	1	Bcd3-proximal
740	4	13	FALSE	2604.773166	18516.47833	13322.25975	-13	13184.1273	4.691282399	1.274412094	7.424799667	4.850516143	1.285317472	7.661831578	1.554024548	0.318833871	2.585445595	129.0828171	113.117321	142.1505971	1	Bcd3-proximal
741	5	13	FALSE	2580.589617	18499.37631	13323.17154	-12	12980.28397	6.138814837	2.208083102	9.430023927	6.404540691	2.247917635	9.86735982	2.473283724	1.452341786	3.701223799	132.7879027	118.0162291	145.4460982	1	Bcd3-proximal
742	6	13	FALSE	2592.743956	18499.27941	12842.35213	-11	12787.53285	8.472747465	4.712754483	11.59111012	8.877824415	4.872753582	11.98159969	2.473283724	1.452341786	3.701223799	137.0326086	120.4456291	149.5955038	1	Bcd3-proximal
743	7	13	FALSE	2313.685465	16577.10909	12672.99395	-10	12605.87396	10.75369982	7.217654674	14.26640501	11.35110814	7.826551137	15.21240707	2.836136944	1.92166652	3.903543696	142.0592873	124.2476977	152.9857454	1	Bcd3-proximal
744	8	13	FALSE	2446.585811	17357.62234	12540.65109	-9	12435.30727	13.34572778	9.872515911	18.11622699	14.18724508	10.3756143	18.98026576	2.836136944	1.92166652	3.903543696	148.0999646	131.0837443	156.5267362	1	Bcd3-proximal
745	9	13	FALSE	2259.667649	16176.78475	12345.02652	-8	12275.8328	15.8789167	12.44327416	20.0732997	17.02338203	13.21608111	22.02693107	2.263941157	1.301941372	3.356505624	155.3383396	138.6893902	162.9757007	1	Bcd3-proximal
746	10	13	FALSE	2474.728724	17735.5836	12127.45055	-7	12127.45055	17.78240645	14.0286225	21.88347956	19.28732318	15.23174795	23.99358414	2.263941157	1.301941372	3.356505624	163.8693565	150.2212084	171.865426	1	Bcd3-proximal
747	11	13	FALSE	2096.687276	15037.85692	12021.73093	-6	11990.16051	19.64268698	16.07823578	23.70695298	21.55126434	17.46269352	26.09425367	1.346389744	0.013749999	2.060896991	173.7321087	159.5697981	182.1600616	1	Bcd3-proximal
748	12	13	FALSE	1973.120048	14250.44035	11998.86505	-5	11903.36052	20.54318773	18.25712658	23.92964677	22.89765408	20.25238947	26.60362315	1.346389744	0.013749999	2.060896991	184.8686809	172.2172927	194.2844297	1	Bcd3-proximal
749	13	13	FALSE	2172.865096	15804.01389	11944.72015	-4	11839.3708	21.42324711	19.74698062	24.09676819	24.24404383	22.21301678	27.34127269	0.738272542	0	1.209329678	197.1904447	183.6404895	210.3660669	1	Bcd3-proximal
750	14	13	FALSE	2201.539469	16195.85415	12050.6673	-3	11761.43151	21.67521194	20.70237082	23.77954076	24.98231637	24.10732791	27.42944233	0.738272542	0	1.209329678	210.5624325	198.6316077	221.0968414	1	Bcd3-proximal
751	15	13	FALSE	2462.425829	17721.27288	11799.54696	-2	11680.8302	21.92145717	21.07448861	23.65245004	25.72058891	24.75307357	28.13005398	0.425205244	0	0.52497273	224.8467569	214.0803603	238.1447639	1	Bcd3-proximal
752	16	13	FALSE	2357.735992	16958.41118	11857.26577	-1	11591.58162	21.84904534	21.14569389	23.46286333	26.14579416	25.0605536	28.41725114	0.425205244	0	0.52497273	239.8958544	226.8191928	252.1860434	1	Bcd3-proximal
753	17	13	FALSE	2349.369551	16952.23255	11741.34683	0	11496.70352	21.77827726	20.8646755	23.46220425	26.5709994	25.41744497	28.6310495	0.315227048	0	0	255.5739674	241.4874352	267.1730406	1	Bcd3-proximal
754	18	13	FALSE	2478.675224	17736.59497	11623.76039	1	11392.59192	21.59913741	20.39104736	23.13780832	26.88622645	25.88025335	28.66659042	0.315227048	0	0	271.7552228	258.1941929	282.2794269	1	Bcd3-proximal
755	19	13	FALSE	2272.723517	16559.70714	11565.37689	2	11274.51077	21.42406404	19.99903603	22.6323673	27.20145349	25.93088788	28.66659042	0.155479285	0	0	288.3263903	276.403838	297.4090502	1	Bcd3-proximal
756	20	13	FALSE	2081.46103	15024.01799	11443.25951	3	11150.60832	21.09321707	19.54505791	22.1709358	27.35693278	26.13698884	28.66659042	0.155479285	0	0	305.176671	294.8369861	312.8391421	1	Bcd3-proximal
757	21	13	FALSE	2585.90888	18876.20997	11417.04406	4	11057.74808	20.76988033	19.29753697	21.97995632	27.51241206	26.13698884	28.84274692	0.101574702	0	0	322.2076155	311.9321481	328.5255526	1	Bcd3-proximal
758	22	13	FALSE	2496.076788	18126.45204	11389.79057	5	11002.46175	20.39997875	18.85948288	21.48101132	27.61398677	26.2257386	28.84274692	0.101574702	0	0	339.3313525	329.1553906	345.4427706	1	Bcd3-proximal
759	23	13	FALSE	2086.613111	15041.24167	11367.09371	6	10938.8879	20.03847393	18.50593724	20.99339236	27.71556147	26.24861005	28.84274692	0.173358129	0	0	356.4746122	346.0122141	362.5182628	1	Bcd3-proximal
760	24	13	FALSE	2331.060268	16947.92624	11379.30945	7	10865.15607	19.7569587	18.39152847	20.5216829	27.8889196	26.64223389	28.95474598	0.173358129	0	0	373.5827526	362.3063059	379.4251476	1	Bcd3-proximal
761	25	13	FALSE	2329.990974	16958.86909	11252.36712	8	10794.38601	19.48183387	18.01648506	20.79901025	28.06227773	26.80575819	29.20466914	0.10203783	0	0	390.6101575	378.0852606	396.4841729	1	Bcd3-proximal
762	26	13	FALSE	2523.848052	18496.53134	11195.74178	9	10748.52229	19.14163407	17.60751085	20.48094547	28.16431556	26.88915846	29.25926604	0.10203783	0	0	407.5123404	394.7596658	413.7044944	1	Bcd3-proximal
763	27	13	FALSE	2218.099116	16188.67838	11215.81864	10	10701.72773	18.80915681	17.20782035	20.08272016	28.26635339	26.88915846	29.25926604	0.009494296	0	0	424.2487394	411.579411	431.1313849	1	Bcd3-proximal
764	28	13	FALSE	2440.449897	17746.17726	11135.87339	11	10644.45219	18.39168324	16.81720283	19.62684242	28.27584768	26.88915846	29.41554911	0.009494296	0	0	440.7774513	428.87454	446.9912076	1	Bcd3-proximal
765	29	13	FALSE	2511.224029	18494.56428	11212.44385	12	10613.42895	17.98368633	16.43545233	19.19552439	28.28534198	26.88915846	29.51049207	0.02795538	0	0	457.0625249	446.1701458	465.7118075	1	Bcd3-proximal
766	30	13	FALSE	2469.957989	18128.59646	10988.17329	13	10571.49545	17.60341203	16.06236756	19.20802397	28.31329736	26.88915846	29.5601597	0.02795538	0	0	473.0764903	461.8023671	482.3939819	1	Bcd3-proximal
767	31	13	FALSE	2089.341001	15419.78105	11102.83449	14	10531.05837	17.23176996	15.69775182	18.77200182	28.34125274	26.88915846	29.5601597	0.040912577	0	0	488.7980635	477.437579	498.745399	1	Bcd3-proximal
768	32	13	FALSE	2356.253035	17348.3929	11026.66983	15	10496.15456	16.88152136	15.50716958	18.34587738	28.38216532	27.00960842	29.6620853	0.040912577	0	0	504.2116701	491.399791	515.5902801	1	Bcd3-proximal
769	33	13	FALSE	2181.783949	15828.17786	10975.90177	16	10461.05538	16.5392234	15.15515683	17.98980723	28.42307789	27.00960842	30.25010576	0.107873758	0	0	519.3072228	506.179367	532.0345455	1	Bcd3-proximal
770	34	13	FALSE	2322.822956	16938.41366	10934.92153	17	10430.04107	16.27165678	14.89954136	17.58143861	28.53095165	27.00960842	30.25010576	0.107873758	0	0	534.0835754	521.1817935	546.7884348	1	Bcd3-proximal
771	35	13	FALSE	2254.294374	16592.49055	10888.34413	18	10399.33142	16.01016393	14.62268934	17.39119881	28.63882541	27.15082218	30.25010576	0.148233151	0	0	548.5433024	536.319573	559.3509234	1	Bcd3-proximal
772	36	13	FALSE	1892.072377	13894.01392	11008.74337	19	10368.61629	15.79496636	14.29075429	17.31322911	28.78705856	27.15082218	30.46476264	0.148233151	0	0	562.6933317	549.8268419	574.0726777	1	Bcd3-proximal
773	37	13	FALSE	2296.66655	16966.88048	10914.23384	20	10344.7446	15.58465378	13.96635417	17.03796261	28.93529171	27.15082218	30.59155562	0.169035477	0	0	576.541861	563.4468064	587.7619436	1	Bcd3-proximal
774	38	13	FALSE	2180.649066	15796.24392	10732.77179	21	10315.04706	15.39991761	13.78415622	16.65120086	29.10432719	27.50951219	30.67283625	0.169035477	0	0	590.0986338	577.8487221	601.4208819	1	Bcd3-proximal
775	39	13	FALSE	2522.05411	18516.25068	10849.0072	22	10282.97902	15.21937496	13.47125587	16.2732186	29.27336267	27.50951219	30.80048373	0.231563098	0	0.153653153	603.3746628	590.9839679	616.1053026	1	Bcd3-proximal
776	40	13	FALSE	2278.907692	16958.91436	10864.12625	23	10257.06112	15.10545825	13.40356406	15.96632677	29.50492576	27.72226142	31.14170893	0.231563098	0	0.153653153	616.3858234	602.5398761	630.7440328	1	Bcd3-proximal
777	41	13	FALSE	2434.58866	17726.63671	10845.20956	24	10240.04797	14.99412744	13.09930315	15.90448693	29.73648886	27.8419412	31.16995033	0.365827911	0	0.155270588	629.1507672	615.3619615	644.8560179	1	Bcd3-proximal
778	42	13	FALSE	2144.814017	15788.87893	10795.80536	25	10204.77404	15.01958866	12.80194897	16.21965816	30.10231677	28.18817009	31.63773148	0.365827911	0	0.155270588	641.6982376	628.0061983	657.429572	1	Bcd3-proximal
779	43	13	FALSE	2354.773395	17372.48319	10899.33131	26	10177.933	15.04447191	12.51134473	16.51536944	30.46814468	28.22403492	32.714667	0.679141294	0	1.104998262	654.0632524	641.8985295	668.7458333	1	Bcd3-proximal
780	44	13	FALSE	2254.93223	16962.55783	10801.73497	27	10157.13051	15.38210369	12.76758601	16.67341438	31.14728598	28.74187383	32.95813384	0.679141294	0	1.104998262	666.3045035	653.3735587	679.766011	1	Bcd3-proximal
781	45	13	FALSE	2244.909048	16586.3859	10826.08673	28	10133.1536	15.71207123	12.48793299	17.24942102	31.82642727	29.2257053	33.23569556	1.149254008	0	2.519942012	678.4893176	664.1080971	691.277652	1	Bcd3-proximal
782	46	13	FALSE	2330.837824	17345.46385	10827.32401	29	10121.18509	16.50466122	13.86463887	19.69380333	32.97568128	30.69652074	35.22761963	1.149254008	0	2.519942012	690.7172855	675.7098285	704.6149407	1	Bcd3-proximal
783	47	13	FALSE	2627.257394	19657.05076	10713.89555	30	10099.9008	17.27925942	13.61264182	20.29309588	34.12493529	31.15320991	38.02306836	1.726759291	0	2.949028657	703.0951884	687.8744558	719.5495171	1	Bcd3-proximal
784	48	13	FALSE	2489.961461	18494.7515	10705.84098	31	10072.42924	18.61377952	14.39968763	22.66349911	35.85169458	32.02010521	39.93702067	1.726759291	0	2.949028657	715.7645586	699.9745559	733.6520745	1	Bcd3-proximal
785	49	13	FALSE	2528.738839	18867.14171	10810.63705	32	10068.47853	19.91800602	14.80618672	25.21457839	37.57845387	32.70648251	42.32233971	2.209488085	0.202955363	3.783421062	728.8662887	713.0410252	747.0572269	1	Bcd3-proximal
786	50	13	FALSE	2245.399034	16591.88977	10798.28359	33	10054.51718	21.67535537	17.45417929	26.50971963	39.78794195	35.28144203	45.41942878	2.209488085	0.202955363	3.783421062	742.5603735	728.1363924	760.5245892	1	Bcd3-proximal
787	51	13	FALSE	2120.643674	15817.13399	10754.41448	34	10030.43722	23.39281288	18.38679623	29.64189669	41.99743004	37.79947133	48.37109234	2.377729149	0.56149263	3.875801224	756.9922957	741.1762505	774.2693989	1	Bcd3-proximal
788	52	13	FALSE	2392.782644	17369.48384	10572.00178	35	9999.745508	25.23952518	19.86710673	31.61681477	44.37515919	38.70519594	51.57180963	2.377729149	0.56149263	3.875801224	772.2955049	756.5506972	789.8283803	1	Bcd3-proximal
789	53	13	FALSE	2312.637364	16951.62754	10817.1592	36	9964.3512	27.04431711	21.09392435	34.02592462	46.75288834	40.5734685	53.91928773	2.333360352	0.81701155	3.546654738	788.5801014	771.5112655	806.6009208	1	Bcd3-proximal
790	54	13	FALSE	2224.089501	16569.75899	10792.65431	37	9927.655703	28.76377146	22.81593376	33.79999251	49.08624869	43.61615543	55.04582982	2.333360352	0.81701155	3.546654738	805.9294093	789.9605241	822.6496092	1	Bcd3-proximal
791	55	13	FALSE	2365.240171	17741.6072	10692.43464	38	9880.428546	30.4441942	24.40874072	35.40996115	51.41960904	45.55481531	56.29448173	2.218607124	0.166442156	3.216513774	824.4045282	809.9163415	838.0120352	1	Bcd3-proximal
792	56	13	FALSE	2560.920498	18906.25914	10620.74405	39	9821.12496	31.97171812	28.30832849	36.23412414	53.63821616	48.68753015	58.24581009	2.218607124	0.166442156	3.216513774	844.040889	830.6965954	859.5614328	1	Bcd3-proximal
793	57	13	FALSE	2065.740124	15426.62086	10705.80145	40	9747.339375	33.46456724	28.98104083	37.34449955	55.85682329	52.03517144	59.81501728	2.198021345	0	4.26016096	864.859939	850.092417	878.1430191	1	Bcd3-proximal
794	58	13	FALSE	2210.479604	16571.59276	10622.77684	41	9676.820961	34.90294291	31.402353	37.80959233	58.05484463	55.13228025	61.24686621	2.198021345	0	4.26016096	886.8725791	874.450605	900.5814048	1	Bcd3-proximal
795	59	13	FALSE	2543.104758	18882.85052	10507.13159	42	9599.536796	36.30866745	31.52286443	40.95091973	60.25286598	56.12994344	64.05272953	2.019818373	0	3.518332445	910.078123	896.6891103	922.6910336	1	Bcd3-proximal
796	60	13	FALSE	2302.618119	17334.17542	10551.39649	43	9515.486882	37.50427907	32.12528275	41.80442482	62.27268435	57.09024304	66.03616079	2.019818373	0	3.518332445	934.4543852	922.6191546	948.3954558	1	Bcd3-proximal
797	61	13	FALSE	2219.783108	16584.59817	10274.13517	44	9424.671219	38.67275031	32.6113054	43.38752964	64.29250272	58.8716107	68.50902615	1.538492885	0	2.749489062	959.9624935	948.8255968	974.7661402	1	Bcd3-proximal
798	62	13	FALSE	2176.185367	16173.95853	10326.24532	45	9327.089805	39.33337176	32.43687827	45.87285414	65.83099561	59.16561925	71.46202797	1.538492885	0	2.749489062	986.5206323	976.3356934	1001.222165	1	Bcd3-proximal
799	63	13	FALSE	2282.549223	17361.64011	10246.55262	46	9222.742642	39.97899711	31.77530693	47.32037815	67.36948849	59.16561925	74.11574649	1.037417266	0	1.770918631	1014.033404	1004.81741	1027.278084	1	Bcd3-proximal
800	64	13	FALSE	2297.604318	17355.4816	10160.09417	47	9111.62973	40.10889114	31.44333976	47.6036232	68.40690576	59.16561925	74.74206731	1.037417266	0	1.770918631	1042.370815	1034.829089	1052.951065	1	Bcd3-proximal
801	65	13	FALSE	2502.692569	18893.79639	10066.86997	48	8993.751068	40.23583658	30.72957594	47.41617242	69.44432303	59.54642883	77.07437532	0.658129013	0	1.086804898	1071.400676	1065.725725	1077.928135	1	Bcd3-proximal
802	66	13	FALSE	2400.694467	18114.86904	9966.88002	49	8869.106656	39.9806121	30.03201457	47.1489836	70.10245204	59.95701782	77.63614762	0.658129013	0	1.086804898	1100.974688	1096.621493	1104.203596	1	Bcd3-proximal
803	67	13	FALSE	2243.195542	16961.84683	9860.124321	50	8737.696494	39.73118122	29.35028784	46.91930982	70.76058105	60.11133166	77.92395525	0.328135161	0	0.540360596	1130.950465	1124.337804	1136.370488	1	Bcd3-proximal
804	1	14	FALSE	2055.847734	15407.83393	13828.9086	-16	13670.48775	6.098319169	0	10.35182335	6.098319169	0	10.35182335	1.630077892	0.062165373	2.707948374	110.7306739	89.86862416	129.9084425	1	Bcd3-proximal
805	2	14	FALSE	2031.465417	15424.59411	13710.30386	-15	13436.74421	7.589965216	1.985276062	11.70720341	7.728397061	1.985276062	11.94991617	1.630077892	0.062165373	2.707948374	116.5342334	95.22915561	131.2308549	1	Bcd3-proximal
806	3	14	FALSE	2379.793867	17689.35087	13395.01255	-14	13213.92599	9.047750898	3.925486356	13.11998742	9.358474953	3.970552123	13.58991047	1.841768515	0.126577971	3.03745812	122.6672493	106.2253894	133.2866543	1	Bcd3-proximal
807	4	14	FALSE	2218.04578	16553.36461	13105.36775	-13	13002.03312	10.68413547	7.188617227	14.67354345	11.20024347	7.317301853	15.40567012	1.841768515	0.126577971	3.03745812	129.2990041	117.161087	140.5534421	1	Bcd3-proximal
808	5	14	FALSE	2447.112904	18428.15625	12801.06557	-12	12801.06557	12.28337411	9.93476023	16.50644307	13.04201198	10.48286178	17.56376054	1.678780167	0.310919859	2.542957963	136.5692269	126.0353109	146.3628758	1	Bcd3-proximal
809	6	14	FALSE	2354.263101	17683.40574	12757.8034	-11	12611.02335	13.68332168	12.71898002	17.23515749	14.72079215	13.37108642	18.65653396	1.678780167	0.310919859	2.542957963	144.5764104	132.4465217	159.5327316	1	Bcd3-proximal
810	7	14	FALSE	2307.901778	17678.22993	12607.44688	-10	12431.90647	15.05149045	14.76166128	18.18104625	16.39957232	15.65503799	20.01685824	1.113979641	0	1.764608595	153.38244	141.0584338	167.8634304	1	Bcd3-proximal
811	8	14	FALSE	2183.189199	16200.41556	12291.496	-9	12263.71492	15.82380126	15.08279114	19.28436828	17.51355196	17.49684503	20.93530985	1.113979641	0	1.764608595	162.9831732	149.5615819	176.7069882	1	Bcd3-proximal
812	9	14	FALSE	2445.218321	18436.38161	12252.64388	-8	12106.4487	16.57858061	15.44300505	19.58295328	18.6275316	17.97127891	22.20159334	0.614172807	0	0.798604652	173.3472329	160.7756847	187.2555338	1	Bcd3-proximal
813	10	14	FALSE	2169.911213	16546.45133	12147.4116	-7	11960.10781	16.81641964	15.81994743	19.20895791	19.24170441	18.53101555	22.30333578	0.614172807	0	0.798604652	184.3990261	170.704342	198.4252536	1	Bcd3-proximal
814	11	14	FALSE	2192.329579	16565.24438	12126.62556	-6	11824.69225	17.04885972	15.48197527	19.64018367	19.85587722	19.34714893	22.64751951	0.441498171	0	0.205341757	196.0573108	182.0297885	207.5983964	1	Bcd3-proximal
815	12	14	FALSE	2398.876401	18059.55261	11898.10244	-5	11739.10719	17.10334877	15.496649	19.1943515	20.29737539	19.34714893	22.64751951	0.441498171	0	0.205341757	208.2359109	194.5050316	219.1139827	1	Bcd3-proximal
816	13	14	FALSE	2226.553939	16911.10709	11900.63144	-4	11675.99953	17.15660093	15.65586749	18.91944527	20.73887356	19.49799641	22.75716583	0.272829007	0	0	220.8529758	207.0506483	233.1166891	1	Bcd3-proximal
817	14	14	FALSE	2285.263676	17302.13053	11828.59548	-3	11599.04204	17.03997509	15.62218877	18.57385545	21.01170256	19.73744895	22.75716583	0.272829007	0	0	233.822851	220.481412	246.3958454	1	Bcd3-proximal
818	15	14	FALSE	2163.430446	16557.96494	11780.44676	-2	11519.44688	16.92599667	15.51437708	18.35356807	21.28453157	20.05798452	22.8462429	0.074898541	0	0	247.06418	233.8733324	260.1895405	1	Bcd3-proximal
819	16	14	FALSE	1897.029076	14650.97784	11709.90155	-1	11431.30785	16.61667508	15.34930466	17.93694207	21.35943011	20.11692404	22.8462429	0.074898541	0	0	260.4896674	247.2994671	273.4777175	1	Bcd3-proximal
820	17	14	FALSE	2512.869589	19181.68635	11476.32104	0	11337.6176	16.3143751	15.42213063	17.52977349	21.43432865	20.11692404	22.8462429	0.059725174	0	0	274.0208891	261.5839679	286.5390788	1	Bcd3-proximal
821	18	14	FALSE	2004.965199	15423.92557	11411.25922	1	11234.74435	16.00376396	15.07204827	17.30186873	21.49405383	20.24516642	22.8462429	0.059725174	0	0	287.5905716	276.0065574	299.2456992	1	Bcd3-proximal
822	19	14	FALSE	2057.082613	15817.7192	11351.50368	2	11118.2268	15.70020369	14.72991277	17.09642308	21.553779	20.24516642	22.8462429	0.065064199	0	0	301.1421714	290.1018165	312.1740207	1	Bcd3-proximal
823	20	14	FALSE	2019.023145	15417.32247	11199.92688	3	10995.95241	15.40887327	14.58474205	16.70833427	21.6188432	20.52393337	22.8462429	0.065064199	0	0	314.629012	303.6735652	325.6584889	1	Bcd3-proximal
824	21	14	FALSE	2067.605575	15792.4244	11272.91445	4	10904.29502	15.12415604	14.25610239	16.32905509	21.6839074	20.55470245	22.8591201	0.092093577	0	0	328.013076	317.4789089	337.8643009	1	Bcd3-proximal
825	22	14	FALSE	2178.278118	16911.10076	11130.12702	5	10849.76362	14.87293128	14.06771967	15.98721108	21.77600098	20.67389393	22.91490349	0.092093577	0	0	341.265449	331.1972028	349.0878752	1	Bcd3-proximal
826	23	14	FALSE	2206.725967	17297.26587	11191.15016	6	10787.05126	14.62740931	13.74838243	15.67702064	21.86809455	20.67389393	23.04833234	0.100794281	0	0	354.3632243	344.734067	363.0449594	1	Bcd3-proximal
827	24	14	FALSE	2322.18563	18041.41492	11194.61554	7	10714.34177	14.3961614	13.53964238	15.3723249	21.96888883	20.97859615	23.04833234	0.100794281	0	0	367.2885723	358.2375046	376.5752895	1	Bcd3-proximal
828	25	14	FALSE	2288.244755	17700.87881	10992.15731	8	10644.5458	14.17016282	13.31671256	15.03360902	22.06968312	21.46680216	23.04833234	0.085123128	0	0	380.0269855	371.7198408	389.2222669	1	Bcd3-proximal
829	26	14	FALSE	2147.002065	16565.95001	11030.07093	9	10599.26887	13.93362325	13.01442318	14.73515188	22.15480624	21.54099112	23.06429971	0.085123128	0	0	392.5654996	385.1392374	400.5798809	1	Bcd3-proximal
830	27	14	FALSE	2139.66038	16543.68621	10951.15161	10	10553.1308	13.70245313	12.71899578	14.52079766	22.23992937	21.54099112	23.17892646	0.063348777	0	0	404.8930715	398.3770949	412.0012206	1	Bcd3-proximal
831	28	14	FALSE	1902.992381	14680.04981	10915.31093	11	10496.64615	13.45475622	12.43027457	14.24295143	22.30327815	21.54099112	23.17892646	0.063348777	0	0	416.999156	411.6763033	424.0370284	1	Bcd3-proximal
832	29	14	FALSE	1948.76917	15051.89103	10932.93696	12	10466.10272	13.21268203	12.14810734	13.92672641	22.36662693	21.54099112	23.17892646	0.019986006	0	0	428.8741686	424.6368425	435.7534468	1	Bcd3-proximal
833	30	14	FALSE	1979.975794	15422.98905	10988.29054	13	10424.80157	12.93274016	11.8723453	13.64687548	22.38661293	21.54099112	23.28114227	0.019986006	0	0	440.5068656	436.3535682	446.6827839	1	Bcd3-proximal
834	31	14	FALSE	2194.313581	16924.76566	10909.33038	14	10384.988	12.65915296	11.60284307	13.34171346	22.40659894	21.54099112	23.29721698	0.000140418	0	0	451.8872329	447.1214575	457.1132037	1	Bcd3-proximal
835	32	14	FALSE	2143.193716	16553.7681	10821.28433	15	10350.60287	12.37193061	11.33945853	13.03885657	22.40673936	21.54099112	23.29721698	0.000140418	0	0	463.0059395	457.2657143	468.2418319	1	Bcd3-proximal
836	33	14	FALSE	2429.623959	18812.33313	10995.34511	16	10316.04248	12.0912282	11.08205282	12.74287452	22.40687977	21.54099112	23.29721698	0	0	0	473.8556464	468.0640911	479.0724496	1	Bcd3-proximal
837	34	14	FALSE	1955.352956	15072.78068	10859.82302	17	10285.50972	11.81675732	10.83049022	12.45361127	22.40687977	21.54099112	23.29721698	0	0	0	484.4311475	479.1117854	489.8037768	1	Bcd3-proximal
838	35	14	FALSE	1893.603748	14692.03779	10806.71184	18	10255.27895	11.54851693	10.58463809	12.17091429	22.40687977	21.54099112	23.29721698	0.020454142	0	0	494.7295267	489.241683	500.1447417	1	Bcd3-proximal
839	36	14	FALSE	2271.3755	17694.37715	10812.73792	19	10225.05492	11.30681974	10.34436681	11.89463454	22.42733392	21.54099112	23.29721698	0.020454142	0	0	504.751205	497.8009709	510.6104457	1	Bcd3-proximal
840	37	14	FALSE	2023.065151	15801.16805	10729.377	20	10201.54289	11.07060907	10.10954968	11.62462634	22.44778806	21.54099112	23.29721698	0.057442302	0	0	514.4988239	506.6972355	520.2780643	1	Bcd3-proximal
841	38	14	FALSE	2186.16122	16933.30447	10724.39228	21	10172.26633	10.87674855	10.01461311	11.36074732	22.50523036	21.6599058	23.29721698	0.057442302	0	0	523.9789553	515.332186	530.3657567	1	Bcd3-proximal
842	39	14	FALSE	2127.125582	16549.29626	10774.08668	22	10140.72625	10.68728866	9.787281392	11.18206823	22.56267266	21.77430084	23.40167987	0.142408333	0	0	533.2008331	524.2606012	539.9558193	1	Bcd3-proximal
843	40	14	FALSE	2023.510842	15811.07347	10701.51675	23	10115.21102	10.58709554	9.615932934	11.06151873	22.705081	21.77430084	23.54667104	0.142408333	0	0	542.180902	532.9345134	549.1616222	1	Bcd3-proximal
844	41	14	FALSE	2227.53283	17304.75985	10708.96198	24	10098.47037	10.4891768	9.397651256	10.93933378	22.84748933	21.77430084	23.86760898	0.297726525	0	0.322387926	550.939261	541.3408172	558.6944697	1	Bcd3-proximal
845	42	14	FALSE	2051.675527	15812.24078	10654.17053	25	10063.72614	10.54879901	9.609130334	10.93068277	23.14521585	22.24419175	23.87637463	0.297726525	0	0.322387926	559.5077693	549.720403	567.9924605	1	Bcd3-proximal
846	43	14	FALSE	2147.914667	16925.98129	10603.57707	26	10037.27951	10.6070678	9.421875229	11.81173988	23.44294238	22.24419175	24.85617532	0.476633982	0	0.558621094	567.9213056	558.6098258	576.1103971	1	Bcd3-proximal
847	44	14	FALSE	1747.149459	13551.84646	10495.30931	27	10016.79361	10.84292135	9.307725215	12.19247587	23.91957636	22.46002683	25.24465647	0.476633982	0	0.558621094	576.2259478	568.3708778	583.9295973	1	Bcd3-proximal
848	45	14	FALSE	1966.159122	15429.84457	10490.32086	28	9993.220475	11.07342101	9.096439853	12.33579631	24.39621034	22.58025691	26.108245	0.902176788	0	1.760588978	584.4744201	575.663435	591.5275664	1	Bcd3-proximal
849	46	14	FALSE	2395.02391	18827.51737	10529.49369	29	9981.42319	11.72423114	9.205182682	12.89932427	25.29838713	22.88299608	27.00365903	0.902176788	0	1.760588978	592.7500947	583.399651	599.7655868	1	Bcd3-proximal
850	47	14	FALSE	2121.494624	16562.22941	10496.22177	30	9960.463888	12.36026788	9.182767432	15.0225115	26.20056392	23.12295187	27.86623836	1.871763123	0	3.299231393	601.1545867	593.5720668	609.4527997	1	Bcd3-proximal
851	48	14	FALSE	2137.707729	16927.98145	10564.75543	31	9933.392626	13.95145293	10.22518518	17.57802963	28.07232704	23.88121234	30.68999677	1.871763123	0	3.299231393	609.8615835	601.8874743	617.5932946	1	Bcd3-proximal
852	49	14	FALSE	1986.538779	15425.23166	10456.96104	32	9929.560419	15.50651807	11.19624834	19.44211355	29.94409016	25.41419815	34.47787673	3.26030952	1.205982889	5.161869224	619.0689692	611.4513624	626.2308536	1	Bcd3-proximal
853	50	14	FALSE	2012.153844	15809.45089	10471.3268	33	9915.830925	18.41482963	11.71751925	23.14929234	33.20439968	27.41574892	38.10261168	3.26030952	1.205982889	5.161869224	629.0678237	619.0671356	637.5372795	1	Bcd3-proximal
854	51	14	FALSE	2211.397634	17337.26091	10514.52353	34	9892.096042	21.25712252	14.59375741	27.07222644	36.4647092	29.51627995	41.94153961	4.45638112	2.591968327	6.534760629	640.1567366	631.8374502	649.4616393	1	Bcd3-proximal
855	52	14	FALSE	1917.242339	15070.06383	10367.53132	35	9861.807132	25.23096695	20.54236001	31.73471122	40.92109032	37.04961011	46.44362658	4.45638112	2.591968327	6.534760629	652.6903599	642.0482264	664.2075069	1	Bcd3-proximal
856	53	14	FALSE	2411.939217	18832.0935	10499.47	36	9826.892331	29.11460512	21.93544981	35.3934999	45.37747144	39.35360817	52.13445928	4.889718642	3.192563724	6.388968084	666.995208	653.3295175	679.9264314	1	Bcd3-proximal
857	54	14	FALSE	1806.155561	14292.72186	10494.71469	37	9790.686832	33.34342223	28.01202542	40.64584461	50.26719009	44.63236504	57.41564621	4.889718642	3.192563724	6.388968084	683.375761	667.9441504	695.8565916	1	Bcd3-proximal
858	55	14	FALSE	1859.688644	14669.13351	10454.39857	38	9744.065603	37.47624519	31.95720626	44.44807767	55.15690873	49.47779437	62.44638108	4.491407056	2.110790342	6.355902517	702.0772933	684.6588267	719.8644265	1	Bcd3-proximal
859	56	14	FALSE	2235.836929	17324.20451	10323.06013	39	9685.549579	41.11694148	35.16435484	47.56551564	59.64831579	54.17390743	66.39477233	4.491407056	2.110790342	6.355902517	723.2574204	706.5354734	744.3121888	1	Bcd3-proximal
860	57	14	FALSE	2232.483912	17678.35769	10361.25275	40	9612.768542	44.67499396	39.14992183	50.86526702	64.13972284	58.10923118	70.76736867	3.680114411	0.805328578	5.933441329	747.0089061	727.4924604	771.6884012	1	Bcd3-proximal
861	58	14	FALSE	2447.205467	19188.18698	10253.76093	41	9543.213836	47.34098601	42.77919503	52.25545781	67.81983725	62.55489871	72.83683377	3.680114411	0.805328578	5.933441329	773.3231663	758.617039	797.7620394	1	Bcd3-proximal
862	59	14	FALSE	2178.696	17301.9724	10325.30172	42	9466.988976	49.94646004	43.75489328	56.288211	71.49995166	65.7821274	77.61506678	2.793108806	0	4.151177469	802.1431002	788.6797406	825.1369286	1	Bcd3-proximal
863	60	14	FALSE	2196.689765	17317.02283	10283.49861	43	9384.093962	51.6057842	43.88762013	57.92740514	74.29306047	67.37861531	80.34318819	2.793108806	0	4.151177469	833.328621	818.9743864	855.9593502	1	Bcd3-proximal
864	61	14	FALSE	1881.248872	15047.58094	10218.35318	44	9294.528794	53.22744171	44.62620205	58.17875302	77.08616928	68.50338175	82.61760577	1.899006581	0	3.217781486	866.7120504	850.122921	887.3622148	1	Bcd3-proximal
865	62	14	FALSE	1989.473732	15811.09793	10121.20356	45	9198.293472	53.91818536	43.99929003	61.39205404	78.98517586	70.44074905	86.62727176	1.899006581	0	3.217781486	902.0618123	888.2066531	919.8325499	1	Bcd3-proximal
866	63	14	FALSE	2047.904831	16184.22434	10050.68592	46	9095.387995	54.59324913	44.89977681	62.0325687	80.88418244	71.32330315	88.41740232	1.202894811	0	2.320565432	939.140141	929.4404477	952.7464956	1	Bcd3-proximal
867	64	14	FALSE	2218.289156	17674.0752	9973.49813	47	8985.812364	54.55687719	44.55366238	61.18064155	82.08707725	71.32330315	89.39173379	1.202894811	0	2.320565432	977.6773073	969.9086812	987.888935	1	Bcd3-proximal
868	65	14	FALSE	2005.409056	15817.10533	9889.640183	48	8869.566579	54.52133089	43.86895778	60.81856816	83.28997206	71.40350535	90.14958203	0.744014523	0	1.530270207	1017.41587	1011.886509	1024.017182	1	Bcd3-proximal
869	66	14	FALSE	2058.257198	16176.08572	9799.112082	49	8746.65064	54.0277112	42.87313244	60.33993974	84.03398658	71.61135356	90.65144402	0.744014523	0	1.530270207	1058.093768	1052.02473	1061.768231	1	Bcd3-proximal
870	67	14	FALSE	2196.775354	17319.83158	9701.913827	50	8617.064546	53.54529668	41.89991233	59.34926955	84.77800111	72.12743461	90.68158701	0.370511384	0	0.764341145	1099.46939	1090.818387	1106.409024	1	Bcd3-proximal
871	1	15	FALSE	1958.881139	15769.67252	13898.18506	-16	13593.81895	12.09693221	5.140667647	18.54418441	12.09693221	5.140667647	18.54418441	0.586399597	0	1.180607804	151.5124446	125.6960847	179.0836913	1	Bcd3-proximal
872	2	15	FALSE	2000.351887	15771.89426	13561.41926	-15	13360.37939	12.40873145	6.471504503	18.12323143	12.68333181	6.588197659	18.54418441	0.586399597	0	1.180607804	165.9362076	141.4945153	191.6777743	1	Bcd3-proximal
873	3	15	FALSE	2200.859717	17613.90994	13423.15768	-14	13137.9298	12.71345284	7.352727961	17.94884037	13.2697314	7.650768216	18.78546014	0.616161016	0	1.483675919	179.8864242	154.932973	201.3338464	1	Bcd3-proximal
874	4	15	FALSE	1959.405482	15411.82818	12926.47017	-13	12926.47017	13.04101848	8.121784815	17.71151309	13.88589242	8.398662601	18.90086992	0.616161016	0	1.483675919	193.4691711	174.1235579	215.5006619	1	Bcd3-proximal
875	5	15	FALSE	1960.03381	15399.62942	12781.16363	-12	12726.00049	13.36114837	10.71244828	17.53615389	14.50205344	11.07275428	19.22307025	0.560384305	0	1.190487922	206.7733282	189.5022931	226.2863758	1	Bcd3-proximal
876	6	15	FALSE	2100.86554	16860.83366	12635.42203	-11	12536.52077	13.61823461	12.7961732	17.19029865	15.06243774	13.59741499	19.2752857	0.560384305	0	1.190487922	219.8685867	206.6293387	239.1836593	1	Bcd3-proximal
877	7	15	FALSE	2199.833521	17617.86539	12582.62654	-10	12358.03101	13.86948499	13.83384206	17.09363979	15.62282205	15.35068326	19.36546487	0.417685479	0	0.674387962	232.8089387	220.3602933	249.4536054	1	Bcd3-proximal
878	8	15	FALSE	2171.879776	17256.86085	12375.35827	-9	12190.53121	13.97233316	13.8353056	16.7953887	16.04050753	15.84661639	19.61124857	0.417685479	0	0.674387962	245.6265124	236.0129621	260.1354792	1	Bcd3-proximal
879	9	15	FALSE	2084.483257	16511.038	12261.24057	-8	12034.02137	14.07284668	13.80932501	16.59997214	16.45819301	16.24775887	19.61124857	0.321411539	0	0	258.3428224	249.8070946	271.2808678	1	Bcd3-proximal
880	10	15	FALSE	2047.69481	16512.56365	12128.66102	-7	11888.50149	14.07480459	13.49585333	16.22315278	16.77960454	16.40489817	19.61124857	0.321411539	0	0	270.9670662	260.8739165	284.8382559	1	Bcd3-proximal
881	11	15	FALSE	2324.486834	18338.48071	12043.55437	-6	11753.97157	14.07671807	13.33583994	15.96600759	17.10101608	16.40489817	19.61124857	0.350321128	0	0	283.5055622	273.2494266	296.985597	1	Bcd3-proximal
882	12	15	FALSE	2152.944852	17235.91678	11893.3388	-5	11668.92526	14.1074977	13.13085615	15.60357922	17.45133721	16.40489817	19.61124857	0.350321128	0	0	295.9663991	286.1430937	309.4657006	1	Bcd3-proximal
883	13	15	FALSE	2361.179805	19077.16279	12001.10251	-4	11606.39362	14.13757863	13.26666154	15.24937797	17.80165834	16.40489817	19.61124857	0.256166475	0	0	308.3548748	298.7991593	321.5224971	1	Bcd3-proximal
884	14	15	FALSE	2185.575329	17621.4099	11869.35658	-3	11530.51104	14.07282207	13.05618853	15.01462085	18.05782481	16.44908352	19.61124857	0.256166475	0	0	320.6667814	310.6324295	333.1316109	1	Bcd3-proximal
885	15	15	FALSE	2143.906252	17608.3135	11925.68751	-2	11452.15776	14.00953548	13.19883885	14.67378896	18.31399129	16.66188701	19.61124857	0.061901852	0	0	332.8920287	322.3662892	345.1956384	1	Bcd3-proximal
886	16	15	FALSE	2179.645023	17605.5535	11839.79711	-1	11365.30904	13.75342088	12.8992252	14.66490421	18.37589314	16.77804623	19.61124857	0.061901852	0	0	345.0043952	334.0494176	356.204185	1	Bcd3-proximal
887	17	15	FALSE	2100.121678	16883.91252	11701.46078	0	11273.11374	13.50312008	12.60641279	14.33233644	18.43779499	16.77804623	19.61124857	0	0	0	356.9764574	345.3386089	368.1921683	1	Bcd3-proximal
888	18	15	FALSE	1987.686344	16139.49469	11601.06397	1	11172.18305	13.19659925	12.32024722	14.00699241	18.43779499	16.77804623	19.61124857	0	0	0	368.7800495	356.427018	380.2193225	1	Bcd3-proximal
889	19	15	FALSE	2145.871099	17610.07196	11362.08966	2	11057.0822	12.89703645	12.04057761	13.68903368	18.43779499	16.77804623	19.61124857	0.005199656	0	0	380.3909488	368.1866278	392.8600652	1	Bcd3-proximal
890	20	15	FALSE	2117.360829	16868.82034	11250.45398	3	10936.30409	12.60947338	11.7672565	13.37829261	18.44299465	16.77804623	19.64825481	0.005199656	0	0	391.790081	379.9616395	404.772076	1	Bcd3-proximal
891	21	15	FALSE	1650.141521	13567.65352	11086.25912	4	10845.82435	12.32843799	11.50013978	13.07460537	18.44819431	16.77804623	19.64825481	0.046125736	0	0	402.9633342	391.4449003	415.6814074	1	Bcd3-proximal
892	22	15	FALSE	1774.307158	14297.40399	11091.82565	5	10791.90917	12.09470818	11.2397567	12.81473087	18.49432004	17.29790526	19.64825481	0.046125736	0	0	413.9034932	402.8674817	425.8552987	1	Bcd3-proximal
893	23	15	FALSE	1971.668412	15785.64884	11174.72183	6	10729.43972	11.86628404	11.06697338	12.52383648	18.54044578	17.52247366	19.64825481	0.023182543	0	0	424.6057157	413.6816127	436.6666472	1	Bcd3-proximal
894	24	15	FALSE	2114.764121	16880.99584	10939.33433	7	10657.13446	11.62010194	10.81575308	12.2395454	18.56362832	17.54172716	19.64825481	0.023182543	0	0	435.064639	424.2445029	447.2584983	1	Bcd3-proximal
895	25	15	FALSE	2030.538745	16517.91663	10956.39206	8	10587.89186	11.37950816	10.57023549	12.08812563	18.58681086	17.54172716	19.67508875	0.00800434	0	0	445.2757379	434.5822284	457.5170525	1	Bcd3-proximal
896	26	15	FALSE	2005.860905	16142.53888	10955.79971	9	10542.96216	11.12919767	10.33029114	11.81372518	18.5948152	17.54172716	19.67508875	0.00800434	0	0	455.2346797	444.3856324	466.5992416	1	Bcd3-proximal
897	27	15	FALSE	1802.495833	14681.72623	11028.08443	10	10496.9901	10.88456922	10.09579353	11.54555362	18.60281954	17.54172716	19.67508875	0.029236486	0	0	464.9388715	454.8956878	475.5237956	1	Bcd3-proximal
898	28	15	FALSE	1730.522029	14300.84301	10830.79449	11	10440.80349	10.66672599	9.928747615	11.38848955	18.63205603	17.54172716	19.84284813	0.029236486	0	0	474.3889952	464.3446047	484.3681334	1	Bcd3-proximal
899	29	15	FALSE	2098.469832	17243.97554	10849.54296	12	10410.05211	10.45382779	9.703365044	11.12997083	18.66129251	17.54172716	19.84284813	0.031095005	0	0	483.587019	472.4203283	493.4584512	1	Bcd3-proximal
900	30	15	FALSE	2021.609911	16509.03203	10874.46236	13	10368.84003	10.24762091	9.483098657	10.94781315	18.69238752	17.61849735	19.84284813	0.031095005	0	0	492.5356218	479.7564692	502.2727077	1	Bcd3-proximal
901	31	15	FALSE	1910.857712	15783.74705	10942.69884	14	10329.22568	10.04609492	9.267832318	10.69929779	18.72348252	17.61849735	19.84284813	0.031946626	0	0	501.2379574	488.3669593	510.7213954	1	Bcd3-proximal
902	32	15	FALSE	2078.330051	16883.92484	10897.8697	15	10294.88353	9.849995187	9.057452524	10.45642373	18.75542915	17.61849735	20.01886766	0.031946626	0	0	509.6975821	498.6048458	519.1434622	1	Bcd3-proximal
903	33	15	FALSE	2191.369895	17988.64832	10890.59928	16	10260.31099	9.658346922	8.863222677	10.21906291	18.78737577	17.61849735	20.03588959	0.005547043	0	0	517.917696	508.8469243	527.9122879	1	Bcd3-proximal
904	34	15	FALSE	1946.117559	16166.03389	10745.98865	17	10229.79468	9.44464949	8.662027522	9.987090186	18.79292282	17.61849735	20.03588959	0.005547043	0	0	525.8993508	517.3600054	535.9242984	1	Bcd3-proximal
905	35	15	FALSE	2069.293604	16888.50883	10765.37494	18	10199.44349	9.23580299	8.465399498	9.760383239	18.79846986	17.61849735	20.03588959	0.036198903	0	0	533.6443741	524.9504034	542.9692656	1	Bcd3-proximal
906	36	15	FALSE	1913.208071	15419.4155	10744.33034	19	10169.1548	9.062349165	8.280219796	9.571776654	18.83466876	17.90635287	20.12214238	0.036198903	0	0	541.1579543	532.2159078	549.8464583	1	Bcd3-proximal
907	37	15	FALSE	2045.07904	16870.27698	10652.34269	20	10145.71127	8.892832742	8.242466219	9.5670058	18.87086767	17.98991605	20.41168657	0.021032841	0	0	548.4455616	539.2377114	557.7607053	1	Bcd3-proximal
908	38	15	FALSE	2111.690706	17586.25098	10845.12455	21	10116.63704	8.71199828	8.055362236	9.349834768	18.89190051	17.98991605	20.43541661	0.021032841	0	0	555.5111361	546.9928822	563.597372	1	Bcd3-proximal
909	39	15	FALSE	1761.432472	14324.85741	10755.20062	22	10084.88985	8.535268759	7.872505513	9.137593519	18.91293335	17.98991605	20.47531948	0	0	0	562.357897	553.6893706	570.7959591	1	Bcd3-proximal
910	40	15	FALSE	1988.992885	16505.10786	10797.55632	23	10059.32984	8.341518158	7.693799638	8.930170146	18.91293335	17.98991605	20.47531948	0	0	0	568.9873466	560.5650267	577.3554088	1	Bcd3-proximal
911	41	15	FALSE	1996.749029	16522.77409	10625.96517	24	10042.38978	8.152165696	7.519150386	8.727455284	18.91293335	17.98991605	20.47531948	0	0	0	575.4010245	566.9230922	584.3282611	1	Bcd3-proximal
912	42	15	FALSE	1770.395881	14663.82456	10677.26478	25	10007.7627	7.967111535	7.348465672	8.529342049	18.91293335	17.98991605	20.47531948	0	0	0	581.600978	573.258287	590.7048136	1	Bcd3-proximal
913	43	15	FALSE	2216.568491	18344.7233	10653.64969	26	9981.150772	7.786258103	7.181655501	8.335725985	18.91293335	17.98991605	20.47531948	0.006124505	0	0	587.589815	579.6499846	596.5147118	1	Bcd3-proximal
914	44	15	FALSE	2058.265196	16889.17229	10549.47985	27	9960.622623	7.615634549	7.018631922	8.146505005	18.91905785	17.98991605	20.47531948	0.006124505	0	0	593.3710262	585.8881472	603.1961622	1	Bcd3-proximal
915	45	15	FALSE	2010.719795	16510.44181	10480.56078	28	9936.913071	7.44888415	6.859308977	7.961579341	18.92518236	17.98991605	20.47531948	0.033774868	0	0	598.9490483	591.6312163	609.8741703	1	Bcd3-proximal
916	46	15	FALSE	2126.313246	17620.29304	10649.70943	29	9924.859946	7.313569347	6.832713418	7.78085149	18.95895723	17.98991605	20.47531948	0.033774868	0	0	604.330861	597.5326634	616.2216276	1	Bcd3-proximal
917	47	15	FALSE	1970.641286	16512.95011	10544.42396	30	9903.72081	7.181326191	6.677610823	7.688558091	18.99273209	18.17301933	20.47531948	0.026944968	0	0	609.5234436	603.0227313	621.512833	1	Bcd3-proximal
918	48	15	FALSE	1888.592174	15773.12656	10563.61292	31	9876.675958	7.045255055	6.526029057	7.594236516	19.01967706	18.17301933	20.47531948	0.026944968	0	0	614.5326481	607.7711705	626.2543527	1	Bcd3-proximal
919	49	15	FALSE	2264.447732	18712.32424	10584.8019	32	9872.478115	6.912272733	6.377888198	7.427811245	19.04662203	18.17301933	20.50363754	0	0	0	619.3632116	612.1616722	629.8214549	1	Bcd3-proximal
920	50	15	FALSE	2208.648138	18343.33588	10436.6741	33	9858.650202	6.755364142	6.233110136	7.259199929	19.04662203	18.17301933	20.50363754	0	0	0	624.0172211	616.4576512	634.6171783	1	Bcd3-proximal
921	51	15	FALSE	1975.003403	16509.97731	10515.41443	34	9834.823014	6.602017376	6.091618536	7.094416091	19.04662203	18.17301933	20.50363754	0	0	0	628.496435	620.6968288	640.2022916	1	Bcd3-proximal
922	52	15	FALSE	1930.763661	16134.80483	10433.73179	35	9804.683528	6.452151581	5.953338795	6.933372846	19.04662203	18.17301933	20.50363754	0	0	0	632.8029474	624.4658646	644.6000528	1	Bcd3-proximal
923	53	15	FALSE	2291.847922	19070.80794	10466.68047	36	9769.912611	6.305687741	5.818198004	6.775985282	19.04662203	18.17301933	20.50363754	0.006926804	0	0	636.939289	627.8839167	648.815031	1	Bcd3-proximal
924	54	15	FALSE	1974.13517	16151.74278	10292.7379	37	9734.05048	6.169475433	5.686124909	6.622170416	19.05354883	18.17301933	20.50363754	0.006926804	0	0	640.9088244	631.1547324	652.5884715	1	Bcd3-proximal
925	55	15	FALSE	1715.820274	14310.78861	10341.26779	38	9687.958224	6.036355145	5.586582593	6.471847148	19.06047564	18.19055083	20.50363754	0.011114127	0	0	644.7152159	634.2886129	656.1936643	1	Bcd3-proximal
926	56	15	FALSE	1989.221211	16520.70637	10169.92065	39	9629.98995	5.91044401	5.459767168	6.324936217	19.07158977	18.19308974	20.50363754	0.011114127	0	0	648.3624929	637.2964534	659.570408	1	Bcd3-proximal
927	57	15	FALSE	1720.488175	14300.83094	10063.89761	40	9557.791318	5.787391058	5.366705523	6.181360165	19.08270389	18.19735046	20.50363754	0.011208596	0	0	651.8546863	640.6711547	662.6406099	1	Bcd3-proximal
928	58	15	FALSE	1729.636264	14307.8051	9979.737182	41	9488.552501	5.667225878	5.247362507	6.04104329	19.09391249	18.19735046	20.50363754	0.011208596	0	0	655.1957256	643.4960348	665.5600665	1	Bcd3-proximal
929	59	15	FALSE	2001.520883	16531.66543	10059.6634	42	9412.642165	5.549788447	5.128247378	5.979631796	19.10512109	18.19735046	20.50363754	0.005346762	0	0	658.3892979	646.0266293	668.5295498	1	Bcd3-proximal
930	60	15	FALSE	1907.209163	16154.62846	9978.898858	43	9330.060309	5.429155011	5.011836163	5.843894154	19.11046785	18.20065871	20.50363754	0.005346762	0	0	661.4384694	648.4226301	671.3602677	1	Bcd3-proximal
931	61	15	FALSE	2017.300723	16878.67384	10014.36547	44	9240.806934	5.311259954	4.898067482	5.711237757	19.11581461	18.20065871	20.50363754	0.005333048	0	0	664.3461881	650.6873982	674.0458536	1	Bcd3-proximal
932	62	15	FALSE	2009.533776	16898.6977	9777.528904	45	9144.88204	5.196027401	4.78688135	5.58159266	19.12114766	18.20065871	20.50363754	0.005333048	0	0	667.115427	652.8242204	676.5899	1	Bcd3-proximal
933	63	15	FALSE	1790.719444	15043.65442	9677.351644	46	9042.285627	5.083410628	4.678219143	5.454890507	19.12648071	18.20065871	20.50363754	0.004062747	0	0	669.7491411	654.8363101	678.9959233	1	Bcd3-proximal
934	64	15	FALSE	1888.937284	15793.74433	9570.502865	47	8933.017695	4.972079954	4.572023569	5.331064492	19.13054345	18.20065871	20.50363754	0.004062747	0	0	672.250173	656.7569628	681.2673642	1	Bcd3-proximal
935	65	15	FALSE	2019.945588	16889.62631	9456.982567	48	8817.078243	4.863276486	4.468238634	5.210049328	19.1346062	18.20065871	20.50363754	0.002658666	0	0	674.6213183	658.567257	683.805597	1	Bcd3-proximal
936	66	15	FALSE	1866.154328	15423.7272	9336.790749	49	8694.467272	4.755538776	4.366809617	5.091781208	19.13726487	18.20065871	20.50363754	0.002658666	0	0	676.8652561	662.0903863	686.4176766	1	Bcd3-proximal
937	67	15	FALSE	1731.832586	14666.64868	9209.927412	50	8565.184782	4.650246712	4.267683039	4.976197775	19.13992353	18.20065871	20.50363754	0.001327248	0	0	678.9846267	663.2542021	688.8187705	1	Bcd3-proximal
938	1	16	FALSE	1922.031509	16081.52747	13863.65233	-16	13702.13084	6.52743647	0	11.34568323	6.52743647	0	11.34568323	0.832146789	0	1.772092899	74.98138962	43.78041588	105.4305756	1	Bcd3-proximal
939	2	16	FALSE	2186.090948	18244.27071	13680.04212	-15	13466.5645	7.211410451	2.657956653	11.16236294	7.359583258	2.657956653	11.41153732	0.832146789	0	1.772092899	83.59998041	58.26506419	107.3622001	1	Bcd3-proximal
940	3	16	FALSE	1711.317666	14308.21071	13305.18271	-14	13242.10918	7.879858222	4.667516812	11.36856653	8.191730047	4.721101311	11.8882467	0.815973486	0	1.547984778	91.98352782	70.29351522	111.5288629	1	Bcd3-proximal
941	4	16	FALSE	1884.454167	15732.60499	13058.50606	-13	13028.76487	8.516958926	6.965483448	11.33469051	9.007703533	7.118454556	12.1429993	0.815973486	0	1.547984778	100.2503716	83.71928687	115.6694108	1	Bcd3-proximal
942	5	16	FALSE	1939.47387	15739.54093	12922.37071	-12	12826.53157	9.139597444	7.680833499	11.99974224	9.823677018	8.419096404	12.66489665	0.572576722	0	1.00132732	108.4932146	93.36903866	122.3046157	1	Bcd3-proximal
943	6	16	FALSE	1730.20496	14319.51047	12663.71096	-11	12635.40928	9.504705304	7.556471584	12.05287129	10.39625374	8.419096404	13.20329114	0.572576722	0	1.00132732	116.7666117	102.9030428	129.0265119	1	Bcd3-proximal
944	7	16	FALSE	2004.761973	16809.17628	12455.398	-10	12455.398	9.861525216	8.280268893	12.84068867	10.96883046	9.196139782	13.82559065	0.302579755	0	0.429686313	125.103813	110.4058066	141.0530772	1	Bcd3-proximal
945	8	16	FALSE	1908.815474	16085.25381	12315.29297	-9	12286.49773	9.940248348	8.159953824	12.60000037	11.27141022	9.503161923	13.9052454	0.302579755	0	0.429686313	133.5070972	119.2187044	151.2114645	1	Bcd3-proximal
946	9	16	FALSE	2080.795468	17535.84804	12163.26696	-8	12128.70848	10.01718447	8.487924356	12.53799692	11.57398997	9.699103579	14.13402708	0.305308296	0	0.041933889	141.9718864	128.0088168	157.8875395	1	Bcd3-proximal
947	10	16	FALSE	1710.499193	14301.83981	12107.12859	-7	11982.03023	10.09510267	9.019548058	12.26984525	11.87929827	10.27999374	14.43402006	0.305308296	0	0.041933889	150.4942526	136.0421757	163.9926348	1	Bcd3-proximal
948	11	16	FALSE	1949.439148	16431.88381	12076.20421	-6	11846.463	10.17125214	8.814804317	11.99131976	12.18460656	11.08645073	14.43402006	0.251406894	0	0.255886397	159.0693655	144.8868039	171.3155139	1	Bcd3-proximal
949	12	16	FALSE	1892.766739	16067.29841	12015.88497	-5	11760.75273	10.19177161	9.051595798	11.8249172	12.43601346	11.27905367	14.43402006	0.251406894	0	0.255886397	167.687876	154.3204591	179.8741759	1	Bcd3-proximal
950	13	16	FALSE	1914.269608	16096.2052	11924.02209	-4	11697.77995	10.21182529	9.166953498	11.55649158	12.68742035	11.74838439	14.43402006	0.09823726	0	0	176.3368756	162.8812703	187.7896926	1	Bcd3-proximal
951	14	16	FALSE	1908.723014	16103.14175	12017.80037	-3	11621.46646	10.07825411	9.316533626	11.29415922	12.78565761	11.74838439	14.43402006	0.09823726	0	0	184.9911896	171.5194132	196.4107457	1	Bcd3-proximal
952	15	16	FALSE	1590.985495	13590.12226	11793.53904	-2	11542.70271	9.947715007	9.105048313	11.13312728	12.88389487	11.84285946	14.43402006	0.045461156	0	0	193.624995	180.3612343	205.1959688	1	Bcd3-proximal
953	16	16	FALSE	1981.659693	16801.35372	11746.10295	-1	11455.37749	9.767363032	8.898363716	10.91790244	12.92935603	11.8438748	14.56492404	0.045461156	0	0	202.211874	189.2775431	213.6002797	1	Bcd3-proximal
954	17	16	FALSE	1878.8808	16100.79881	11569.95493	0	11362.70744	9.591105047	8.69637086	10.67006605	12.97481718	11.84489014	14.56492404	0.086805793	0	0	210.7296785	198.5465391	221.400787	1	Bcd3-proximal
955	18	16	FALSE	1655.973707	14285.71715	11408.77763	1	11261.34106	9.460192755	8.498963241	10.5102391	13.06162298	11.84489014	14.60576434	0.086805793	0	0	219.1639598	208.2797009	228.3093698	1	Bcd3-proximal
956	19	16	FALSE	1871.070246	15742.70114	11360.25834	2	11145.52497	9.332252172	8.306036776	10.27165667	13.14842877	11.84489014	14.60576434	0.078651863	0	0	227.5036551	216.9174021	235.3418374	1	Bcd3-proximal
957	20	16	FALSE	1901.61765	16095.07905	11203.98043	3	11024.00002	9.19906191	8.148570343	10.03849006	13.22708063	11.84489014	14.60576434	0.078651863	0	0	235.739059	225.6345713	242.0813536	1	Bcd3-proximal
958	21	16	FALSE	1804.4377	15387.18361	11150.65177	4	10932.97686	9.068895068	8.245480213	9.842548997	13.3057325	11.84489014	14.60576434	0.023715473	0	0	243.8609134	234.9059498	249.0900198	1	Bcd3-proximal
959	22	16	FALSE	2043.582357	17506.11432	11063.61925	5	10878.71242	8.886746623	8.058307812	9.619123135	13.32944797	11.84705966	14.60576434	0.023715473	0	0	251.8567607	243.1381714	255.3985755	1	Bcd3-proximal
960	23	16	FALSE	1797.323778	15382.87863	11094.78094	6	10815.71909	8.708732948	7.875384225	9.40076904	13.35316344	12.10595475	14.60576434	0.01254872	0	0	259.7151077	251.1053405	263.2561415	1	Bcd3-proximal
961	24	16	FALSE	1868.656477	15749.29085	10933.85181	7	10742.83658	8.52359343	7.696613003	9.187371583	13.36571216	12.10595475	14.60576434	0.01254872	0	0	267.42579	259.3968345	270.7762244	1	Bcd3-proximal
962	25	16	FALSE	1912.542564	16455.99579	10939.65529	8	10673.08413	8.342656579	7.521899888	8.978818248	13.37826088	12.10595475	14.60576434	0.052983805	0	0	274.9815229	267.4995922	277.6764146	1	Bcd3-proximal
963	26	16	FALSE	1946.079221	16455.49917	10838.37754	9	10627.82483	8.20626208	7.479679425	8.774999073	13.43124469	12.12019528	14.60576434	0.052983805	0	0	282.3804965	275.441165	284.8997911	1	Bcd3-proximal
964	27	16	FALSE	1853.532177	15729.99259	10861.6802	10	10581.46187	8.072963736	7.309890702	9.03188212	13.48422849	12.3209526	14.66648179	0.120982831	0	0	289.6242402	282.821887	292.3180865	1	Bcd3-proximal
965	28	16	FALSE	1952.899867	16454.39993	10665.14176	11	10524.82291	8.010690291	7.202412724	8.851293677	13.60521132	12.3209526	14.66648179	0.120982831	0	0	296.7208354	289.6695656	300.2439114	1	Bcd3-proximal
966	29	16	FALSE	1559.49784	13240.81516	10735.80903	12	10493.72467	7.949830453	7.257028821	8.650369311	13.72619416	12.41879568	14.81239344	0.088354054	0	0	303.6782684	295.9479297	308.3504348	1	Bcd3-proximal
967	30	16	FALSE	1795.131701	15361.08405	10786.25557	13	10452.14277	7.857723355	7.32113795	8.724904424	13.81454821	12.41879568	14.81239344	0.088354054	0	0	310.5006133	302.0918513	316.3972254	1	Bcd3-proximal
968	31	16	FALSE	2067.382326	17524.12196	10793.76198	14	10412.20052	7.767707089	7.154948119	8.691929647	13.90290226	12.55078142	15.25134107	0.022477989	0	0	317.1894056	308.2880071	324.6408947	1	Bcd3-proximal
969	32	16	FALSE	1749.556682	15005.37	10737.13102	15	10377.543	7.613858127	6.992530797	8.494622844	13.92538025	12.55078142	15.25134107	0.022477989	0	0	323.7402556	314.2630309	332.8986248	1	Bcd3-proximal
970	33	16	FALSE	2000.785598	17157.44243	10733.27928	16	10342.63723	7.463501537	6.833800348	8.342066278	13.94785824	12.55078142	15.25134107	0.049467798	0	0	330.1490987	321.2994429	341.4025362	1	Bcd3-proximal
971	34	16	FALSE	1459.119932	12507.38899	10668.62254	17	10311.83317	7.34354785	6.67867308	8.152701374	13.99732604	12.55078142	15.38299624	0.049467798	0	0	336.4155246	328.0774579	349.2823971	1	Bcd3-proximal
972	35	16	FALSE	2088.679695	17876.1839	10605.88307	18	10281.16082	7.226317112	6.576949616	7.967635052	14.04679384	12.892814	15.40223419	0.128574306	0	0	342.5421416	334.3763901	355.9447424	1	Bcd3-proximal
973	36	16	FALSE	1820.484496	15728.34172	10638.88072	19	10250.5646	7.190854019	6.446332538	7.786769737	14.17536814	13.09998362	15.40223419	0.128574306	0	0	348.5389125	340.5782239	362.0953678	1	Bcd3-proximal
974	37	16	FALSE	1671.49692	14304.3762	10637.02405	20	10226.91527	7.156195939	6.41155575	8.056759612	14.30394245	13.20058044	15.40223419	0.202160355	0	0	354.418086	346.5504918	368.2287464	1	Bcd3-proximal
975	38	16	FALSE	2008.166678	17160.87052	10520.11947	21	10197.61817	7.195910646	6.332426997	8.099108713	14.5061028	13.76654782	15.53641018	0.202160355	0	0	360.1970491	351.5917207	374.4964158	1	Bcd3-proximal
976	39	16	FALSE	1867.206513	16109.19568	10613.27397	22	10165.51177	7.234723829	6.188680904	8.278840471	14.70826316	13.76654782	16.34956273	0.170633166	0	0	365.8915147	357.4043963	380.3631266	1	Bcd3-proximal
977	40	16	FALSE	1814.564927	15729.03071	10501.93527	23	10139.69584	7.241128763	6.048197847	8.090910793	14.87889632	13.76654782	16.50376959	0.170633166	0	0	371.5118878	363.9302806	385.6216323	1	Bcd3-proximal
978	41	16	FALSE	1846.170751	16096.35524	10608.93153	24	10122.54223	7.247388306	5.910903756	7.956318003	15.04952949	13.76654782	16.69715008	0.066594009	0	0	377.0638726	369.9083895	390.469926	1	Bcd3-proximal
979	42	16	FALSE	1775.454687	15391.58058	10448.6043	25	10087.61539	7.1494666	5.776726241	7.973672873	15.1161235	13.76654782	16.69715008	0.066594009	0	0	382.5427702	375.4504612	395.0753133	1	Bcd3-proximal
980	43	16	FALSE	2079.362136	18224.68504	10572.62674	26	10060.709	7.053767717	5.717132325	7.842194672	15.18271751	13.79841911	16.69715008	0.230338231	0	0	387.946362	379.965501	399.3539871	1	Bcd3-proximal
981	44	16	FALSE	1780.958991	15377.20068	10540.02496	27	10039.97435	7.123985421	5.715416804	7.727272332	15.41305574	13.99107072	16.69715008	0.230338231	0	0	393.2881863	384.3526819	403.7018731	1	Bcd3-proximal
982	45	16	FALSE	1940.307178	16824.83328	10460.2269	28	10016.00031	7.192609182	5.585676843	7.997064271	15.64339397	14.27599779	16.95738372	0.339299768	0	0.542887555	398.5859638	389.5367479	408.3769873	1	Bcd3-proximal
983	46	16	FALSE	1849.185888	16088.16386	10468.43992	29	10003.76823	7.368636722	5.625038183	8.613381907	15.98269374	14.53171338	17.52355959	0.339299768	0	0.542887555	403.864624	394.3257436	412.9300869	1	Bcd3-proximal
984	47	16	FALSE	1761.526282	15383.7927	10335.97483	30	9982.38168	7.540668437	5.629179212	8.727408303	16.3219935	14.64275632	17.54229485	0.394129181	0	0.717820938	409.1486747	398.8591638	417.5591752	1	Bcd3-proximal
985	48	16	FALSE	1627.511567	13942.2001	10402.92311	31	9955.087325	7.763624444	5.983966364	9.102152137	16.71612269	14.64275632	18.30651585	0.394129181	0	0.717820938	414.4634819	403.7211271	423.0607424	1	Bcd3-proximal
986	49	16	FALSE	1886.696755	16436.28031	10329.85786	32	9950.75093	7.98151935	6.196073626	9.825516186	17.11025187	15.3270699	19.02856835	0.315428403	0	0.0330193	419.8293444	409.07729	428.6069475	1	Bcd3-proximal
987	50	16	FALSE	1943.948196	17161.39618	10344.68986	33	9936.76428	8.115767264	6.090427122	10.42928629	17.42568027	15.4143525	19.68752362	0.315428403	0	0.0330193	425.255577	414.8927057	433.8180334	1	Bcd3-proximal
988	51	16	FALSE	1884.331589	16445.88901	10360.34783	34	9912.688434	8.24696775	6.11366677	10.88273664	17.74110867	15.4143525	20.32946847	0.224832951	0	0.122729896	430.7456846	419.577396	439.449022	1	Bcd3-proximal
989	52	16	FALSE	1725.217069	15029.00354	10225.61822	35	9882.305635	8.284594534	6.04416755	10.66834582	17.96594162	15.4143525	20.37556653	0.224832951	0	0.122729896	436.2938562	424.8860792	444.7344532	1	Bcd3-proximal
990	53	16	FALSE	1795.494693	15723.73224	10216.17127	36	9847.245341	8.321367189	6.060337553	10.67193112	18.19077458	15.59710706	20.77961677	0.253549284	0	0.05967346	441.8935546	432.7100382	450.3676645	1	Bcd3-proximal
991	54	16	FALSE	1953.513413	17152.91076	10315.70145	37	9811.135031	8.386021438	6.028772944	10.66427582	18.44432386	15.8273057	21.03052889	0.253549284	0	0.05967346	447.5417113	439.1913283	455.2401573	1	Bcd3-proximal
992	55	16	FALSE	1601.674659	13942.83728	10068.94434	38	9764.748447	8.449208036	6.03838911	10.68738501	18.69787314	15.8273057	21.72128313	0.471578374	0	0.708666767	453.2412755	444.4067271	461.9580392	1	Bcd3-proximal
993	56	16	FALSE	1923.76657	16805.1061	10010.49772	39	9706.377571	8.728989388	6.688522712	10.49091119	19.16945152	16.83704653	21.89700672	0.471578374	0	0.708666767	459.0146014	448.8782677	469.2895231	1	Bcd3-proximal
994	57	16	FALSE	1737.396762	15375.54206	10064.17099	40	9633.649765	9.002419703	7.003349002	11.13437396	19.64102989	17.36731803	22.07775355	0.907190819	0	1.735598577	464.8951121	454.142308	476.3934013	1	Bcd3-proximal
995	58	16	FALSE	1993.252955	17169.14884	10043.6815	41	9563.841393	9.705255595	7.421399059	11.1656928	20.54822071	18.64475555	22.67041412	0.907190819	0	1.735598577	470.9504383	461.9213095	483.2046564	1	Bcd3-proximal
996	59	16	FALSE	1714.889897	15037.26608	9897.460012	42	9487.298234	10.39213711	8.436043002	11.50404128	21.45541153	19.20622065	22.97976677	1.190333799	0	2.104483921	477.2526322	467.8752458	489.9562039	1	Bcd3-proximal
997	60	16	FALSE	1963.676929	17181.42051	10032.32438	43	9404.020288	11.3465694	9.183801113	12.54734285	22.64574533	20.23528415	23.58802075	1.190333799	0	2.104483921	483.8867775	474.302935	495.5582839	1	Bcd3-proximal
998	61	16	FALSE	1905.329557	16459.42029	9767.080182	44	9314.007555	12.27933607	8.975328827	14.27357344	23.83607913	21.35392151	25.6169765	1.154435889	0	1.879827703	490.9278369	480.9127857	503.2442856	1	Bcd3-proximal
999	62	16	FALSE	1954.173944	17161.79242	9707.236057	45	9217.260035	13.15503103	9.272622404	16.06520606	24.99051502	21.80400534	27.35434366	1.154435889	0	1.879827703	498.4331193	489.0933672	509.3474197	1	Bcd3-proximal
1000	63	16	FALSE	1993.036226	17884.80691	9613.973064	46	9113.777728	14.01084772	9.674291872	17.35077359	26.14495091	21.8911537	28.81756536	0.919147605	0	1.458190412	506.4419861	497.3998525	517.3397055	1	Bcd3-proximal
1001	64	16	FALSE	1858.991262	16443.86694	9513.975283	47	9003.560634	14.61194908	9.540639109	18.52915307	27.06409851	22.29200141	30.57351632	0.919147605	0	1.458190412	514.963263	507.1516281	523.7331881	1	Bcd3-proximal
1002	65	16	FALSE	1924.469875	17169.25411	9407.242716	48	8886.608753	15.19940544	9.441518247	19.55695618	27.98324612	22.66728231	32.43053294	0.619791526	0	0.986436164	523.9897219	517.4410537	529.0814949	1	Bcd3-proximal
1003	66	16	FALSE	1634.744384	14300.97208	9293.775362	49	8762.922085	15.47417047	9.227195783	20.05132303	28.60303765	22.66853656	33.57274842	0.619791526	0	0.986436164	533.4854743	529.0561857	536.1736462	1	Bcd3-proximal
1004	67	16	FALSE	1911.09082	17160.53697	9173.57322	50	8632.500629	15.74269832	9.017738439	20.55361794	29.22282917	22.68443281	34.7149639	0.310033263	0.000146256	0.49420666	543.4045471	537.9558221	547.0859985	1	Bcd3-proximal
1005	1	17	FALSE	1700.250047	14966.96813	14299.52842	-16	13788.35293	0.726405076	0	0	0.726405076	0	0	0.158594799	0	0.015329085	233.3085013	210.2078947	260.8934187	1	Bcd3-proximal
1006	2	17	FALSE	1564.576138	13580.76638	14110.81625	-15	13551.40711	0.86851048	0	1.114668303	0.884999875	0	1.114668303	0.158594799	0	0.015329085	236.8279641	214.8825959	261.0693353	1	Bcd3-proximal
1007	3	17	FALSE	1664.889959	14287.22901	13466.5307	-14	13325.63067	1.007390091	0	1.791040004	1.043594675	0	1.811601683	0.273885737	0	0.491234574	239.8093141	218.9518518	265.7277326	1	Bcd3-proximal
1008	4	17	FALSE	1646.362851	14294.5259	13337.1264	-13	13111.02361	1.258408073	0	2.555173214	1.317480411	0	2.737181978	0.273885737	0	0.491234574	242.362912	221.4048441	265.3681874	1	Bcd3-proximal
1009	5	17	FALSE	1701.205181	14982.93991	13028.35817	-12	12907.58591	1.503727947	0	2.851155524	1.591366148	0	2.997989035	0.363852411	0	0.747215766	244.5869817	227.9308386	267.0113617	1	Bcd3-proximal
1010	6	17	FALSE	1811.447486	15683.16992	12799.64525	-11	12715.3176	1.833445733	0	3.251757816	1.955218559	0	3.381294596	0.363852411	0	0.747215766	246.5728539	231.9998064	270.6704592	1	Bcd3-proximal
1011	7	17	FALSE	1866.663223	16371.60175	12752.62093	-10	12534.21865	2.155678926	0	3.900120998	2.31907097	0	4.087467825	0.298943768	0	0.492397248	248.3979539	236.0809328	270.1027644	1	Bcd3-proximal
1012	8	17	FALSE	1529.922225	13261.28857	12516.96205	-9	12364.28908	2.405688782	0	4.143454112	2.618014738	0	4.535978063	0.298943768	0	0.492397248	250.1212988	236.2008041	270.6217241	1	Bcd3-proximal
1013	9	17	FALSE	1808.149134	15678.88405	12205.52888	-8	12205.52888	2.650023414	0	4.320152722	2.916958505	0	4.875124643	0.261757749	0	0.538489256	251.790015	236.8255239	270.0906837	1	Bcd3-proximal
1014	10	17	FALSE	1925.556018	17072.23046	12120.23157	-7	12057.93806	2.851625631	0.575490363	4.584832141	3.178716254	0.575490363	5.267147447	0.261757749	0	0.538489256	253.4400583	236.6930152	269.7015388	1	Bcd3-proximal
1015	11	17	FALSE	1695.007301	15318.35367	12219.12999	-6	11921.51661	3.048651478	0.841403055	4.534937064	3.440474003	0.907516995	5.267147447	0.340645244	0	0.598104788	255.1023996	237.340019	270.6846349	1	Bcd3-proximal
1016	12	17	FALSE	1517.960703	13232.93015	12123.87226	-5	11835.24164	3.320092334	1.400616182	4.95630974	3.781119246	1.49901302	5.365591608	0.340645244	0	0.598104788	256.810036	240.4694839	271.4067166	1	Bcd3-proximal
1017	13	17	FALSE	1760.246465	15320.07713	11997.95199	-4	11771.83215	3.585371481	2.130097294	4.843801509	4.12176449	2.37818481	5.668337079	0.284785074	0	0.477737917	258.5906958	243.8467338	274.2930517	1	Bcd3-proximal
1018	14	17	FALSE	1835.551705	16372.50287	12027.97525	-3	11695.00575	3.788768623	2.169255583	5.041815522	4.406549564	2.667298837	6.16316131	0.284785074	0	0.477737917	260.4619556	245.5212199	276.291721	1	Bcd3-proximal
1019	15	17	FALSE	1615.499789	14276.86441	11934.56346	-2	11615.69602	3.987548649	2.157128006	5.446045441	4.691334638	2.844575366	6.309726486	0.121579103	0	0	262.432939	248.0076563	278.3048988	1	Bcd3-proximal
1020	16	17	FALSE	1673.042791	14972.63822	11844.76534	-1	11527.78648	4.018610398	2.108161201	5.32242021	4.812913742	2.844575366	6.504373515	0.121579103	0	0	264.4956944	249.0068495	280.7734994	1	Bcd3-proximal
1021	17	17	FALSE	1553.034037	13946.76265	11765.482	0	11434.46422	4.048967046	2.060305941	5.339949764	4.934492845	2.844575366	6.504373515	0.10108142	0	0	266.6390107	252.3668369	282.3410626	1	Bcd3-proximal
1022	18	17	FALSE	1721.453119	15334.42298	11600.28948	1	11332.38814	4.058136914	2.20940545	5.378743887	5.035574265	2.907312691	6.605146016	0.10108142	0	0	268.8513091	256.8128397	284.6638361	1	Bcd3-proximal
1023	19	17	FALSE	1665.145765	14976.32515	11534.23344	2	11215.76152	4.067098626	2.159251946	5.720002223	5.136655686	2.907312691	6.773017751	0.067032529	0	0	271.1213806	258.7349657	287.1129859	1	Bcd3-proximal
1024	20	17	FALSE	1879.572193	16358.12655	11435.62895	3	11093.39638	4.041808017	2.110236927	5.655864045	5.203688215	2.907312691	7.464799362	0.067032529	0	0	273.4364825	260.8036779	289.6531997	1	Bcd3-proximal
1025	21	17	FALSE	1617.991633	14622.28048	11183.00998	4	11001.74964	4.017091504	2.062334549	5.527475931	5.270720744	2.907312691	7.557404822	0.057481535	0	0	275.7847991	263.9283087	292.1933712	1	Bcd3-proximal
1026	22	17	FALSE	1898.928904	17044.44453	11275.69888	5	10947.09259	3.983385062	2.015519555	5.402002228	5.32820228	3.241624639	7.557404822	0.057481535	0	0	278.1554483	267.5573225	294.1115882	1	Bcd3-proximal
1027	23	17	FALSE	1598.553585	14279.87494	11069.52734	6	10883.74123	3.950443757	2.265016684	5.279376777	5.385683815	3.241624639	7.557404822	0.102164003	0	0	280.5400855	270.9660532	295.6419697	1	Bcd3-proximal
1028	24	17	FALSE	1666.865895	14977.6314	11056.20787	7	10810.39829	3.962932687	2.426052793	5.254871394	5.487847818	3.541791068	7.557404822	0.102164003	0	0	282.9358148	274.2003785	296.974011	1	Bcd3-proximal
1029	25	17	FALSE	1878.896595	16724.97072	11028.54915	8	10740.17988	3.975138118	2.370981394	5.653719784	5.590011821	3.64192727	7.648770398	0.091529063	0	0	285.3409142	277.169026	298.0946975	1	Bcd3-proximal
1030	26	17	FALSE	1705.188813	15327.80323	10902.87975	9	10694.66344	3.976431545	2.643831685	5.61297921	5.681540884	3.842391974	7.902591455	0.091529063	0	0	287.7528932	280.1069522	299.8190074	1	Bcd3-proximal
1031	27	17	FALSE	1762.347328	16011.65458	11005.13028	10	10648.01785	3.977695612	2.753977202	5.622410951	5.773069947	4.013563061	8.001585654	0.10031235	0	0	290.1695805	283.0044945	301.9465735	1	Bcd3-proximal
1032	28	17	FALSE	1437.608837	12875.35639	10795.38807	11	10591.02737	3.987714272	2.691461919	5.562693685	5.873382297	4.315176667	8.001585654	0.10031235	0	0	292.5899281	285.0172763	305.1307518	1	Bcd3-proximal
1033	29	17	FALSE	1917.449352	17071.44606	10951.56205	12	10559.75843	3.997505508	2.630365734	5.505182752	5.973694648	4.315176667	8.207275029	0.084249985	0	0	295.012836	286.389475	307.6268976	1	Bcd3-proximal
1034	30	17	FALSE	1555.249887	13932.22684	10945.63976	13	10517.89215	3.991012119	2.623974742	5.385909942	6.057944633	4.315176667	8.207275029	0.084249985	0	0	297.4358548	290.321175	309.6749167	1	Bcd3-proximal
1035	31	17	FALSE	1929.722806	17407.52272	10711.35415	14	10477.6413	3.984666129	2.564410515	5.263649787	6.142194618	4.583070127	8.342910063	0.068114842	0	0	299.8561653	293.1455799	311.840773	1	Bcd3-proximal
1036	32	17	FALSE	1477.173729	13220.00824	10769.09616	15	10442.76025	3.962329049	2.753592188	5.144164937	6.21030946	4.688235398	8.342910063	0.068114842	0	0	302.2699022	295.4572366	315.0438626	1	Bcd3-proximal
1037	33	17	FALSE	1938.693664	17419.65596	10716.132	16	10407.62354	3.940499021	2.924781253	5.027392392	6.278424301	4.740420875	8.342910063	0.120898188	0	0	304.674714	298.1151565	317.9986096	1	Bcd3-proximal
1038	34	17	FALSE	1660.566688	14979.82061	10732.97412	17	10376.60509	3.971947881	2.962978923	5.044830982	6.399322489	4.812418324	8.342910063	0.120898188	0	0	307.0735319	300.9831266	320.5078514	1	Bcd3-proximal
1039	35	17	FALSE	1511.517838	13573.7918	10697.9903	18	10345.74406	4.002682852	2.895719301	5.128189318	6.520220677	4.812418324	8.393287554	0.096380603	0	0	309.4694083	303.0278865	322.6084156	1	Bcd3-proximal
1040	36	17	FALSE	1594.906705	14634.03114	10630.12398	19	10314.93703	4.008202554	2.889987095	5.01177942	6.61660128	4.95800314	8.426805118	0.096380603	0	0	311.8625879	303.4647759	325.0237656	1	Bcd3-proximal
1041	37	17	FALSE	1727.621238	15675.61393	10593.73095	20	10291.12278	4.013596959	2.824384388	5.029577563	6.712981883	4.95800314	8.426805118	0.104590631	0	0	314.2528841	304.7639412	327.6671188	1	Bcd3-proximal
1042	38	17	FALSE	1806.333267	16347.8181	10539.54746	21	10261.62401	4.027078939	2.760270862	4.915406153	6.817572514	4.95800314	8.516824397	0.104590631	0	0	316.6408778	306.2544735	330.3481415	1	Bcd3-proximal
1043	39	17	FALSE	1704.351008	15310.72859	10548.25889	22	10229.30901	4.040254878	2.760543707	4.968383064	6.922163144	5.115934033	8.516824397	0.094062184	0	0	319.0269651	307.6842487	332.8080617	1	Bcd3-proximal
1044	40	17	FALSE	1818.893794	16380.81357	10534.7683	23	10203.32462	4.042603277	2.697879365	4.956517715	7.016225329	5.356551898	8.642683468	0.094062184	0	0	321.4104725	309.0531696	335.1867253	1	Bcd3-proximal
1045	41	17	FALSE	1717.82703	15346.98308	10518.06796	24	10186.08439	4.044898366	2.636637503	4.844004763	7.110287513	5.356551898	8.767171218	0.077516247	0	0	323.7901857	310.752409	337.483279	1	Bcd3-proximal
1046	42	17	FALSE	1608.042776	14627.71796	10473.24752	25	10150.91257	4.030595421	2.623989004	4.742570878	7.18780376	5.581066291	8.767171218	0.077516247	0	0	326.1635417	313.3775982	339.6973065	1	Bcd3-proximal
1047	43	17	FALSE	1630.003517	14627.49008	10403.18756	26	10123.87565	4.016617152	2.564424454	4.723349678	7.265320007	5.581066291	8.767171218	0.048592867	0	0	328.5273415	314.6089239	342.094916	1	Bcd3-proximal
1048	44	17	FALSE	1541.098968	13925.22352	10513.33139	27	10103.0133	3.97403281	2.506212019	4.668573519	7.313912875	5.581066291	8.767171218	0.048592867	0	0	330.8762479	317.259398	344.0082484	1	Bcd3-proximal
1049	45	17	FALSE	1643.512459	14966.64773	10388.05053	28	10078.87119	3.932415132	2.568589028	4.61586453	7.362505742	5.581066291	8.996303795	0.065209768	0	0	333.2055774	319.8430873	346.5308937	1	Bcd3-proximal
1050	46	17	FALSE	1727.308068	16011.06073	10472.16365	29	10066.61943	3.908359076	2.510282057	4.792445622	7.427715509	5.706573989	9.154319455	0.065209768	0	0	335.5130156	322.9318952	348.2215502	1	Bcd3-proximal
1051	47	17	FALSE	1789.022905	16713.33556	10441.26687	30	10045.12676	3.884849093	2.453298655	4.770238469	7.492925277	5.706573989	9.206496747	0.13169454	0	0	337.7986317	325.8877667	350.5275628	1	Bcd3-proximal
1052	48	17	FALSE	1527.013357	13937.0375	10358.66235	31	10017.66548	3.928357559	2.512778883	4.683333518	7.624619817	5.901172899	9.262361112	0.13169454	0	0	340.0686933	326.2760972	352.8021554	1	Bcd3-proximal
1053	49	17	FALSE	1697.544731	15660.20186	10270.32312	32	10013.31568	3.970878382	2.455738802	5.090525358	7.756314358	5.901172899	9.262361112	0.19044167	0	0	342.331338	327.5566636	355.2866514	1	Bcd3-proximal
1054	50	17	FALSE	1793.991498	16381.34318	10451.02581	33	9999.237833	4.071181113	2.653376323	5.444185619	7.946756027	6.097181689	9.778075011	0.19044167	0	0	344.598772	329.7109824	357.8944237	1	Bcd3-proximal
1055	51	17	FALSE	1764.358276	16367.31463	10304.3038	34	9975.042829	4.169206971	2.817159183	5.339083839	8.137197697	6.352874385	9.874020422	0.376826074	0	0.407739842	346.8868169	330.19609	360.3823524	1	Bcd3-proximal
1056	52	17	FALSE	1897.678759	17085.34704	10198.52271	35	9944.493742	4.451392047	3.045505374	5.698164134	8.514023771	6.687106303	10.05124881	0.376826074	0	0.407739842	349.2257795	333.0849902	363.5113624	1	Bcd3-proximal
1057	53	17	FALSE	1586.073528	14607.7073	10274.69178	36	9909.232612	4.727171522	3.078160854	6.156891737	8.890849845	7.151862843	11.01297811	0.655165891	0	0.958256069	351.6514231	336.5989773	366.4587845	1	Bcd3-proximal
1058	54	17	FALSE	1683.335263	15318.464	10089.33758	37	9872.884618	5.275030619	3.134979017	7.445527142	9.546015736	7.944176329	11.35937849	0.655165891	0	0.958256069	354.2188941	339.5210463	369.0692552	1	Bcd3-proximal
1059	55	17	FALSE	1669.629293	15324.92543	10253.31521	38	9826.199557	5.810453314	3.379470356	8.003838962	10.20118163	8.332974382	12.10449799	0.904369401	0	1.576269172	356.9856633	340.8884964	372.226788	1	Bcd3-proximal
1060	56	17	FALSE	1457.457782	13577.30262	9959.459944	39	9767.450047	6.582925426	3.57397297	8.696737464	11.10555103	8.850334262	12.98703767	0.904369401	0	1.576269172	360.0217835	342.5414832	375.7689645	1	Bcd3-proximal
1061	57	17	FALSE	1817.241686	16721.47066	10117.0486	40	9694.246012	7.33786242	3.676341315	8.885093195	12.00992043	8.910481603	14.00070873	1.358534464	0	2.019888452	363.4007655	344.939189	379.2829394	1	Bcd3-proximal
1062	58	17	FALSE	1733.658352	16020.25361	9986.351965	41	9624.02402	8.529827407	4.863946636	10.21918904	13.36845489	10.2183283	15.28831264	1.358534464	0	2.019888452	367.2244043	348.543	382.857118	1	Bcd3-proximal
1063	59	17	FALSE	2063.573198	19160.92444	9955.64795	42	9547.030471	9.694734788	6.199783771	11.68571008	14.72698936	11.38637928	16.18049686	1.643204101	0.125228284	2.527097887	371.5925888	354.6542267	387.0696173	1	Bcd3-proximal
1064	60	17	FALSE	1434.459922	13240.09343	9884.429759	43	9463.265366	11.11786841	7.646843816	15.45254106	16.37019346	12.94271267	18.7771492	1.643204101	0.125228284	2.527097887	376.6125421	362.9825158	391.4962352	1	Bcd3-proximal
1065	61	17	FALSE	1377.207715	12889.85123	9782.683852	44	9372.728705	12.5086969	8.240531676	17.16457257	18.01339756	14.39573178	21.82705089	1.464545707	0	2.504318067	382.3730699	372.2273214	395.8530256	1	Bcd3-proximal
1066	62	17	FALSE	1723.062528	16039.97416	9671.806422	45	9275.420488	13.68929519	8.543156379	17.1790165	19.47794327	15.46146752	23.28048734	1.464545707	0	2.504318067	388.928464	381.0317681	399.980162	1	Bcd3-proximal
1067	63	17	FALSE	1589.162206	14629.11605	9574.081111	46	9171.340714	14.84309389	9.301250184	18.70909565	20.94248897	15.98796868	26.02879273	1.086605883	0	1.952023724	396.3076638	389.3949396	405.8376823	1	Bcd3-proximal
1068	64	17	FALSE	1702.993597	15673.03639	9469.584244	47	9060.489385	15.59276154	9.145080336	19.79265049	22.02909486	16.04293721	26.78906948	1.086605883	0	1.952023724	404.4963447	398.8267044	412.1377169	1	Bcd3-proximal
1069	65	17	FALSE	1558.495387	14277.36084	9358.315821	48	8942.866499	16.32541174	8.992455544	21.02751113	23.11570074	16.09790574	27.70644679	0.712787985	0	1.294087944	413.4618379	408.6598167	416.4317328	1	Bcd3-proximal
1070	66	17	FALSE	1613.666514	14972.88221	9240.275841	49	8818.472057	16.66761288	8.942816956	21.4188392	23.82848873	16.12765674	28.14388025	0.712787985	0	1.294087944	423.1391104	419.4155648	426.0968993	1	Bcd3-proximal
1071	67	17	FALSE	1660.275765	15340.3527	9115.464306	50	8687.306059	17.00204605	8.940458787	21.42957041	24.54127671	16.15740774	29.13654141	0.355915822	0	0.646233362	433.4541679	428.6859014	439.2805232	1	Bcd3-proximal
1072	1	18	FALSE	1667.376192	15266.63641	13926.58536	-16	13681.23125	5.757523068	4.269531369	8.344545966	5.757523068	4.269531369	8.344545966	0.100052289	0	0	40.49474234	27.37947012	44.94446236	1	Bcd3-proximal
1073	2	18	FALSE	1581.604089	14578.98899	13472.8385	-15	13446.51871	5.726879584	4.172613007	8.170326856	5.857575358	4.269531369	8.360101152	0.100052289	0	0	63.43935411	51.72741634	68.04637204	1	Bcd3-proximal
1074	3	18	FALSE	1830.495979	16261.04712	13300.53948	-14	13222.83978	5.696931707	4.077894692	7.984860436	5.957627647	4.269531369	8.360101152	0.109969878	0	0	83.72435634	73.4553027	90.32860153	1	Bcd3-proximal
1075	4	18	FALSE	1656.603243	14910.38928	13106.41473	-13	13010.19445	5.677581235	3.985326482	7.925549882	6.067597524	4.269531369	8.490743227	0.109969878	0	0	101.7295063	90.92019644	110.1056637	1	Bcd3-proximal
1076	5	18	FALSE	1474.020327	13560.96775	12844.41748	-12	12808.58272	5.658670018	4.112954889	7.745639899	6.177567402	4.446883362	8.490743227	0.119180659	0	0	117.7800173	105.2756876	127.0750922	1	Bcd3-proximal
1077	6	18	FALSE	1768.809383	15923.9158	12618.0046	-11	12618.0046	5.649398868	4.414863076	7.569813874	6.296748061	4.739507696	8.490743227	0.119180659	0	0	132.1548667	120.2995712	142.3187403	1	Bcd3-proximal
1078	7	18	FALSE	1905.517193	16965.78741	12449.24644	-10	12438.46008	5.640338172	4.385899186	7.397979099	6.41592872	5.033461517	8.490743227	0.179127699	0	0	145.094243	133.5328699	156.2708402	1	Bcd3-proximal
1079	8	18	FALSE	1647.851104	14910.41058	12308.94756	-9	12269.94917	5.691430195	4.559384189	7.230044973	6.595056419	5.164260452	8.490743227	0.179127699	0	0	156.8090596	145.3974358	167.8853585	1	Bcd3-proximal
1080	9	18	FALSE	1701.573576	15591.34603	12136.03476	-8	12112.47186	5.741362429	4.510543697	7.065922952	6.774184119	5.164260452	8.490743227	0.166583186	0	0	167.4805694	156.6561204	178.7187521	1	Bcd3-proximal
1081	10	18	FALSE	1717.433362	15578.42417	12180.74135	-7	11966.02816	5.777616688	4.787459373	6.905526501	6.940767305	5.662512888	8.490743227	0.166583186	0	0	177.2624091	167.2217339	188.7199595	1	Bcd3-proximal
1082	11	18	FALSE	1573.608981	14248.44062	11970.67573	-6	11830.61806	5.813047975	4.678784045	7.23445485	7.107350491	5.746910831	8.490743227	0.043537153	0	0	186.2826233	177.0399262	197.6334993	1	Bcd3-proximal
1083	12	18	FALSE	1657.352258	15594.90487	11906.65552	-5	11744.98935	5.724628939	4.572575647	7.122232981	7.150887644	5.746910831	8.490743227	0.043537153	0	0	194.6392495	185.8660051	206.1660888	1	Bcd3-proximal
1084	13	18	FALSE	1653.54408	15244.54663	11864.95305	-4	11681.98492	5.638217015	4.472133229	6.966731173	7.194424797	5.746910831	8.490743227	0.041289635	0	0	202.4135194	193.1294138	214.7635285	1	Bcd3-proximal
1085	14	18	FALSE	1682.795584	15609.22186	11885.55342	-3	11605.50654	5.551519124	4.475513289	6.808586375	7.235714432	5.746910831	8.490743227	0.041289635	0	0	209.6750144	199.5669247	222.3521002	1	Bcd3-proximal
1086	15	18	FALSE	1491.880413	13895.90821	11756.94408	-2	11526.50469	5.466789275	4.593443677	6.654031465	7.277004067	5.76797257	8.490743227	0.01965702	0	0	216.4830015	205.945674	228.7047983	1	Bcd3-proximal
1087	16	18	FALSE	1394.822169	12549.41649	11651.62086	-1	11438.97053	5.362350178	4.489172505	6.50298495	7.296661086	5.892007346	8.490743227	0.01965702	0	0	222.8864938	212.3139608	234.9540784	1	Bcd3-proximal
1088	17	18	FALSE	1578.83808	14575.56487	11660.28921	0	11345.99715	5.260281849	4.387268289	6.38184216	7.316318106	5.892007346	8.490743227	0.018944067	0	0	228.9272773	218.4680648	240.3726505	1	Bcd3-proximal
1089	18	18	FALSE	1418.261409	13222.85643	11414.00188	1	11244.1857	5.159817518	4.287677299	6.236974343	7.335262173	5.892007346	8.490743227	0.018944067	0	0	234.641408	224.4161363	245.624191	1	Bcd3-proximal
1090	19	18	FALSE	1647.122326	15252.09948	11392.78681	2	11128.16748	5.061633727	4.190347025	6.095395025	7.354206241	5.892007346	8.490743227	0.018012142	0	0	240.0600633	229.4704633	250.0032859	1	Bcd3-proximal
1091	20	18	FALSE	1550.107983	14237.54301	11286.53561	3	11006.43751	4.964746783	4.095226147	5.957029558	7.372218382	5.892007346	8.490743227	0.018012142	0	0	245.2101938	234.7671377	254.0434034	1	Bcd3-proximal
1092	21	18	FALSE	1249.579808	11866.32678	11185.89918	4	10915.2451	4.870059173	4.099792915	5.821804987	7.390230524	5.892007346	8.490743227	0.003461457	0	0	250.1148529	240.3426518	258.2105557	1	Bcd3-proximal
1093	22	18	FALSE	1506.671169	14227.41775	11210.0224	5	10860.8906	4.762970286	4.006727616	5.689650014	7.39369198	5.892007346	8.490743227	0.003461457	0	0	254.7927794	245.7091643	263.1983978	1	Bcd3-proximal
1094	23	18	FALSE	1688.879042	15931.30336	11027.32209	6	10798.07537	4.658312317	3.915774899	5.560494959	7.397153437	5.894530578	8.490743227	0.013398105	0	0	259.2603008	250.2141068	267.1832412	1	Bcd3-proximal
1095	24	18	FALSE	1567.665658	14589.51037	11089.36959	7	10725.3035	4.565966733	3.826886809	5.434271723	7.410551542	5.894530578	8.490743227	0.013398105	0	0	263.5326942	255.1038702	270.7603691	1	Bcd3-proximal
1096	25	18	FALSE	1738.943045	16275.82683	10896.74323	8	10655.5669	4.475717394	3.740016478	5.310913755	7.423949647	5.894530578	8.490743227	0.030306901	0	0	267.6240088	259.3195009	274.7135354	1	Bcd3-proximal
1097	26	18	FALSE	1726.558045	15933.21172	10854.08209	9	10610.36983	4.40442551	3.713490364	5.190356013	7.454256548	6.35398559	8.490743227	0.030306901	0	0	271.5481607	263.2128431	278.5484356	1	Bcd3-proximal
1098	27	18	FALSE	1639.320356	15256.08045	10843.74456	10	10564.12276	4.334751951	3.629194132	5.098072542	7.484563449	6.379869041	8.490743227	0.009409773	0	0	275.3172298	267.0063421	282.2025624	1	Bcd3-proximal
1099	28	18	FALSE	1567.211664	14578.89748	10783.3359	11	10507.58251	4.245762856	3.546811425	4.982346295	7.493973223	6.398981116	8.490743227	0.009409773	0	0	278.9398938	270.7526533	285.6653342	1	Bcd3-proximal
1100	29	18	FALSE	1563.995833	14584.62367	10720.61433	12	10476.70353	4.158793812	3.524798147	4.869247034	7.503382996	6.466275692	8.490743227	0.022336381	0	0	282.4237307	274.5544138	288.7041999	1	Bcd3-proximal
1101	30	18	FALSE	1638.652077	15261.8399	10740.27811	13	10435.21595	4.086725573	3.444785229	4.758715127	7.525719377	6.489304089	8.490743227	0.022336381	0	0	285.7767447	277.3615533	292.3133332	1	Bcd3-proximal
1102	31	18	FALSE	1572.814878	14565.10722	10688.05841	14	10395.28379	4.016293284	3.38294355	4.650692293	7.548055758	6.512332486	8.535344438	0.089578895	0	0	289.0079422	280.8129099	295.7098002	1	Bcd3-proximal
1103	32	18	FALSE	1711.970903	15917.22631	10647.38246	15	10360.73095	4.014702321	3.318745589	4.620578592	7.637634653	6.512332486	8.69005818	0.089578895	0	0	292.1314816	283.2856145	298.9763532	1	Bcd3-proximal
1104	33	18	FALSE	1653.065369	15273.08426	10606.55516	16	10325.94566	4.013147474	3.473674453	4.515691458	7.727213548	6.512332486	8.774852586	0.087350427	0	0	295.161004	285.9159381	303.165322	1	Bcd3-proximal
1105	34	18	FALSE	1672.341379	15588.88529	10691.04562	17	10295.22645	4.009399453	3.515406042	4.538322678	7.814563975	6.649873885	8.774852586	0.087350427	0	0	298.1079817	288.8626032	305.6285438	1	Bcd3-proximal
1106	35	18	FALSE	1421.722278	13219.50149	10615.17413	18	10264.71675	4.005736512	3.480951365	4.439999405	7.901914402	6.802593765	8.774852586	0.02564329	0	0	300.9807431	291.7290183	308.1523503	1	Bcd3-proximal
1107	36	18	FALSE	1636.420175	15256.89895	10592.65286	19	10234.23792	3.940449583	3.409974172	4.339211419	7.927557691	6.802593765	8.774852586	0.02564329	0	0	303.7807558	295.1378416	310.7997966	1	Bcd3-proximal
1108	37	18	FALSE	1681.312542	15928.22832	10636.41846	20	10210.63209	3.876644667	3.347933474	4.24071132	7.953200981	6.802593765	9.195656222	0.031577734	0	0	306.508224	298.62232	313.5351979	1	Bcd3-proximal
1109	38	18	FALSE	1550.462622	14584.59659	10663.40548	21	10181.34686	3.820222567	3.275919346	4.144447173	7.984778715	6.808914079	9.195656222	0.031577734	0	0	309.164116	302.001805	316.1690831	1	Bcd3-proximal
1110	39	18	FALSE	1756.02874	16594.89197	10542.62949	22	10149.42998	3.765081248	3.23718584	4.064836323	8.016356448	6.848148983	9.195656222	0.071611087	0	0	311.75056	305.2759307	318.4098886	1	Bcd3-proximal
1111	40	18	FALSE	1640.099337	15588.83588	10553.78523	23	10123.71925	3.751224991	3.274575379	4.032434837	8.087967536	7.053228182	9.195656222	0.071611087	0	0	314.2732729	308.0209185	321.3591409	1	Bcd3-proximal
1112	41	18	FALSE	1623.544566	15260.11314	10476.5974	24	10106.72678	3.737683271	3.228620026	4.026730574	8.159578623	7.416574372	9.195656222	0.057706899	0	0	316.737812	310.8300351	324.1802525	1	Bcd3-proximal
1113	42	18	FALSE	1638.306047	15604.3278	10499.98469	25	10071.8566	3.71054476	3.16537444	4.190302277	8.217285522	7.525193429	9.195656222	0.057706899	0	0	319.1477088	312.9727214	326.7442651	1	Bcd3-proximal
1114	43	18	FALSE	1688.269175	15934.19552	10388.6334	26	10045.15235	3.684022292	3.09352044	4.115313703	8.27499242	7.609056911	9.315879172	0.044998489	0	0	321.5054681	315.0887535	329.1065119	1	Bcd3-proximal
1115	44	18	FALSE	1503.200277	14575.60672	10361.23092	27	10024.51257	3.645393475	3.132785555	4.021896082	8.319990909	7.609056911	9.315879172	0.044998489	0	0	323.8121697	317.6133477	331.2115433	1	Bcd3-proximal
1116	45	18	FALSE	1500.181037	14248.3554	10350.3616	28	10000.66017	3.607641532	3.061671323	3.988704657	8.364989398	7.651949509	9.352433217	0.062682804	0	0	326.069008	319.3807569	333.4667731	1	Bcd3-proximal
1117	46	18	FALSE	1336.488223	12877.72137	10350.66663	29	9988.63048	3.588430873	2.992171384	4.160097809	8.427672202	7.660460237	9.370958435	0.062682804	0	0	328.2787796	321.3652323	335.7441125	1	Bcd3-proximal
1118	47	18	FALSE	1740.740959	16267.50475	10226.71398	30	9967.420583	3.569656297	2.995075072	4.180728304	8.490355006	7.660460237	9.62089237	0.060697436	0	0	330.4443224	323.9206225	337.8834668	1	Bcd3-proximal
1119	48	18	FALSE	1663.006698	15595.53224	10133.95728	31	9940.221074	3.549322535	2.934532394	4.118796488	8.551052442	7.667999207	9.634188936	0.060697436	0	0	332.5679575	326.7808721	339.9321339	1	Bcd3-proximal
1120	49	18	FALSE	1494.220553	14240.15247	10222.63673	32	9936.054487	3.529450349	2.881052597	4.025299807	8.611749878	7.78794926	9.658091687	0.036550702	0	0	334.6511387	329.6150039	341.8920926	1	Bcd3-proximal
1121	50	18	FALSE	1823.805016	17621.88521	10222.16747	33	9922.153179	3.485882528	2.824928269	3.933925502	8.64830058	7.802081529	9.658091687	0.036550702	0	0	336.69297	332.2807768	343.7653144	1	Bcd3-proximal
1122	51	18	FALSE	1467.509166	13895.97129	10076.69475	34	9898.234533	3.443303696	2.760802397	3.863262701	8.684851282	7.802081529	9.68221477	0.03959129	0	0	338.692362	334.1970381	345.5537576	1	Bcd3-proximal
1123	52	18	FALSE	1631.648253	15599.67122	10159.67676	35	9867.93205	3.404731992	2.737714557	3.80570659	8.724442571	7.802081529	9.68221477	0.03959129	0	0	340.6488297	335.8787072	347.193868	1	Bcd3-proximal
1124	53	18	FALSE	1628.631201	15597.1422	10088.74692	36	9832.965929	3.367035865	2.67629285	3.71931705	8.764033861	7.861459008	9.68221477	0.065514934	0	0	342.5627906	337.3814299	348.6181856	1	Bcd3-proximal
1125	54	18	FALSE	1463.371389	14225.89679	10156.41928	37	9796.845855	3.356119085	2.708905548	3.634888553	8.829548795	7.919622126	9.689035171	0.065514934	0	0	344.437134	338.6735325	350.0750231	1	Bcd3-proximal
1126	55	18	FALSE	1474.695058	13904.84504	10084.3613	38	9750.420413	3.345450116	2.672221954	3.552376583	8.895063728	7.98409774	9.689035171	0.065239639	0	0	346.2749776	339.9361348	352.5925813	1	Bcd3-proximal
1127	56	18	FALSE	1525.480941	14574.7267	9985.694906	39	9692.042383	3.334748037	2.611562516	3.778940936	8.960303367	8.11864781	9.689035171	0.065239639	0	0	348.079008	341.1338733	354.021349	1	Bcd3-proximal
1128	57	18	FALSE	1340.139082	12882.95671	9940.104291	40	9619.339122	3.324288895	2.552280047	3.924433709	9.025543006	8.11864781	9.693060991	0.057312715	0	0	349.8513757	342.4028609	356.3587763	1	Bcd3-proximal
1129	58	18	FALSE	1706.750698	16275.14026	9813.010715	41	9549.692632	3.306140252	2.49434329	4.054112406	9.082855721	8.11864781	9.706467148	0.057312715	0	0	351.5932358	343.4714107	358.7265829	1	Bcd3-proximal
1130	59	18	FALSE	1392.357545	13567.06876	9848.281573	42	9473.3424	3.288403583	2.437721697	3.982054094	9.140168436	8.11864781	9.706467148	0.10811446	0	0	353.306659	344.6876203	359.9494457	1	Bcd3-proximal
1131	60	18	FALSE	1548.606046	14926.3346	9796.364639	43	9390.288426	3.321871282	2.443248316	3.891661466	9.248282896	8.37095403	9.714708259	0.10811446	0	0	354.9981604	346.3098392	361.1021474	1	Bcd3-proximal
1132	61	18	FALSE	1622.942406	15601.07954	9518.243125	44	9300.530709	3.354579263	2.429339191	3.895811417	9.356397355	8.601499071	9.719485432	0.186300292	0	0.196288199	356.6762178	349.1116032	362.1864795	1	Bcd3-proximal
1133	62	18	FALSE	1525.239487	14570.08777	9540.246749	45	9204.069251	3.464730607	2.415048122	4.018369991	9.542697648	8.647848798	10.02359441	0.186300292	0	0.196288199	358.3551531	350.2872595	363.5455624	1	Bcd3-proximal
1134	63	18	FALSE	1648.554806	15913.02599	9442.69888	46	9100.90405	3.572381514	2.36022653	4.361071622	9.72899794	8.786268925	10.36310426	0.206981089	0	0.319253331	360.0491195	351.8153717	365.2484948	1	Bcd3-proximal
1135	64	18	FALSE	1637.596483	15933.07511	9338.447269	47	8991.035107	3.698269542	2.317470693	4.376251816	9.935979029	8.953204061	10.48915562	0.206981089	0	0.319253331	361.7717212	354.299477	366.6297207	1	Bcd3-proximal
1136	65	18	FALSE	1498.175925	14570.3638	9227.491916	48	8874.462421	3.821299913	2.294578084	4.537451128	10.14296012	8.968468651	10.72685364	0.155230002	0	0.26144323	363.5333903	355.7590045	367.9428481	1	Bcd3-proximal
1137	66	18	FALSE	1454.312387	13904.55599	9109.83282	49	8751.185994	3.889786407	2.266238467	4.630769312	10.29819012	9.044477948	10.96844318	0.155230002	0	0.26144323	365.3378304	357.6532524	369.1885791	1	Bcd3-proximal
1138	67	18	FALSE	1254.466428	12226.00303	8985.469982	50	8621.205824	3.956718258	2.249924163	4.7009525	10.45342012	9.16713478	11.19565515	0.078112923	0	0.132082151	367.1849336	359.5691923	370.5880254	1	Bcd3-proximal
1139	1	19	FALSE	1429.725262	13835.81559	13669.62266	-16	13284.00066	4.62962796	0	8.447204312	4.62962796	0	8.447204312	0.238248012	0	0.359773646	208.1602901	189.9645969	239.2645693	1	Bcd3-proximal
1140	2	19	FALSE	1488.600818	13833.47362	13401.9441	-15	13056.07547	4.762783418	0.21024543	8.255452774	4.867875973	0.21024543	8.447204312	0.238248012	0	0.359773646	214.1474023	200.0759515	238.6826676	1	Bcd3-proximal
1141	3	19	FALSE	1518.280836	14495.53544	13130.10884	-14	12838.86685	4.892916247	0.415718289	8.109530706	5.106123985	0.42049086	8.467899466	0.354389894	0	0.573757216	219.7897082	207.8147539	238.5606289	1	Bcd3-proximal
1142	4	19	FALSE	1548.146781	14503.36863	12812.10729	-13	12632.3748	5.136236942	1.285425089	7.977074729	5.460513879	1.30691424	8.536304919	0.354389894	0	0.573757216	225.1659122	214.6326228	241.5761381	1	Bcd3-proximal
1143	5	19	FALSE	1542.998372	14501.78349	12436.59934	-12	12436.59934	5.374034257	2.092816863	8.019478492	5.814903773	2.126357356	8.753672525	0.510556844	0	0.957886153	230.3487907	222.2212634	246.1607796	1	Bcd3-proximal
1144	6	19	FALSE	1721.257882	16477.14533	12360.51265	-11	12251.54045	5.762600523	3.48098495	8.011020821	6.325460616	3.56945855	8.977451221	0.510556844	0	0.957886153	235.4140455	227.9703157	249.8285994	1	Bcd3-proximal
1145	7	19	FALSE	1588.385391	14826.96036	12302.2004	-10	12077.19815	6.142346335	4.700883149	7.928903036	6.83601746	4.813674902	8.985624734	0.488263088	0	1.141843456	240.4280821	233.5166709	253.3173077	1	Bcd3-proximal
1146	8	19	FALSE	1429.083677	13502.00427	11987.00934	-9	11913.57241	6.491178161	5.868244489	7.991267304	7.324280548	6.420749137	9.027836348	0.488263088	0	1.141843456	245.4442103	237.8766567	255.3778273	1	Bcd3-proximal
1147	9	19	FALSE	1645.4763	15481.18191	11825.4971	-8	11760.66326	6.832091505	6.197132515	7.923071634	7.812543636	7.288873705	9.480792584	0.234053425	0	0.064899523	250.500213	241.9220839	260.4091447	1	Bcd3-proximal
1148	10	19	FALSE	1524.936096	14508.60617	11713.11929	-7	11618.47068	6.911056453	6.410854756	7.813767439	8.046597061	7.407876594	9.480792584	0.234053425	0	0.064899523	255.6037462	247.4712877	265.6144168	1	Bcd3-proximal
1149	11	19	FALSE	1967.672024	18476.72529	11787.59501	-6	11486.99469	6.988228896	6.454170853	7.912149035	8.280650486	7.73885102	9.574167508	0.10901909	0	0	260.7521849	252.3809361	270.733375	1	Bcd3-proximal
1150	12	19	FALSE	1735.815394	16815.81099	11711.90151	-5	11403.85532	6.93861519	6.307661175	7.841474816	8.389669576	7.73885102	9.574167508	0.10901909	0	0	265.9315096	258.3535592	275.6994072	1	Bcd3-proximal
1151	13	19	FALSE	1450.281835	13843.6519	11594.30922	-4	11342.68768	6.890127715	6.266168856	7.760133985	8.498688666	7.78852457	9.574167508	0.044503915	0	0	271.1254924	264.5384704	280.6911952	1	Bcd3-proximal
1152	14	19	FALSE	1663.491164	16137.33368	11542.27016	-3	11268.44475	6.778225732	6.221681092	7.583978944	8.543192581	7.78852457	9.574167508	0.044503915	0	0	276.3145219	269.2653951	286.1092976	1	Bcd3-proximal
1153	15	19	FALSE	1432.639934	13499.67291	11450.17785	-2	11191.75594	6.668863923	6.163616493	7.444681318	8.587696497	7.789724328	9.574167508	0.003856921	0	0	281.4798	273.5278981	291.1129415	1	Bcd3-proximal
1154	16	19	FALSE	1557.570963	15182.94536	11423.84619	-1	11106.78131	6.521337633	6.023702399	7.275687052	8.591553418	7.789724328	9.574167508	0.003856921	0	0	286.6019417	278.5448475	295.6717719	1	Bcd3-proximal
1155	17	19	FALSE	1521.562038	14817.19865	11275.98752	0	11016.53144	6.37716019	5.886964354	7.110528956	8.595410339	7.789724328	9.574167508	0	0	0	291.6638992	283.965611	300.4133744	1	Bcd3-proximal
1156	18	19	FALSE	1647.633838	15833.29257	11202.56437	1	10917.70793	6.232398654	5.753330264	6.949119948	8.595410339	7.789724328	9.574167508	0	0	0	296.6512975	289.257139	305.19153	1	Bcd3-proximal
1157	19	19	FALSE	1520.685952	14518.63806	11076.60893	2	10805.07938	6.090923204	5.622729667	6.791374926	8.595410339	7.789724328	9.574167508	0.000419623	0	0	301.5523228	294.3234062	309.6729894	1	Bcd3-proximal
1158	20	19	FALSE	1525.989917	14825.29197	11014.95177	3	10686.90533	5.953078871	5.495093703	6.637210715	8.595829962	7.789724328	9.574167508	0.000419623	0	0	306.3574577	299.8824468	314.4812376	1	Bcd3-proximal
1159	21	19	FALSE	1526.767932	14504.65385	10958.70221	4	10598.37742	5.818363603	5.370355076	6.486546032	8.596249585	7.789724328	9.574167508	0.007462206	0	0	311.0592703	305.208807	318.9663959	1	Bcd3-proximal
1160	22	19	FALSE	1445.605498	14176.85711	10851.88176	5	10545.6111	5.693748956	5.248448016	6.339301437	8.603711792	7.789724328	9.574167508	0.007462206	0	0	315.6525727	310.3447391	323.3366557	1	Bcd3-proximal
1161	23	19	FALSE	1590.53278	15167.96477	10843.18766	6	10484.61456	5.571963061	5.129308246	6.195399294	8.611173998	7.789724328	9.574167508	0	0	0	320.1333985	315.0382182	328.0736604	1	Bcd3-proximal
1162	24	19	FALSE	1474.776659	14177.86001	10720.75932	7	10413.95567	5.4454795	5.012872949	6.05476373	8.611173998	7.789724328	9.574167508	0	0	0	324.4981393	318.7136416	332.2293028	1	Bcd3-proximal
1163	25	19	FALSE	1440.764338	13843.06255	10600.75364	8	10346.24911	5.321867115	4.899080733	5.917320593	8.611173998	7.789724328	9.574167508	0	0	0	328.7440216	323.5993022	336.3295093	1	Bcd3-proximal
1164	26	19	FALSE	1416.342224	13852.59367	10684.09294	9	10302.36391	5.201060731	4.7878716	5.782997416	8.611173998	7.789724328	9.574167508	0	0	0	332.8691494	327.7464873	340.5158954	1	Bcd3-proximal
1165	27	19	FALSE	1492.282918	14503.75584	10615.90762	10	10257.4571	5.082996653	4.679186915	5.651723375	8.611173998	7.789724328	9.574167508	0	0	0	336.8723659	331.9029875	344.6142092	1	Bcd3-proximal
1166	28	19	FALSE	1497.745999	14511.66273	10552.87663	11	10202.55773	4.967612629	4.572969372	5.523429254	8.611173998	7.789724328	9.574167508	0	0	0	340.7531362	335.5775191	347.7610466	1	Bcd3-proximal
1167	29	19	FALSE	1447.914115	14160.18081	10568.07109	12	10172.56606	4.854847822	4.469162967	5.39804741	8.611173998	7.789724328	9.574167508	0	0	0	344.5114462	339.3299478	351.3609338	1	Bcd3-proximal
1168	30	19	FALSE	1572.805676	15160.53924	10469.99026	13	10132.28215	4.744642777	4.367712968	5.275511734	8.611173998	7.789724328	9.574167508	0	0	0	348.1477171	342.9664273	354.78606	1	Bcd3-proximal
1169	31	19	FALSE	1311.540154	12862.62946	10509.28237	14	10093.5135	4.636939386	4.268565883	5.155757617	8.611173998	7.789724328	9.574167508	0	0	0	351.6627326	346.5319473	358.1452246	1	Bcd3-proximal
1170	32	19	FALSE	1840.321905	17467.80452	10528.83571	15	10059.96146	4.531680862	4.171669438	5.038721919	8.611173998	7.789724328	9.574167508	0	0	0	355.0575765	349.8601575	361.661061	1	Bcd3-proximal
1171	33	19	FALSE	1688.393353	16497.05045	10417.01856	16	10026.18311	4.428811706	4.076972542	4.924342932	8.611173998	7.789724328	9.574167508	0	0	0	358.3335798	352.7135484	365.0851856	1	Bcd3-proximal
1172	34	19	FALSE	1303.459406	12848.29904	10430.53304	17	9996.354503	4.32827768	3.984425265	4.812560347	8.611173998	7.789724328	9.574167508	0	0	0	361.4922753	355.0548339	368.3608495	1	Bcd3-proximal
1173	35	19	FALSE	1547.631767	15164.0835	10445.05548	18	9966.724742	4.230025777	3.893978811	4.703315227	8.611173998	7.789724328	9.574167508	0	0	0	364.5353599	358.4056202	371.9583637	1	Bcd3-proximal
1174	36	19	FALSE	1544.257969	14828.90381	10427.39084	19	9937.127834	4.134004192	3.805585492	4.596549972	8.611173998	7.789724328	9.574167508	0	0	0	367.4646613	360.8242703	375.010838	1	Bcd3-proximal
1175	37	19	FALSE	1440.990136	13833.20916	10284.39393	20	9914.207465	4.040162297	3.719198702	4.492208287	8.611173998	7.789724328	9.574167508	0	0	0	370.2821112	363.049685	378.0456751	1	Bcd3-proximal
1176	38	19	FALSE	1392.495595	13202.32369	10259.86827	21	9885.774636	3.948450612	3.634772891	4.390235159	8.611173998	7.789724328	9.574167508	0	0	0	372.9897208	365.7457505	380.8970763	1	Bcd3-proximal
1177	39	19	FALSE	1612.77485	15808.69359	10307.19065	22	9854.777621	3.858820784	3.552263547	4.290576821	8.611173998	7.789724328	9.574167508	0	0	0	375.5895621	368.1764948	383.6345039	1	Bcd3-proximal
1178	40	19	FALSE	1481.868109	14509.82953	10224.82949	23	9829.810281	3.771225552	3.471627164	4.193180727	8.611173998	7.789724328	9.574167508	0	0	0	378.0837501	371.4474583	386.260446	1	Bcd3-proximal
1179	41	19	FALSE	1466.703477	14510.51786	10170.93321	24	9813.303865	3.685618732	3.392821227	4.097995525	8.611173998	7.789724328	9.574167508	0	0	0	380.4744294	374.8105446	388.7773788	1	Bcd3-proximal
1180	42	19	FALSE	1475.370069	14488.73791	10193.94835	25	9779.446659	3.601955187	3.315804186	4.004971026	8.611173998	7.789724328	9.574167508	0	0	0	382.7637616	377.7711492	391.1140388	1	Bcd3-proximal
1181	43	19	FALSE	1373.264144	13530.54588	10181.1607	26	9753.508661	3.520190804	3.240535431	3.914058184	8.611173998	7.789724328	9.574167508	0.002277432	0	0	384.9539694	380.33209	392.8914078	1	Bcd3-proximal
1182	44	19	FALSE	1562.798954	15512.00272	10093.75395	27	9733.464926	3.442559905	3.166975276	3.825209063	8.613451431	7.789724328	9.574167508	0.002277432	0	0	387.0474761	382.7265806	395.3719623	1	Bcd3-proximal
1183	45	19	FALSE	1613.940627	15825.38812	10130.59541	28	9710.301298	3.366691227	3.095084937	3.738376818	8.615728863	7.789724328	9.574167508	0.031745112	0	0	389.0473972	384.8443331	397.1743806	1	Bcd3-proximal
1184	46	19	FALSE	1403.202396	13507.01733	10067.13545	29	9698.610162	3.322012448	3.035188189	3.653515664	8.647473974	7.789724328	9.574167508	0.031745112	0	0	390.9593976	386.3345356	399.3627679	1	Bcd3-proximal
1185	47	19	FALSE	1370.883146	13521.82871	10065.12969	30	9678.008129	3.278347877	2.966289417	3.629335519	8.679219086	7.789724328	9.574167508	0.00235544	0	0	392.7884927	388.7742097	401.4004567	1	Bcd3-proximal
1186	48	19	FALSE	1380.009801	13524.76521	9954.248948	31	9651.595564	3.20628482	2.898954647	3.546949603	8.681574526	7.789724328	9.574167508	0.00235544	0	0	394.5364372	390.3520302	403.2248828	1	Bcd3-proximal
1187	49	19	FALSE	1392.76344	13852.74089	10120.92585	32	9647.541437	3.135857595	2.833148377	3.466433847	8.683929966	7.789724328	9.574167508	0	0	0	396.2042643	391.8409533	404.923205	1	Bcd3-proximal
1188	50	19	FALSE	1317.4937	12861.80093	10000.33759	33	9634.040646	3.064673627	2.768835909	3.387745798	8.683929966	7.789724328	9.574167508	0	0	0	397.7929104	393.2498537	406.5111702	1	Bcd3-proximal
1189	51	19	FALSE	1431.046943	14184.99975	10204.15653	34	9610.809579	2.995105536	2.705983334	3.310843969	8.683929966	7.789724328	9.574167508	0	0	0	399.3033937	394.5452779	408.0150251	1	Bcd3-proximal
1190	52	19	FALSE	1413.451032	13842.08149	9943.860937	35	9581.384545	2.92711664	2.644557512	3.235687811	8.683929966	7.789724328	9.574167508	0	0	0	400.7368506	395.7422379	409.3249329	1	Bcd3-proximal
1191	53	19	FALSE	1476.14777	14503.455	9875.001925	36	9547.431084	2.860671093	2.584526056	3.162237697	8.683929966	7.789724328	9.574167508	0	0	0	402.0945129	396.8664791	410.5545231	1	Bcd3-proximal
1192	54	19	FALSE	1516.72566	14835.48545	9985.738882	37	9512.363265	2.795733859	2.525857315	3.090454902	8.683929966	7.789724328	9.574167508	0	0	0	403.377688	397.9198022	411.6552815	1	Bcd3-proximal
1193	55	19	FALSE	1443.615421	14510.71972	9972.200818	38	9467.291417	2.7322707	2.468520354	3.020301575	8.683929966	7.789724328	9.574167508	0	0	0	404.5877417	398.9039731	412.5710823	1	Bcd3-proximal
1194	56	19	FALSE	1627.235813	16488.5997	9871.081078	39	9410.613482	2.670248155	2.412484942	2.95174073	8.683929966	7.789724328	9.574167508	0	0	0	405.7260844	399.8207221	413.696466	1	Bcd3-proximal
1195	57	19	FALSE	1446.084885	14503.36409	9911.430993	40	9340.025954	2.609633522	2.357721534	2.884736215	8.683929966	7.789724328	9.574167508	0	0	0	406.7941588	400.6717446	415.0300012	1	Bcd3-proximal
1196	58	19	FALSE	1599.787235	15803.02742	9590.674196	41	9272.398165	2.550394841	2.304201255	2.819252703	8.683929966	7.789724328	9.574167508	0	0	0	407.79343	401.4587008	416.0945752	1	Bcd3-proximal
1197	59	19	FALSE	1289.402114	13183.77667	9675.680469	42	9198.260086	2.492500878	2.251895886	2.755255667	8.683929966	7.789724328	9.574167508	0	0	0	408.7253766	402.1832159	417.3824168	1	Bcd3-proximal
1198	60	19	FALSE	1315.413542	13176.55493	9473.3705	43	9117.611717	2.435921108	2.20077785	2.692711363	8.683929966	7.789724328	9.574167508	0	0	0	409.5914838	402.8468807	418.7656567	1	Bcd3-proximal
1199	61	19	FALSE	1417.486211	14155.06823	9304.037591	44	9030.453058	2.380625699	2.150820192	2.631586815	8.683929966	7.789724328	9.574167508	0	0	0	410.3932372	403.4512517	420.0582693	1	Bcd3-proximal
1200	62	19	FALSE	1313.897561	12854.73249	9311.653235	45	8936.784109	2.326585496	2.101996574	2.571849794	8.683929966	7.789724328	9.574167508	0	0	0	411.1321178	403.9978517	421.0572693	1	Bcd3-proximal
1201	63	19	FALSE	1593.025066	15843.51034	9203.95529	46	8836.604869	2.273772005	2.054281252	2.513468804	8.683929966	7.789724328	9.574167508	0	0	0	411.8095978	404.4881702	421.8625106	1	Bcd3-proximal
1202	64	19	FALSE	1428.221933	14501.25636	9089.747055	47	8729.91534	2.222157381	2.007649067	2.456413062	8.683929966	7.789724328	9.574167508	0	0	0	412.4271372	404.9236637	422.5783922	1	Bcd3-proximal
1203	65	19	FALSE	1293.23511	13186.96575	8969.028531	48	8616.71552	2.171714408	1.962075434	2.400652486	8.683929966	7.789724328	9.574167508	0	0	0	412.9861807	405.3144665	423.2314923	1	Bcd3-proximal
1204	66	19	FALSE	1435.872546	14198.6952	8841.799716	49	8497.00541	2.122416491	1.917536321	2.346157674	8.683929966	7.789724328	9.574167508	0	0	0	413.4881556	405.6744871	423.8234298	1	Bcd3-proximal
1205	67	19	FALSE	1323.891407	13514.51528	8708.060611	50	8370.78501	2.074237637	1.874008247	2.292899895	8.683929966	7.789724328	9.574167508	0	0	0	413.9344696	405.9830251	424.3557867	1	Bcd3-proximal
1206	1	20	FALSE	1522.036944	14389.20253	13115.02149	-16	13035.68136	6.703224456	6.539070092	7.955899528	6.703224456	6.539070092	7.955899528	0.058375651	0	0	37.18507626	29.88474404	36.39506178	1	Bcd3-proximal
1207	2	20	FALSE	1302.916218	12808.46654	12821.42848	-15	12813.29354	6.609436912	6.390633201	7.775300609	6.761600108	6.539070092	7.955899528	0.058375651	0	0	63.56194481	56.3394755	68.19486037	1	Bcd3-proximal
1208	3	20	FALSE	1383.613113	13111.87354	12693.97519	-14	12601.26133	6.517778346	6.245565828	7.598801285	6.819975759	6.539070092	7.955899528	0.065528776	0	0	86.88325533	79.70780086	93.65700835	1	Bcd3-proximal
1209	4	20	FALSE	1402.054702	13443.61202	12521.02373	-13	12399.58475	6.435353553	6.103791483	7.426308496	6.885504535	6.539070092	7.955899528	0.065528776	0	0	107.5770251	99.73821347	116.8889589	1	Bcd3-proximal
1210	5	20	FALSE	1304.188559	12497.30826	12208.26379	-12	12208.26379	6.354799804	5.965235417	7.257731293	6.951033311	6.539070092	7.955899528	0.088616951	0	0	126.0102289	117.4487548	137.0254715	1	Bcd3-proximal
1211	6	20	FALSE	1401.069711	13447.69359	12056.7839	-11	12027.29844	6.299162799	5.979115225	7.094073189	7.039650262	6.699540463	7.955899528	0.088616951	0	0	142.4990579	133.3863328	154.2226243	1	Bcd3-proximal
1212	7	20	FALSE	1599.070488	15367.78979	11907.00012	-10	11856.68872	6.244788755	5.88604162	6.981148212	7.128267213	6.73307996	7.955899528	0.097878121	0	0	157.3148268	147.1515583	169.868762	1	Bcd3-proximal
1213	8	20	FALSE	1169.88906	11526.85905	11884.49434	-9	11696.43462	6.200910171	5.778492501	6.822676148	7.226145334	6.786084492	7.955899528	0.097878121	0	0	170.6905706	158.7746506	184.5028576	1	Bcd3-proximal
1214	9	20	FALSE	1466.234385	14396.06651	11588.47211	-8	11546.53614	6.158027631	5.727558058	6.667801399	7.324023455	6.786084492	7.955899528	0.091992128	0	0	182.8257842	171.0398956	197.6287363	1	Bcd3-proximal
1215	10	20	FALSE	1527.858611	15049.99442	11473.3688	-7	11406.99327	6.110232532	5.618890347	6.516442308	7.416015583	6.786084492	7.955899528	0.091992128	0	0	193.8906632	182.6143744	209.43933	1	Bcd3-proximal
1216	11	20	FALSE	1352.475721	13129.67324	11412.9008	-6	11277.80603	6.063522381	5.543488207	6.385949976	7.508007711	6.813522103	7.955899528	0.065751438	0	0	204.0301582	191.1769366	219.5190353	1	Bcd3-proximal
1217	12	20	FALSE	1461.563775	14089.3686	11251.44591	-5	11196.16105	5.991631861	5.47871421	6.280317641	7.573759148	6.867956814	7.955899528	0.065751438	0	0	213.3659737	200.1029464	228.5298571	1	Bcd3-proximal
1218	13	20	FALSE	1536.703174	15380.65284	11334.10201	-4	11135.86876	5.921373255	5.354347397	6.233536746	7.639510586	6.904965835	7.955899528	0.032788603	0	0	222.0010577	208.900286	236.6382613	1	Bcd3-proximal
1219	14	20	FALSE	1401.885145	13768.94714	11246.94101	-3	11062.1728	5.819746685	5.232803711	6.092035461	7.672299189	6.905997984	8.012341764	0.032788603	0	0	230.0206741	217.1425081	243.9599883	1	Bcd3-proximal
1220	15	20	FALSE	1120.624467	11204.82967	11296.67428	-2	10985.88533	5.720427039	5.114019067	6.126095894	7.705087792	6.907030134	8.030761968	0.00427118	0	0	237.4966743	224.9390976	251.0112349	1	Bcd3-proximal
1221	16	20	FALSE	1588.072835	15380.17514	11071.26514	-1	10901.45441	5.594844525	5.028611081	5.987033518	7.709358973	6.962762036	8.030761968	0.00427118	0	0	244.4882525	232.2509769	257.8180311	1	Bcd3-proximal
1222	17	20	FALSE	1548.081255	15382.90695	11077.54072	0	10811.63945	5.472112735	4.91446161	5.851127857	7.713630153	6.962762036	8.030761968	0	0	0	251.0457356	239.000177	264.1107436	1	Bcd3-proximal
1223	18	20	FALSE	1587.492292	15690.3253	10970.08781	1	10712.88014	5.347895776	4.802903331	5.718307254	7.713630153	6.962762036	8.030761968	0	0	0	257.2122324	245.1845653	269.9466898	1	Bcd3-proximal
1224	19	20	FALSE	1716.124866	16955.38002	10836.00973	2	10601.39212	5.226498542	4.693877426	5.58850168	7.713630153	6.962762036	8.030761968	0	0	0	263.0249792	250.8712014	275.2875774	1	Bcd3-proximal
1225	20	20	FALSE	1430.595393	14087.30793	10686.71653	3	10484.39381	5.107857025	4.587326408	5.461642692	7.713630153	6.962762036	8.030761968	0	0	0	268.5162803	256.8794601	280.5452676	1	Bcd3-proximal
1226	21	20	FALSE	1506.489072	14760.96564	10708.18226	4	10396.66641	4.99190867	4.483194099	5.337663403	7.713630153	6.962762036	8.030761968	0.005317774	0	0	273.7143375	262.3340941	285.5266302	1	Bcd3-proximal
1227	22	20	FALSE	1456.51627	14409.50509	10664.69053	5	10344.50772	4.883910117	4.381425592	5.216498443	7.718947927	6.962762036	8.071238559	0.005317774	0	0	278.6441995	266.9269989	290.1634856	1	Bcd3-proximal
1228	23	20	FALSE	1388.47323	13781.05367	10647.08665	6	10284.76856	4.778363132	4.281967232	5.188054104	7.724265701	6.962762036	8.071238559	0.002823464	0	0	283.3277648	271.2364546	294.5309286	1	Bcd3-proximal
1229	24	20	FALSE	1259.957185	12497.66328	10434.56388	7	10215.43665	4.672717752	4.184766575	5.098519911	7.727089164	6.962762036	8.071238559	0.002823464	0	0	287.7839346	275.3586369	298.6523919	1	Bcd3-proximal
1230	25	20	FALSE	1405.298328	14097.30757	10462.00531	8	10148.79844	4.569470523	4.089772374	4.98360843	7.729912628	6.962762036	8.071238559	0.000254461	0	0	292.029158	279.3530353	302.5482906	1	Bcd3-proximal
1231	26	20	FALSE	1598.926219	15705.07081	10548.31468	9	10105.58692	4.465998003	3.996934541	4.870480519	7.730167089	6.962762036	8.071238559	0.000254461	0	0	296.0776608	283.159202	306.2364516	1	Bcd3-proximal
1232	27	20	FALSE	1311.912935	13146.34868	10332.8356	10	10061.63744	4.36487431	3.906204127	4.759920611	7.730421551	6.962762036	8.071238559	0.00806745	0	0	299.9421283	286.9414193	309.6921536	1	Bcd3-proximal
1233	28	20	FALSE	1434.68994	14395.78186	10425.71933	11	10007.78581	4.273859113	3.840823502	4.651870413	7.738489	7.05296551	8.071238559	0.00806745	0	0	303.6345151	290.9911782	312.967361	1	Bcd3-proximal
1234	29	20	FALSE	1257.672949	12496.73547	10349.02895	12	9978.846134	4.184909961	3.753636809	4.546272955	7.74655645	7.05296551	8.071238559	0	0	0	307.1653868	294.9614569	316.3653745	1	Bcd3-proximal
1235	30	20	FALSE	1356.993518	13437.36793	10275.53512	13	9939.524448	4.089912505	3.668429253	4.443072559	7.74655645	7.05296551	8.071238559	0	0	0	310.5433787	299.2465569	319.6024469	1	Bcd3-proximal
1236	31	20	FALSE	1468.850018	14736.80502	10252.68625	14	9901.556564	3.997071491	3.585155909	4.342214812	7.74655645	7.05296551	8.071238559	0	0	0	313.7760512	303.6893585	322.7695079	1	Bcd3-proximal
1237	32	20	FALSE	1368.271017	13756.07408	10373.74343	15	9868.837557	3.906337968	3.50377287	4.243646536	7.74655645	7.05296551	8.071238559	0	0	0	316.8702263	306.4089632	325.9574936	1	Bcd3-proximal
1238	33	20	FALSE	1447.787612	14410.72308	10142.61744	16	9835.976449	3.817664096	3.424237226	4.147315759	7.74655645	7.05296551	8.071238559	0	0	0	319.8320865	310.0869236	328.9163339	1	Bcd3-proximal
1239	34	20	FALSE	1523.281454	15061.82969	10211.13971	17	9806.92943	3.731003121	3.346507041	4.053171692	7.74655645	7.05296551	8.071238559	0	0	0	322.6672594	313.2528653	331.3380005	1	Bcd3-proximal
1240	35	20	FALSE	1218.178207	12166.948	10249.45821	18	9778.240507	3.64630935	3.270541331	3.961164694	7.74655645	7.05296551	8.071238559	0	0	0	325.3808906	316.3909329	333.4125516	1	Bcd3-proximal
1241	36	20	FALSE	1188.824922	11848.98735	10159.31242	19	9749.525936	3.563538128	3.196300043	3.871246256	7.74655645	7.05296551	8.071238559	0	0	0	327.9777056	319.4100762	335.3417809	1	Bcd3-proximal
1242	37	20	FALSE	1275.037712	12804.57201	10056.23008	20	9727.131577	3.482645813	3.123744032	3.783368966	7.74655645	7.05296551	8.071238559	0	0	0	330.4620639	322.3134497	337.6322296	1	Bcd3-proximal
1243	38	20	FALSE	1370.856635	13776.71698	10027.56578	21	9699.192118	3.403589753	3.052835042	3.69748649	7.74655645	7.05296551	8.071238559	0	0	0	332.838004	325.104097	340.4039517	1	Bcd3-proximal
1244	39	20	FALSE	1331.187255	13452.53098	10064.09639	22	9669.296334	3.326328265	2.983535687	3.613553547	7.74655645	7.05296551	8.071238559	0	0	0	335.1092836	327.6967211	342.6045695	1	Bcd3-proximal
1245	40	20	FALSE	1474.514745	14735.27173	10065.62301	23	9645.053163	3.250820614	2.915809427	3.531525881	7.74655645	7.05296551	8.071238559	0	0	0	337.2794127	329.8229164	345.0305611	1	Bcd3-proximal
1246	41	20	FALSE	1314.939912	13136.6732	9985.339065	24	9629.23379	3.177026986	2.849620553	3.451360244	7.74655645	7.05296551	8.071238559	0	0	0	339.3516831	331.9054027	347.3242409	1	Bcd3-proximal
1247	42	20	FALSE	1242.871538	12815.17859	10024.88191	25	9596.133286	3.104908473	2.784934166	3.373014366	7.74655645	7.05296551	8.071238559	0	0	0	341.3291935	333.8224449	349.1969139	1	Bcd3-proximal
1248	43	20	FALSE	1178.103544	11842.69864	9957.436091	26	9571.072658	3.034427051	2.721716161	3.29644694	7.74655645	7.05296551	8.071238559	0	0	0	343.2148704	335.3878279	350.7726059	1	Bcd3-proximal
1249	44	20	FALSE	1246.41611	12838.96633	10066.93582	27	9551.612966	2.965545557	2.659933204	3.221617595	7.74655645	7.05296551	8.071238559	0	0	0	345.0114873	336.9581404	352.4027389	1	Bcd3-proximal
1250	45	20	FALSE	1276.272183	13127.29988	9843.723967	28	9529.256991	2.898227673	2.59955272	3.148486875	7.74655645	7.05296551	8.071238559	0	0	0	346.7216806	338.5504523	353.7000862	1	Bcd3-proximal
1251	46	20	FALSE	1340.496972	13767.77883	10012.87431	29	9518.174081	2.832437904	2.540542873	3.077016223	7.74655645	7.05296551	8.071238559	0	0	0	348.3479631	340.0623405	354.8384817	1	Bcd3-proximal
1252	47	20	FALSE	1559.44382	16020.72906	9911.075592	30	9498.33569	2.768141564	2.48287255	3.007167955	7.74655645	7.05296551	8.071238559	0	0	0	349.8927362	341.496201	356.6673802	1	Bcd3-proximal
1253	48	20	FALSE	1149.761751	11527.81683	9817.482353	31	9472.581968	2.70530475	2.426511343	2.938905242	7.74655645	7.05296551	8.071238559	0	0	0	351.3583002	342.9314837	358.1087459	1	Bcd3-proximal
1254	49	20	FALSE	1438.841779	15041.7905	9856.070561	32	9469.114058	2.643894333	2.371429536	2.872192093	7.74655645	7.05296551	8.071238559	0	0	0	352.7468633	344.3306453	359.4726858	1	Bcd3-proximal
1255	50	20	FALSE	1512.810503	15373.86901	9862.63051	33	9456.104154	2.583877931	2.317598085	2.806993333	7.74655645	7.05296551	8.071238559	0	0	0	354.0605494	345.6553321	360.9021138	1	Bcd3-proximal
1256	51	20	FALSE	1289.890663	13136.18995	9682.057573	34	9433.586066	2.525223902	2.264988609	2.743274584	7.74655645	7.05296551	8.071238559	0	0	0	355.301405	346.9076045	362.3342614	1	Bcd3-proximal
1257	52	20	FALSE	1460.31414	14730.66107	9772.678514	35	9404.719607	2.46790132	2.213573367	2.681002251	7.74655645	7.05296551	8.071238559	0	0	0	356.471405	348.0894473	363.6138227	1	Bcd3-proximal
1258	53	20	FALSE	1455.930558	15064.8624	9761.179448	36	9371.455644	2.41187996	2.163325252	2.6201435	7.74655645	7.05296551	8.071238559	0	0	0	357.5724577	349.2027753	364.5733214	1	Bcd3-proximal
1259	54	20	FALSE	1408.350169	14740.15245	9805.082298	37	9336.862482	2.357130285	2.114217769	2.560666242	7.74655645	7.05296551	8.071238559	0	0	0	358.60641	350.2494387	365.4685704	1	Bcd3-proximal
1260	55	20	FALSE	1467.789375	15026.20238	9591.5788	38	9292.278166	2.303623427	2.066225025	2.502539119	7.74655645	7.05296551	8.071238559	0	0	0	359.5750508	351.1324552	366.3013311	1	Bcd3-proximal
1261	56	20	FALSE	1456.711104	15057.97018	9490.088405	39	9236.372845	2.251331175	2.019321717	2.445731481	7.74655645	7.05296551	8.071238559	0	0	0	360.4801147	351.9231975	367.2894407	1	Bcd3-proximal
1262	57	20	FALSE	1279.705751	13124.41649	9529.832935	40	9166.884508	2.200225958	1.973483114	2.390213376	7.74655645	7.05296551	8.071238559	0	0	0	361.3232854	352.6822313	368.4945234	1	Bcd3-proximal
1263	58	20	FALSE	1384.975435	14098.88305	9451.994931	41	9100.601188	2.150280828	1.928685048	2.335955533	7.74655645	7.05296551	8.071238559	0	0	0	362.106198	353.4727782	369.6288999	1	Bcd3-proximal
1264	59	20	FALSE	1351.928255	14093.96587	9308.404376	42	9027.977182	2.101469454	1.884903897	2.282929342	7.74655645	7.05296551	8.071238559	0	0	0	362.8304419	354.2053587	370.6943994	1	Bcd3-proximal
1265	60	20	FALSE	1243.416354	12804.88786	9448.103658	43	8949.012488	2.053766097	1.842116579	2.231106846	7.74655645	7.05296551	8.071238559	0	0	0	363.4975631	354.881496	371.6485171	1	Bcd3-proximal
1266	61	20	FALSE	1486.880307	15049.93994	9047.457492	44	8863.707107	2.007145607	1.800300532	2.18046072	7.74655645	7.05296551	8.071238559	0	0	0	364.1090656	355.6299596	372.3415919	1	Bcd3-proximal
1267	62	20	FALSE	1257.204957	13128.2377	9083.762643	45	8772.061039	1.961583401	1.75943371	2.130964262	7.74655645	7.05296551	8.071238559	0	0	0	364.6664141	355.9264376	372.9774384	1	Bcd3-proximal
1268	63	20	FALSE	1313.734092	13441.79201	8981.018089	46	8674.074283	1.917055458	1.719494565	2.082591373	7.74655645	7.05296551	8.071238559	0	0	0	365.1710347	356.2486196	373.5575618	1	Bcd3-proximal
1269	64	20	FALSE	1403.38413	14737.20664	8871.932848	47	8569.74684	1.873538299	1.680462038	2.035316549	7.74655645	7.05296551	8.071238559	0	0	0	365.6243172	356.5373286	374.0834283	1	Bcd3-proximal
1270	65	20	FALSE	1478.033765	15390.89857	8756.50692	48	8459.07871	1.83100898	1.64231555	1.989114864	7.74655645	7.05296551	8.071238559	0	0	0	366.0276159	356.7813802	374.5564665	1	Bcd3-proximal
1271	66	20	FALSE	1329.323673	13769.49529	8634.740304	49	8342.069892	1.789445076	1.605034987	1.943961956	7.74655645	7.05296551	8.071238559	0	0	0	366.3822514	356.9819738	374.9780688	1	Bcd3-proximal
1272	67	20	FALSE	1533.899244	16027.09151	8506.633001	50	8218.720387	1.748824673	1.568600693	1.89983402	7.74655645	7.05296551	8.071238559	0	0	0	366.6895111	357.1402779	375.3495931	1	Bcd3-proximal
1273	1	21	FALSE	1291.945773	12753.57258	13111.49141	-16	12883.97125	8.445035972	5.223183067	12.03260168	8.445035972	5.223183067	12.03260168	0.136755668	0	0	47.24844764	39.0891607	52.67807578	1	Bcd3-proximal
1274	2	21	FALSE	1558.969664	14939.03511	12780.55758	-15	12664.5657	8.390089324	5.104616812	11.77795415	8.58179164	5.223183067	12.05102479	0.136755668	0	0	82.95352882	73.8658038	91.01683547	1	Bcd3-proximal
1275	3	21	FALSE	1393.206058	13674.15525	12455.34613	-14	12455.34613	8.336389964	5.098857878	11.53207591	8.718547308	5.312933799	12.07250611	0.148615886	0	0	114.4560311	104.9146961	123.3306316	1	Bcd3-proximal
1276	4	21	FALSE	1359.345491	13386.66745	12310.74957	-13	12256.31254	8.295769798	5.942693951	11.30033009	8.867163194	6.157022183	12.10253841	0.148615886	0	0	142.3550876	132.7367519	149.3964365	1	Bcd3-proximal
1277	5	21	FALSE	1251.026564	12131.17646	12193.16932	-12	12067.46492	8.256071709	6.963813977	11.06277202	9.01577908	7.355112117	12.12479208	0.149388418	0	0	167.163403	157.2177481	173.1493688	1	Bcd3-proximal
1278	6	21	FALSE	1314.552795	13057.43793	12004.5329	-11	11888.80327	8.2180473	7.647966539	10.81996658	9.165167498	8.217210128	12.13630341	0.149388418	0	0	189.319561	179.7370967	196.7775433	1	Bcd3-proximal
1279	7	21	FALSE	1433.486803	13986.70543	11876.82889	-10	11720.3276	8.180886044	7.816136785	10.57435334	9.314555916	8.928609846	12.13630341	0.12063459	0	0	209.1980391	198.8911877	217.8780343	1	Bcd3-proximal
1280	8	21	FALSE	1413.908584	14008.26729	11651.7144	-9	11562.0379	8.115814521	7.838131541	10.33431552	9.435190506	9.094433479	12.13630341	0.12063459	0	0	227.1165164	216.625394	236.8798305	1	Bcd3-proximal
1281	9	21	FALSE	1360.356716	13049.59049	11563.96165	-8	11413.93418	8.052220121	7.660205955	10.21097673	9.555825097	9.204861456	12.13630341	0.213890129	0	0	243.3483802	233.9382041	252.8325327	1	Bcd3-proximal
1282	10	21	FALSE	1327.672373	13377.52535	11505.49778	-7	11276.01644	8.083324854	7.58603903	9.979187555	9.769715226	9.312852151	12.13630341	0.213890129	0	0	258.1362019	248.8456312	267.3491123	1	Bcd3-proximal
1283	11	21	FALSE	1575.885308	15551.47353	11363.31101	-6	11148.28467	8.113723509	7.413835944	9.800587922	9.983605355	9.327472641	12.13630341	0.246761256	0	0	271.6902285	263.0538317	280.7314036	1	Bcd3-proximal
1284	12	21	FALSE	1272.41568	13073.80935	11550.74952	-5	11067.56462	8.176303241	7.439414729	9.578114576	10.23036661	9.327472641	12.13630341	0.246761256	0	0	284.193142	276.3389348	292.0348534	1	Bcd3-proximal
1285	13	21	FALSE	1339.909687	13681.42648	11320.21109	-4	11007.88502	8.237462413	7.617560228	9.360691375	10.47712787	9.347003809	12.13630341	0.167330865	0	0	295.7998144	288.4721709	303.0824293	1	Bcd3-proximal
1286	14	21	FALSE	1495.400457	14917.57834	11288.41812	-3	10934.79879	8.217802881	7.64561778	9.148203681	10.64445873	9.347003809	12.13630341	0.167330865	0	0	306.63514	299.9972492	312.7828147	1	Bcd3-proximal
1287	15	21	FALSE	1380.745851	13683.20854	11157.4443	-2	10859.0914	8.198589621	7.602326423	9.042905416	10.8117896	9.74610578	12.13630341	0.059376915	0	0	316.8015951	311.2012035	322.5368932	1	Bcd3-proximal
1288	16	21	FALSE	1360.818549	13677.07113	11022.57419	-1	10775.33695	8.071858552	7.429753614	8.886024577	10.87116651	9.74610578	12.23495548	0.059376915	0	0	326.3769557	321.6909785	332.8003436	1	Bcd3-proximal
1289	17	21	FALSE	1609.175577	16164.65938	11039.61845	0	10686.19128	7.948004277	7.261098207	8.776222876	10.93054343	9.972234317	12.25033646	0.037305722	0	0	335.4251672	331.4131113	341.8749946	1	Bcd3-proximal
1290	18	21	FALSE	1384.543362	14310.23543	10889.21458	1	10588.05471	7.804890302	7.12549838	8.577002617	10.96784915	9.972234317	12.25033646	0.037305722	0	0	343.9993545	340.6487311	350.7506807	1	Bcd3-proximal
1291	19	21	FALSE	1224.59788	12440.90465	10878.0838	2	10477.56502	7.665025015	7.153658834	8.382304658	11.00515487	9.972234317	12.25033646	0.042051968	0	0	352.1450886	348.4777925	357.4400037	1	Bcd3-proximal
1292	20	21	FALSE	1592.90956	16474.35727	10661.11676	3	10361.61196	7.533080915	6.991270778	8.266634635	11.04720684	9.972234317	12.25033646	0.042051968	0	0	359.9023106	355.9618233	366.0368115	1	Bcd3-proximal
1293	21	21	FALSE	1255.0314	13069.67909	10646.8037	4	10274.64777	7.404131947	6.832568932	8.078982029	11.08925881	10.08034293	12.25033646	0.046792534	0	0	367.3059046	362.5825035	373.9461927	1	Bcd3-proximal
1294	22	21	FALSE	1346.646714	13683.94725	10610.953	5	10222.97236	7.282850686	6.717745923	7.952824285	11.13605134	10.08034293	12.25033646	0.046792534	0	0	374.3866327	369.2990594	380.751881	1	Bcd3-proximal
1295	23	21	FALSE	1176.791651	12110.84513	10516.01305	6	10163.97421	7.16432251	6.691524389	7.772295173	11.18284388	10.13307411	12.38512537	0.047812625	0	0	381.1714027	375.7949797	387.4806539	1	Bcd3-proximal
1296	24	21	FALSE	1181.090196	11822.20757	10542.95762	7	10095.45032	7.049505014	6.589066304	7.595864073	11.2306565	10.13307411	12.38512537	0.047812625	0	0	387.6837757	382.0559433	394.2294462	1	Bcd3-proximal
1297	25	21	FALSE	1212.835244	12429.78629	10493.1854	8	10029.52305	6.937293875	6.5811164	7.462820908	11.27846913	10.13307411	12.38512537	0.039917254	0	0	393.9441812	388.5717718	400.6854793	1	Bcd3-proximal
1298	26	21	FALSE	1484.892911	15240.58532	10470.96413	9	9986.782243	6.819734558	6.431725058	7.361564339	11.31838638	10.13307411	12.38512537	0.039917254	0	0	399.9697969	394.7417769	406.8661808	1	Bcd3-proximal
1299	27	21	FALSE	1129.497239	11507.36974	10361.6267	10	9943.380513	6.704843838	6.285724899	7.213051086	11.35830363	10.27709411	12.4554189	0.014512194	0	0	405.7749843	399.9770811	413.1470852	1	Bcd3-proximal
1300	28	21	FALSE	1362.844672	13676.77486	10278.71588	11	9890.16328	6.567156077	6.277339813	7.049314826	11.37281583	10.27709411	12.4554189	0.014512194	0	0	411.3701323	405.2546058	419.2584989	1	Bcd3-proximal
1301	29	21	FALSE	1362.489447	14004.25149	10348.58906	12	9861.707253	6.432593828	6.1348442	6.889295379	11.38732802	10.27709411	12.4554189	0.020857172	0	0	416.76421	410.589587	424.7142814	1	Bcd3-proximal
1302	30	21	FALSE	1390.951434	14306.16174	10288.80528	13	9822.894654	6.307431121	5.995583236	6.732908374	11.4081852	10.27709411	12.4554189	0.020857172	0	0	421.9659889	415.8204569	429.7774093	1	Bcd3-proximal
1303	31	21	FALSE	1331.810727	13698.98189	10181.22679	14	9785.371106	6.185109607	5.973725933	6.580071354	11.42904237	10.35251845	12.4554189	0.024894365	0	0	426.9836964	420.6260494	434.6288639	1	Bcd3-proximal
1304	32	21	FALSE	1412.527066	14606.17143	10264.33136	15	9753.089124	6.069601984	5.838122355	6.446762748	11.45393673	10.35251845	12.4554189	0.024894365	0	0	431.8252113	425.2054488	439.2156425	1	Bcd3-proximal
1305	33	21	FALSE	1215.456287	12437.68539	10147.8603	16	9720.687311	5.956716384	5.705596977	6.300421233	11.4788311	10.35251845	12.50592398	0.008352057	0	0	436.4974226	429.8909854	443.4320565	1	Bcd3-proximal
1306	34	21	FALSE	1220.986435	12747.73198	10195.96074	17	9692.034695	5.829850979	5.576079926	6.157401671	11.48718316	10.35251845	12.50592398	0.008352057	0	0	441.0051362	434.2066865	447.8364205	1	Bcd3-proximal
1307	35	21	FALSE	1435.538409	14942.52963	10170.12581	18	9663.790204	5.705865419	5.449502912	6.017628653	11.49553521	10.35251845	12.50592398	0.005798499	0	0	445.352503	438.6477353	452.0404159	1	Bcd3-proximal
1308	36	21	FALSE	1238.291855	13053.72532	10166.07423	19	9635.496554	5.582140773	5.325799196	5.881028483	11.50133371	10.35251845	12.50592398	0.005798499	0	0	449.5433155	442.861754	456.1915752	1	Bcd3-proximal
1309	37	21	FALSE	1266.287681	13050.54461	10211.90456	20	9613.384993	5.461224676	5.204903554	5.781919059	11.50713221	10.35251845	12.50592398	0.018603972	0	0	453.5815346	446.9126234	460.4071061	1	Bcd3-proximal
1310	38	21	FALSE	1158.416942	11819.74134	10053.91748	21	9585.754204	5.355858848	5.086752243	5.670676344	11.52573618	10.35251845	12.50592398	0.018603972	0	0	457.4721903	450.3628115	464.5240168	1	Bcd3-proximal
1311	39	21	FALSE	1509.316558	15540.40334	10112.62125	22	9556.351312	5.252884825	4.971282967	5.541951991	11.54434015	10.35251845	12.50592398	0.05015236	0	0	461.2210321	453.5902455	468.5037093	1	Bcd3-proximal
1312	40	21	FALSE	1221.873359	12411.09873	10126.00034	23	9532.460891	5.183796699	4.858434844	5.501282313	11.59449251	10.36092202	12.50592398	0.05015236	0	0	464.8362752	457.0232189	472.3479841	1	Bcd3-proximal
1313	41	21	FALSE	1369.347204	13986.27624	10023.56277	24	9516.939416	5.116276874	4.826085592	5.398957023	11.64464487	10.6057267	12.50592398	0.08347801	0	0	468.3267357	460.7088198	476.0571865	1	Bcd3-proximal
1314	42	21	FALSE	1465.790128	15222.87343	9926.996628	25	9484.250695	5.083615398	4.71653345	5.491806686	11.72812288	11.14386565	12.50592398	0.08347801	0	0	471.7032804	464.1760552	479.6320882	1	Bcd3-proximal
1315	43	21	FALSE	1344.069893	14010.83977	9973.651792	26	9459.605262	5.051695338	4.60946814	5.415392052	11.81160089	11.15839484	12.65142122	0.028027155	0	0	474.9748097	467.5735724	483.0738141	1	Bcd3-proximal
1316	44	21	FALSE	1185.170187	12449.99418	9966.856362	27	9440.432004	4.965049009	4.511031142	5.292462653	11.83962805	11.15839484	12.65142122	0.028027155	0	0	478.1439634	470.9443692	486.3837806	1	Bcd3-proximal
1317	45	21	FALSE	1325.094649	13967.54689	9940.848193	28	9418.436147	4.880369552	4.430112872	5.199321908	11.8676552	11.15839484	12.65142122	0.04669901	0	0	481.2124756	474.0986921	489.5448899	1	Bcd3-proximal
1318	46	21	FALSE	1409.175475	14626.03774	9849.865473	29	9407.611097	4.816284174	4.356864362	5.098304509	11.91435421	11.17591354	12.65142122	0.04669901	0	0	484.1838742	477.1536437	492.7587737	1	Bcd3-proximal
1319	47	21	FALSE	1434.702918	14926.96878	9893.384193	30	9388.11976	4.753653533	4.257963541	5.054312921	11.96105322	11.17591354	12.78788337	0.048301386	0	0	487.0619008	480.1161641	496.1464781	1	Bcd3-proximal
1320	48	21	FALSE	1292.503072	13372.27013	9817.388251	31	9362.713919	4.694046985	4.174036722	4.939580018	12.00935461	11.17591354	12.78788337	0.048301386	0	0	489.8501462	482.6449038	499.4118712	1	Bcd3-proximal
1321	49	21	FALSE	1134.702954	12125.26417	9886.497642	32	9359.434904	4.635793504	4.079286088	4.865606726	12.057656	11.25416312	12.78788337	0.039543463	0	0	492.5517455	484.7609994	502.560756	1	Bcd3-proximal
1322	50	21	FALSE	1218.648278	12440.78081	9740.951565	33	9346.642613	4.570104455	4.021388834	4.871719513	12.09719946	11.30714751	12.78788337	0.039543463	0	0	495.1688014	486.9498924	505.317711	1	Bcd3-proximal
1323	51	21	FALSE	1198.546543	12754.19589	9854.231008	34	9324.475906	4.505906546	3.930103308	4.76113148	12.13674292	11.37928905	12.88058277	0.041000038	0	0	497.7031967	489.3441751	507.9225728	1	Bcd3-proximal
1324	52	21	FALSE	1545.072146	16465.75123	9786.651228	35	9295.956057	4.444622505	3.840889963	4.893388193	12.17774296	11.37928905	12.88058277	0.041000038	0	0	500.156925	493.1929934	510.3468397	1	Bcd3-proximal
1325	53	21	FALSE	1368.292482	14618.29083	9648.663858	36	9263.101235	4.384729612	3.753701761	4.782308281	12.218743	11.37928905	12.92130353	0.060336884	0	0	502.5324183	495.7442168	512.5058728	1	Bcd3-proximal
1326	54	21	FALSE	1218.93568	12743.00457	9618.162266	37	9228.856201	4.345533134	3.729123461	4.673749883	12.27907988	11.47060742	12.92130353	0.060336884	0	0	504.8337674	498.1514068	514.5282665	1	Bcd3-proximal
1327	55	21	FALSE	1343.532328	14306.51383	9647.835105	38	9184.688473	4.307226416	3.649018148	4.739215238	12.33941677	11.47060742	12.92130353	0.066544082	0	0	507.0652237	500.4418696	516.7317154	1	Bcd3-proximal
1328	56	21	FALSE	1378.868468	14305.16669	9653.467164	39	9129.349133	4.275996459	3.566185436	4.83636851	12.40596085	11.68026634	12.97629494	0.066544082	0	0	509.2311448	502.3912082	519.4498277	1	Bcd3-proximal
1329	57	21	FALSE	1260.140259	13380.98612	9564.071114	40	9060.601221	4.245475421	3.496447437	4.726582945	12.47250493	11.68026634	13.06527419	0.095121126	0	0	511.3361987	504.6944557	521.9138924	1	Bcd3-proximal
1330	58	21	FALSE	1556.77345	16461.48169	9445.010005	41	8995.120459	4.244224255	3.469341485	4.728155581	12.56762606	11.78250253	13.06527419	0.095121126	0	0	513.3871267	507.2051283	523.5010362	1	Bcd3-proximal
1331	59	21	FALSE	1251.390024	13373.74217	9389.3157	42	8923.38817	4.24300149	3.390587434	4.620826449	12.66274718	11.82198128	13.12347593	0.220411898	0	0.215609989	515.3933195	508.9436023	524.9455345	1	Bcd3-proximal
1332	60	21	FALSE	1401.269516	14634.06332	9240.833116	43	8845.404356	4.367097254	3.400757082	4.829918448	12.88315908	12.11987336	13.40347258	0.220411898	0	0.215609989	517.3743408	510.5112548	526.9343427	1	Bcd3-proximal
1333	61	21	FALSE	985.118706	10874.51677	9360.353676	44	8761.169017	4.488376045	3.39698147	4.93230956	13.10357098	12.29921512	13.95529825	0.335413718	0	0.421295568	519.3520946	512.1239708	529.1799859	1	Bcd3-proximal
1334	62	21	FALSE	1261.789064	13370.98338	9172.863831	45	8670.682152	4.721903627	3.430206116	5.049493344	13.4389847	12.43318602	14.08936513	0.335413718	0	0.421295568	521.3554367	513.9684905	530.4869262	1	Bcd3-proximal
1335	63	21	FALSE	1114.965314	11809.07213	9081.707327	46	8573.94376	4.950130133	3.474591762	5.427721756	13.77439842	12.52415964	14.45558852	0.325102921	0	0.524895596	523.4106178	516.2470517	531.6298785	1	Bcd3-proximal
1336	64	21	FALSE	1231.953513	13058.17971	8984.299297	47	8470.953844	5.1628651	3.395718529	5.436576178	14.09950134	12.52415964	14.63519606	0.325102921	0	0.524895596	525.5382838	518.2996452	532.6630803	1	Bcd3-proximal
1337	65	21	FALSE	1205.404482	12729.34054	8880.639742	48	8361.712401	5.370770983	3.318635719	5.695153406	14.42460426	12.70725168	15.00002724	0.233567211	0	0.395335657	527.7529029	520.2932315	533.61466	1	Bcd3-proximal
1338	66	21	FALSE	1333.0903	14003.72128	8770.728661	49	8246.219433	5.482421693	3.243302688	5.950523652	14.65817147	12.70725168	15.45837439	0.233567211	0	0.395335657	530.057654	522.9452554	534.8360677	1	Bcd3-proximal
1339	67	21	FALSE	1292.726855	13988.99557	8654.566054	50	8124.474939	5.591537932	3.169679717	6.33217517	14.89173868	12.70725168	15.87571438	0.117255577	0	0.198919733	532.4499685	526.1436919	536.7333747	1	Bcd3-proximal
1340	1	22	FALSE	1340.857796	13571.41114	13129.41645	-16	12733.9467	0.004465022	0	0	0.004465022	0	0	0	0	0	220.8257075	178.8800791	252.548506	1	Bcd3-proximal
1341	2	22	FALSE	1282.961282	12965.43312	12821.28298	-15	12517.19764	0.004363666	0	0	0.004465022	0	0	0	0	0	229.0359723	192.9632309	256.4646077	1	Bcd3-proximal
1342	3	22	FALSE	1053.059694	10859.16321	12591.6973	-14	12310.50293	0.004264611	0	0	0.004465022	0	0	0	0	0	235.8713591	205.0804585	259.9539155	1	Bcd3-proximal
1343	4	22	FALSE	1370.216703	13893.48093	12229.08278	-13	12113.86259	0.004167805	0	0	0.004465022	0	0	0	0	0	241.5321091	216.5952887	263.2557712	1	Bcd3-proximal
1344	5	22	FALSE	1085.377608	11145.93646	12088.9548	-12	11927.2766	0.004073195	0	0	0.004465022	0	0	0	0	0	246.1894173	226.8835866	264.6596065	1	Bcd3-proximal
1345	6	22	FALSE	1203.440141	12056.51236	11875.29577	-11	11750.74496	0.003980734	0	0	0.004465022	0	0	0	0	0	249.9896453	235.531156	265.671823	1	Bcd3-proximal
1346	7	22	FALSE	1285.54509	12977.78637	11640.68922	-10	11584.26769	0.003890371	0	0	0.004465022	0	0	0	0	0	253.0579233	241.3828242	265.0213503	1	Bcd3-proximal
1347	8	22	FALSE	1274.182446	13270.9971	11636.87894	-9	11427.84477	0.00380206	0	0	0.004465022	0	0	0	0	0	255.5012293	247.1534148	267.8906312	1	Bcd3-proximal
1348	9	22	FALSE	1221.713671	12663.63898	11402.99372	-8	11281.47621	0.003715753	0	0	0.004465022	0	0	0	0	0	257.4110219	250.2968505	267.9822893	1	Bcd3-proximal
1349	10	22	FALSE	1276.525178	12987.43042	11521.23031	-7	11145.16201	0.003631405	0	0	0.004465022	0	0	0	0	0	258.8654914	253.1683812	268.0333291	1	Bcd3-proximal
1350	11	22	FALSE	1229.363188	12665.1024	11281.09313	-6	11018.90217	0.003548972	0	0	0.004465022	0	0	0	0	0	259.931484	255.7234903	267.6929478	1	Bcd3-proximal
1351	12	22	FALSE	1047.879587	10858.4772	11231.80409	-5	10939.12053	0.003468411	0	0	0.004465022	0	0	0	0	0	260.6661471	256.0677335	267.2506778	1	Bcd3-proximal
1352	13	22	FALSE	1360.410667	13875.5685	11003.34385	-4	10880.11749	0.003389678	0	0	0.004465022	0	0	0	0	0	261.1183363	255.3459652	267.4038137	1	Bcd3-proximal
1353	14	22	FALSE	1259.717212	12975.38521	11056.04035	-3	10807.80981	0.003312732	0	0	0.004465022	0	0	0	0	0	261.3298178	254.6564162	267.9440486	1	Bcd3-proximal
1354	15	22	FALSE	1191.632738	12359.13168	10953.00683	-2	10732.89661	0.003237533	0	0	0.004465022	0	0	0	0	0	261.3362964	254.4912323	268.5863105	1	Bcd3-proximal
1355	16	22	FALSE	1297.341217	13273.97954	10970.11043	-1	10650.02645	0.003164041	0	0	0.004465022	0	0	0	0	0	261.1682954	253.6184687	268.2125048	1	Bcd3-proximal
1356	17	22	FALSE	1074.674131	11150.57118	10820.25783	0	10561.8141	0.003092217	0	0	0.004465022	0	0	0	0	0	260.8519075	252.7045327	267.7726349	1	Bcd3-proximal
1357	18	22	FALSE	1186.583131	12063.91231	10599.071	1	10464.66695	0.003022024	0	0	0.004465022	0	0	0	0	0	260.4094373	251.885788	267.3605489	1	Bcd3-proximal
1358	19	22	FALSE	1276.085807	12976.04509	10684.92279	2	10355.38764	0.002953424	0	0	0.004465022	0	0	0	0	0	259.8599514	251.0120645	266.6863003	1	Bcd3-proximal
1359	20	22	FALSE	1165.451577	11757.09029	10475.6771	3	10240.70127	0.002886381	0	0	0.004465022	0	0	0	0	0	259.2197474	250.5310038	265.8607547	1	Bcd3-proximal
1360	21	22	FALSE	1289.949136	13262.00049	10469.90523	4	10154.67884	0.002820861	0	0	0.004465022	0	0	0	0	0	258.5027559	249.9548349	265.2218056	1	Bcd3-proximal
1361	22	22	FALSE	1211.13071	12677.63964	10337.99336	5	10103.57825	0.002756827	0	0	0.004465022	0	0	0	0	0	257.7208837	249.2981086	264.572665	1	Bcd3-proximal
1362	23	22	FALSE	1120.801827	11754.39198	10346.07201	6	10045.27186	0.002694247	0	0	0.004465022	0	0	0	0	0	256.8843072	248.5732622	263.7550897	1	Bcd3-proximal
1363	24	22	FALSE	1582.44321	16284.04894	10254.27461	7	9977.546733	0.002633088	0	0	0.004465022	0	0	0	0	0	256.0017237	247.7909255	262.9899728	1	Bcd3-proximal
1364	25	22	FALSE	1275.680411	13262.65119	10253.46574	8	9912.37319	0.002573317	0	0	0.004465022	0	0	0	0	0	255.0805655	246.9601831	262.1707696	1	Bcd3-proximal
1365	26	22	FALSE	1437.03574	14790.15443	10095.50144	9	9870.11216	0.002514902	0	0	0.004465022	0	0	0	0	0	254.1271839	245.9674171	261.3059251	1	Bcd3-proximal
1366	27	22	FALSE	1354.344479	14477.59951	10194.74936	10	9827.225257	0.002457814	0	0	0.004465022	0	0	0	0	0	253.1470055	244.9032612	260.4026602	1	Bcd3-proximal
1367	28	22	FALSE	1078.905232	11164.55147	9991.119777	11	9774.628915	0.002402022	0	0	0.004465022	0	0	0	0	0	252.1446668	243.8434739	259.467149	1	Bcd3-proximal
1368	29	22	FALSE	1363.585617	14481.45085	9991.002045	12	9746.545664	0.002347496	0	0	0.004465022	0	0	0	0	0	251.1241283	242.7792383	258.5046711	1	Bcd3-proximal
1369	30	22	FALSE	1220.553831	12663.8156	9978.421502	13	9708.207909	0.002294208	0	0	0.004465022	0	0	0	0	0	250.088773	241.7119252	257.5197404	1	Bcd3-proximal
1370	31	22	FALSE	1324.18383	13555.37966	10023.06109	14	9671.137351	0.002242129	0	0	0.004465022	0	0	0	0	0	249.04149	240.650715	256.5162171	1	Bcd3-proximal
1371	32	22	FALSE	1209.158055	12654.21082	9885.940653	15	9639.251134	0.002191233	0	0	0.004465022	0	0	0	0	0	247.984746	239.5951198	255.4974015	1	Bcd3-proximal
1372	33	22	FALSE	1451.788681	15089.85331	9887.603978	16	9607.254789	0.002141492	0	0	0.004465022	0	0	0	0	0	246.9206469	238.5372796	254.4661156	1	Bcd3-proximal
1373	34	22	FALSE	1372.980266	14173.38956	9837.399766	17	9578.959736	0.00209288	0	0	0.004465022	0	0	0	0	0	245.8509897	237.4782331	253.4247726	1	Bcd3-proximal
1374	35	22	FALSE	1287.939276	13271.84098	9828.251212	18	9551.079181	0.002045372	0	0	0.004465022	0	0	0	0	0	244.7773079	236.4188648	252.3754356	1	Bcd3-proximal
1375	36	22	FALSE	1402.152545	14759.07434	9794.403165	19	9523.148256	0.001998942	0	0	0.004465022	0	0	0	0	0	243.700909	235.359928	251.3198686	1	Bcd3-proximal
1376	37	22	FALSE	1160.895874	12357.86454	9895.973127	20	9501.305717	0.001953566	0	0	0.004465022	0	0	0	0	0	242.6229081	234.3020632	250.25958	1	Bcd3-proximal
1377	38	22	FALSE	1136.957679	11765.69268	9804.094053	21	9473.995879	0.00190922	0	0	0.004465022	0	0	0	0	0	241.5442551	233.2458148	249.195859	1	Bcd3-proximal
1378	39	22	FALSE	1305.46014	13567.65123	9707.025507	22	9444.984577	0.00186588	0	0	0.004465022	0	0	0	0	0	240.4657591	232.1916453	248.1298082	1	Bcd3-proximal
1379	40	22	FALSE	1229.738473	13259.54248	9685.579255	23	9421.397062	0.001823525	0	0	0.004465022	0	0	0	0	0	239.3881086	231.1403496	247.0623698	1	Bcd3-proximal
1380	41	22	FALSE	1224.955199	12971.03044	9834.607186	24	9406.087909	0.001782131	0	0	0.004465022	0	0	0	0	0	238.3118894	230.0973147	245.9943492	1	Bcd3-proximal
1381	42	22	FALSE	1319.906205	13553.44843	9677.126333	25	9373.795231	0.001741677	0	0	0.004465022	0	0	0	0	0	237.2375988	229.056486	244.9264348	1	Bcd3-proximal
1382	43	22	FALSE	1117.160777	11772.72753	9637.926361	26	9349.4669	0.00170214	0	0	0.004465022	0	0	0	0	0	236.1656591	228.0182279	243.8592149	1	Bcd3-proximal
1383	44	22	FALSE	1403.6192	14778.21883	9580.058001	27	9330.535792	0.001663502	0	0	0.004465022	0	0	0	0	0	235.0964283	226.9828486	242.7931918	1	Bcd3-proximal
1384	45	22	FALSE	1292.592836	13864.49602	9717.455171	28	9308.83337	0.00162574	0	0	0.004465022	0	0	0	0	0	234.0302093	225.9506084	241.7287949	1	Bcd3-proximal
1385	46	22	FALSE	1110.708213	12077.46113	9587.169024	29	9298.161314	0.001588836	0	0	0.004465022	0	0	0	0	0	232.967258	224.9217268	240.6663906	1	Bcd3-proximal
1386	47	22	FALSE	1233.461305	12964.33611	9547.38409	30	9278.9274	0.001552769	0	0	0.004465022	0	0	0	0	0	231.9077901	223.8963884	239.6062917	1	Bcd3-proximal
1387	48	22	FALSE	1072.839704	11753.67192	9599.296775	31	9253.831876	0.001517522	0	0	0.004465022	0	0	0	0	0	230.8519871	222.8747479	238.5487651	1	Bcd3-proximal
1388	49	22	FALSE	1184.087404	12985.01488	9556.460819	32	9250.635983	0.001483074	0	0	0.004465022	0	0	0	0	0	229.8000009	221.8569346	237.4940383	1	Bcd3-proximal
1389	50	22	FALSE	1224.13495	13266.979	9558.142751	33	9238.015174	0.001449408	0	0	0.004465022	0	0	0	0	0	228.7519585	220.8430559	236.4423053	1	Bcd3-proximal
1390	51	22	FALSE	1272.73526	13559.80623	9392.924535	34	9216.127216	0.001416507	0	0	0.004465022	0	0	0	0	0	227.7079655	219.8332005	235.3937309	1	Bcd3-proximal
1391	52	22	FALSE	1317.546239	13872.57783	9384.700041	35	9187.936319	0.001384352	0	0	0.004465022	0	0	0	0	0	226.6681091	218.8274413	234.3484557	1	Bcd3-proximal
1392	53	22	FALSE	1342.305154	13864.7577	9350.657758	36	9155.466007	0.001352927	0	0	0.004465022	0	0	0	0	0	225.6324608	217.8258377	233.3065987	1	Bcd3-proximal
1393	54	22	FALSE	1041.392926	11143.59595	9242.493895	37	9121.604681	0.001322216	0	0	0.004465022	0	0	0	0	0	224.6010789	216.8284374	232.2682612	1	Bcd3-proximal
1394	55	22	FALSE	1456.015826	15398.66404	9241.203505	38	9077.919515	0.001292201	0	0	0.004465022	0	0	0	0	0	223.5740101	215.8352782	231.2335287	1	Bcd3-proximal
1395	56	22	FALSE	1301.517631	13877.36527	9275.968415	39	9023.199861	0.001262868	0	0	0.004465022	0	0	0	0	0	222.5512915	214.8463893	230.2024733	1	Bcd3-proximal
1396	57	22	FALSE	1219.12111	12965.14539	9196.726418	40	8955.235058	0.001234201	0	0	0.004465022	0	0	0	0	0	221.5329519	213.861793	229.1751559	1	Bcd3-proximal
1397	58	22	FALSE	1094.569213	11778.32009	9119.940483	41	8890.520139	0.001206185	0	0	0.004465022	0	0	0	0	0	220.5190128	212.8815052	228.1516276	1	Bcd3-proximal
1398	59	22	FALSE	1241.651265	12966.4399	8957.815565	42	8819.630027	0.001178804	0	0	0.004465022	0	0	0	0	0	219.5094898	211.9055367	227.1319309	1	Bcd3-proximal
1399	60	22	FALSE	1301.871867	13871.25329	8825.52427	43	8742.564722	0.001152046	0	0	0.004465022	0	0	0	0	0	218.5043934	210.9338937	226.1161011	1	Bcd3-proximal
1400	61	22	FALSE	1228.603932	13283.41253	8814.058953	44	8659.324224	0.001125894	0	0	0.004465022	0	0	0	0	0	217.5037294	209.9665786	225.1025843	1	Bcd3-proximal
1401	62	22	FALSE	1337.845352	14774.0145	8703.577672	45	8569.908533	0.001100336	0	0	0.004465022	0	0	0	0	0	216.5075002	209.0035907	224.0788064	1	Bcd3-proximal
1402	63	22	FALSE	1218.198445	12985.19093	8599.415199	46	8474.317649	0.001075359	0	0	0.004465022	0	0	0	0	0	215.5157047	208.0449264	223.0593575	1	Bcd3-proximal
1403	64	22	FALSE	1113.917509	12353.42098	8489.077533	47	8372.551572	0.001050948	0	0	0.004465022	0	0	0	0	0	214.5283392	207.0905798	222.0442493	1	Bcd3-proximal
1404	65	22	FALSE	1084.638271	11763.31032	8372.564674	48	8264.610303	0.001027092	0	0	0.004465022	0	0	0	0	0	213.5453977	206.1405429	221.0334893	1	Bcd3-proximal
1405	66	22	FALSE	1158.290847	12663.67665	8249.876622	49	8150.49384	0.001003777	0	0	0.004465022	0	0	0	0	0	212.5668722	205.1948063	220.0270814	1	Bcd3-proximal
1406	67	22	FALSE	1093.287634	12355.16637	8121.013377	50	8030.202185	0.000980991	0	0	0.004465022	0	0	0	0	0	211.5927531	204.2533588	219.0250267	1	Bcd3-proximal
1407	1	23	FALSE	1130.971898	11685.13464	12602.73504	-16	12602.73504	6.107337307	5.540701215	7.647945019	6.107337307	5.540701215	7.647945019	0.097635707	0	0	38.57815822	27.28403793	43.24815755	1	Bcd3-proximal
1408	2	23	FALSE	1250.556876	12560.88082	12443.78753	-15	12387.84561	6.066336457	5.414927297	7.474336667	6.204973014	5.540701215	7.647945019	0.097635707	0	0	60.74608414	50.71994856	63.46374258	1	Bcd3-proximal
1409	3	23	FALSE	1252.044663	12859.14007	12215.86229	-14	12182.95276	6.026266326	5.303987017	7.304669225	6.30260872	5.550532658	7.647945019	0.119447151	0	0	80.41845657	71.55704761	85.05564607	1	Bcd3-proximal
1410	4	23	FALSE	1281.105427	13148.1351	12012.34792	-13	11988.05649	6.008917231	5.219241028	7.138853233	6.422055871	5.586187174	7.647945019	0.119447151	0	0	97.95100262	89.95466962	105.5697016	1	Bcd3-proximal
1411	5	23	FALSE	1191.020061	12264.44105	11836.43985	-12	11803.1568	5.99196196	5.161530885	6.976801265	6.541503022	5.604613799	7.647945019	0.121066658	0	0	113.6484843	106.4214542	123.086601	1	Bcd3-proximal
1412	6	23	FALSE	1316.314752	13429.51926	11792.53346	-11	11628.25369	5.977011082	5.085229016	6.818427876	6.66256968	5.663043579	7.647945019	0.121066658	0	0	127.7716892	120.4000957	137.1942241	1	Bcd3-proximal
1413	7	23	FALSE	1213.830301	12261.97518	11485.36203	-10	11463.34715	5.962399589	4.969794318	6.663649563	6.783636338	5.677840906	7.647945019	0.070950303	0	0	140.5425116	132.6354511	151.8597296	1	Bcd3-proximal
1414	8	23	FALSE	1253.796516	12855.58756	11328.51441	-9	11308.4372	5.898003422	5.027937931	6.512384718	6.854586642	5.854205316	7.647945019	0.070950303	0	0	152.146123	142.5770006	163.5720579	1	Bcd3-proximal
1415	9	23	FALSE	1208.896047	12550.65157	11197.70503	-8	11163.52383	5.835069047	5.144229911	6.385102064	6.925536945	5.859072958	7.647945019	0.037707903	0	0	162.7391404	152.6117907	175.1622416	1	Bcd3-proximal
1416	10	23	FALSE	1235.691199	12867.5171	11096.89973	-7	11028.60704	5.740320882	5.097625211	6.240160247	6.963244847	6.219256914	7.647945019	0.037707903	0	0	172.4526588	161.8453054	185.5861005	1	Bcd3-proximal
1417	11	23	FALSE	1270.877136	13143.56644	11001.32366	-6	10903.68682	5.647723501	4.981909118	6.167980179	7.00095275	6.219256914	7.647945019	0.026695604	0	0	181.3980927	170.4346436	194.9952428	1	Bcd3-proximal
1418	12	23	FALSE	1275.338214	13147.85621	10994.72767	-5	10824.76259	5.546215782	4.900386503	6.027967029	7.027648354	6.219256914	7.647945019	0.026695604	0	0	189.6700466	178.4725688	203.4290106	1	Bcd3-proximal
1419	13	23	FALSE	1321.047277	13426.99957	10779.37182	-4	10766.46236	5.447012288	4.817092642	5.891132177	7.054343958	6.283608269	7.647945019	0	0	0	197.3489131	186.0264737	211.021453	1	Bcd3-proximal
1420	14	23	FALSE	1567.761244	16085.83337	10812.3807	-3	10695.1155	5.323365109	4.707744639	5.757403477	7.054343958	6.283608269	7.647945019	0	0	0	204.5013558	193.1466255	217.8900068	1	Bcd3-proximal
1421	15	23	FALSE	1211.849477	12579.5425	10803.42381	-2	10621.24793	5.202524721	4.600878836	5.626710418	7.054343958	6.283608269	7.647945019	0.010588968	0	0	211.1844717	199.7453645	224.1846072	1	Bcd3-proximal
1422	16	23	FALSE	1319.796605	13742.56963	10691.90803	-1	10539.4947	5.095016377	4.496438886	5.498984091	7.064932926	6.283608269	7.647945019	0.010588968	0	0	217.4485169	205.7023542	230.3839643	1	Bcd3-proximal
1423	17	23	FALSE	1154.752661	12002.85602	10689.60571	0	10452.53026	4.989948473	4.394369723	5.392034542	7.075521894	6.283608269	7.647945019	0.01285316	0	0	223.337176	211.4917811	236.160991	1	Bcd3-proximal
1424	18	23	FALSE	1236.921441	13424.03786	10589.73912	1	10356.84382	4.889529803	4.294617531	5.29684093	7.088375054	6.283608269	7.686009693	0.01285316	0	0	228.8884131	217.1424783	241.3851566	1	Bcd3-proximal
1425	19	23	FALSE	1213.733193	12542.26737	10489.60166	2	10248.97649	4.791390637	4.197129713	5.176602641	7.101228215	6.283608269	7.686009693	0	0	0	234.1348258	222.6273492	246.0235968	1	Bcd3-proximal
1426	20	23	FALSE	1361.357551	14306.83251	10454.60544	3	10135.76762	4.68262607	4.101854868	5.059093761	7.101228215	6.283608269	7.686009693	0	0	0	239.1034823	227.8812983	250.4062133	1	Bcd3-proximal
1427	21	23	FALSE	1231.328975	13158.56229	10399.22677	4	10050.86606	4.576330458	4.008742763	4.944252332	7.101228215	6.283608269	7.686009693	0.015828536	0	0	243.8180163	232.581979	254.7261786	1	Bcd3-proximal
1428	22	23	FALSE	1083.295881	11395.19644	10255.28722	5	10000.42081	4.488276293	3.927463643	4.832017804	7.117056751	6.283608269	7.686009693	0.015828536	0	0	248.3004997	237.3087837	258.8669833	1	Bcd3-proximal
1429	23	23	FALSE	1297.341223	13723.77812	10142.87288	6	9942.655799	4.402220957	3.946610655	4.722331	7.132885287	6.345271561	7.686009693	0.017107135	0	0	252.5705456	242.2435633	262.4341753	1	Bcd3-proximal
1430	24	23	FALSE	1164.017647	11685.2248	10102.26574	7	9875.628713	4.319397676	3.857022593	4.673641522	7.149992422	6.345271561	7.686009693	0.017107135	0	0	256.6453739	246.7806367	266.09782	1	Bcd3-proximal
1431	25	23	FALSE	1214.298031	12561.53139	10051.24993	8	9811.194162	4.238454484	3.76946818	4.56754986	7.167099557	6.345271561	7.826050602	0	0	0	260.5396563	251.0555015	269.7901525	1	Bcd3-proximal
1432	26	23	FALSE	1109.231235	11688.95761	10154.19345	9	9769.37727	4.142241568	3.683901253	4.463866478	7.167099557	6.345271561	7.826050602	0	0	0	264.2646773	255.6079293	273.0314895	1	Bcd3-proximal
1433	27	23	FALSE	1368.035488	14023.78856	9931.789627	10	9726.898094	4.048212684	3.600276694	4.362536709	7.167099557	6.345271561	7.826050602	0	0	0	267.8300559	259.5487216	276.003513	1	Bcd3-proximal
1434	28	23	FALSE	1206.714498	12573.38546	9968.298183	11	9674.834688	3.956318256	3.518550413	4.263507126	7.167099557	6.345271561	7.826050602	0	0	0	271.2443789	263.1744442	279.2354796	1	Bcd3-proximal
1435	29	23	FALSE	1169.621003	12276.4978	9890.35711	12	9646.90962	3.866509832	3.438679319	4.166725514	7.167099557	6.345271561	7.826050602	0	0	0	274.5153421	267.0162833	282.455097	1	Bcd3-proximal
1436	30	23	FALSE	1157.825468	11967.31749	9902.095641	13	9608.940004	3.778740058	3.360621298	4.072140845	7.167099557	6.345271561	7.826050602	0	0	0	277.6498719	270.4853134	285.4278556	1	Bcd3-proximal
1437	31	23	FALSE	1127.375477	11980.17013	9927.65723	14	9572.284178	3.692962659	3.284335195	3.979703247	7.167099557	6.345271561	7.826050602	0.002633585	0	0	280.6542906	274.3887413	288.2137699	1	Bcd3-proximal
1438	32	23	FALSE	1172.246417	12270.7155	9812.8067	15	9540.685374	3.611765991	3.214724868	3.889363984	7.169733142	6.345271561	7.826050602	0.002633585	0	0	283.5345768	277.8151102	290.7047581	1	Bcd3-proximal
1439	33	23	FALSE	1304.991438	13706.98959	9750.825397	16	9508.96483	3.532412488	3.141750614	3.801075421	7.172366726	6.345271561	7.826050602	0.008280221	0	0	286.2963495	280.8549462	293.2900865	1	Bcd3-proximal
1440	34	23	FALSE	1244.667477	13426.24777	9808.93838	17	9480.929252	3.460506946	3.070432875	3.714791009	7.180646948	6.345271561	7.826050602	0.008280221	0	0	288.9452387	283.5732058	295.8211618	1	Bcd3-proximal
1441	35	23	FALSE	1141.515523	12279.30569	9842.581819	18	9453.246004	3.390233659	3.000734049	3.685410919	7.188927169	6.345271561	7.826050602	0	0	0	291.4862733	286.1836288	298.2027895	1	Bcd3-proximal
1442	36	23	FALSE	1161.452116	12263.92806	9871.113873	19	9425.545413	3.313275355	2.932617386	3.601752091	7.188927169	6.345271561	7.826050602	0	0	0	293.9232631	288.7669869	300.4254761	1	Bcd3-proximal
1443	37	23	FALSE	1128.993299	11406.0614	9753.536486	20	9403.920176	3.238064004	2.866046971	3.519992319	7.188927169	6.345271561	7.826050602	0	0	0	296.2595682	291.091421	302.4605322	1	Bcd3-proximal
1444	38	23	FALSE	1219.213415	13142.71419	9872.11949	21	9376.915267	3.164559952	2.800987705	3.440088493	7.188927169	6.345271561	7.826050602	0	0	0	298.4983512	293.169245	304.3334975	1	Bcd3-proximal
1445	39	23	FALSE	1155.942219	12264.10461	9815.909211	22	9348.092321	3.092724441	2.737405284	3.361998485	7.188927169	6.345271561	7.826050602	0	0	0	300.6425995	295.614557	306.7505246	1	Bcd3-proximal
1446	40	23	FALSE	1193.489741	12564.36055	9774.7552	23	9324.6957	3.022519596	2.675266184	3.285681119	7.188927169	6.345271561	7.826050602	0	0	0	302.6951437	297.7026455	308.8260635	1	Bcd3-proximal
1447	41	23	FALSE	993.1155608	10521.40621	9774.704928	24	9309.441456	2.953908401	2.614537642	3.211096158	7.188927169	6.345271561	7.826050602	0	0	0	304.6586746	299.7605914	310.7105239	1	Bcd3-proximal
1448	42	23	FALSE	1144.313995	12268.92449	9715.869207	25	9277.475811	2.88685468	2.555187637	3.138204275	7.188927169	6.345271561	7.826050602	0	0	0	306.5357567	301.7023416	312.8310166	1	Bcd3-proximal
1449	43	23	FALSE	1045.105146	11097.48447	9753.395982	26	9253.277034	2.821323079	2.497184878	3.066967038	7.188927169	6.345271561	7.826050602	0	0	0	308.3288409	303.0176899	314.2684281	1	Bcd3-proximal
1450	44	23	FALSE	1265.631466	13739.01103	9656.03094	27	9234.491923	2.757279045	2.440498781	2.997346886	7.188927169	6.345271561	7.826050602	0	0	0	310.040275	304.4601001	315.6774034	1	Bcd3-proximal
1451	45	23	FALSE	1318.995655	14011.53422	9630.80267	28	9212.944582	2.694688811	2.385099459	2.929307112	7.188927169	6.345271561	7.826050602	0	0	0	311.6723128	306.0379608	317.1892937	1	Bcd3-proximal
1452	46	23	FALSE	1176.742504	12862.53346	9632.942102	29	9202.245933	2.633519375	2.330957701	2.86281184	7.188927169	6.345271561	7.826050602	0	0	0	313.2271218	307.3300858	318.6018737	1	Bcd3-proximal
1453	47	23	FALSE	1071.857006	11675.50781	9559.255597	30	9183.101156	2.573738485	2.278044961	2.797826011	7.188927169	6.345271561	7.826050602	0	0	0	314.7067908	308.5062632	319.9125016	1	Bcd3-proximal
1454	48	23	FALSE	1149.398779	12574.35768	9575.953181	31	9158.223237	2.515314621	2.226333341	2.734315361	7.188927169	6.345271561	7.826050602	0	0	0	316.1133354	309.3068651	321.5840406	1	Bcd3-proximal
1455	49	23	FALSE	1223.437362	12861.50507	9514.951308	32	9154.934484	2.45821698	2.175795574	2.672246402	7.188927169	6.345271561	7.826050602	0	0	0	317.4487035	310.1073459	323.2528383	1	Bcd3-proximal
1456	50	23	FALSE	1123.162357	11977.58355	9430.127301	33	9142.393333	2.402415454	2.126405014	2.611586409	7.188927169	6.345271561	7.826050602	0	0	0	318.7147802	310.9378448	324.8196494	1	Bcd3-proximal
1457	51	23	FALSE	1181.809084	12559.86359	9340.263713	34	9120.640732	2.347880623	2.07813562	2.552303398	7.188927169	6.345271561	7.826050602	0	0	0	319.9133914	312.5243231	326.0758212	1	Bcd3-proximal
1458	52	23	FALSE	1377.330739	14886.00314	9393.402969	35	9092.716805	2.294583733	2.030961942	2.49436611	7.188927169	6.345271561	7.826050602	0	0	0	321.0463078	314.1820936	326.9417925	1	Bcd3-proximal
1459	53	23	FALSE	1277.041985	13728.36567	9467.086953	36	9060.551685	2.242496682	1.984859106	2.437744	7.188927169	6.345271561	7.826050602	0	0	0	322.115248	315.650048	328.1165975	1	Bcd3-proximal
1460	54	23	FALSE	1173.717205	12856.28477	9525.208847	37	9027.088649	2.191592008	1.939802804	2.382407211	7.188927169	6.345271561	7.826050602	0	0	0	323.1218813	316.4238208	329.1701581	1	Bcd3-proximal
1461	55	23	FALSE	1346.4375	14607.26791	9225.376967	38	8983.93844	2.141842869	1.89576928	2.328326567	7.188927169	6.345271561	7.826050602	0	0	0	324.0678304	317.1435504	330.24195	1	Bcd3-proximal
1462	56	23	FALSE	1199.514102	13133.8823	9227.149447	39	8929.856379	2.093223036	1.852735318	2.275473554	7.188927169	6.345271561	7.826050602	0	0	0	324.9546734	317.8736986	331.4889554	1	Bcd3-proximal
1463	57	23	FALSE	1250.303811	13153.67243	9157.265949	40	8862.657113	2.045706873	1.810678226	2.223820304	7.188927169	6.345271561	7.826050602	0	0	0	325.7839461	318.6279773	332.667995	1	Bcd3-proximal
1464	58	23	FALSE	1232.203678	13142.68476	8827.136695	41	8798.568861	1.999269327	1.76957583	2.173339584	7.188927169	6.345271561	7.826050602	0	0	0	326.5571437	319.3287693	333.7808111	1	Bcd3-proximal
1465	59	23	FALSE	1251.329687	13432.6966	9011.74735	42	8728.353502	1.953885913	1.729406459	2.124004775	7.188927169	6.345271561	7.826050602	0	0	0	327.2757227	319.9774933	334.7036082	1	Bcd3-proximal
1466	60	23	FALSE	1242.85754	13740.62653	8973.646309	43	8652.011035	1.909532703	1.690148932	2.075789867	7.188927169	6.345271561	7.826050602	0	0	0	327.9411021	320.5578041	335.725388	1	Bcd3-proximal
1467	61	23	FALSE	1091.379233	11682.39304	8845.22571	44	8569.541461	1.866186311	1.651782552	2.028669437	7.188927169	6.345271561	7.826050602	0	0	0	328.554665	321.0075123	336.7689393	1	Bcd3-proximal
1468	62	23	FALSE	1147.250085	12858.88869	8728.433603	45	8480.944779	1.823823881	1.614287088	1.98261864	7.188927169	6.345271561	7.826050602	0	0	0	329.1177598	321.4118326	337.7227943	1	Bcd3-proximal
1469	63	23	FALSE	1054.47292	11707.40735	8627.48604	46	8386.220989	1.782423079	1.577642771	1.937613197	7.188927169	6.345271561	7.826050602	0	0	0	329.6317016	321.7719756	338.2940429	1	Bcd3-proximal
1470	64	23	FALSE	1358.539184	15480.3918	8520.411369	47	8285.370092	1.741962075	1.54183028	1.893629378	7.188927169	6.345271561	7.826050602	0	0	0	330.0977731	322.0579537	338.7124844	1	Bcd3-proximal
1471	65	23	FALSE	1055.535162	11691.18941	8407.209591	48	8178.392087	1.702419536	1.506830732	1.850643991	7.188927169	6.345271561	7.826050602	0	0	0	330.5172256	322.253186	339.0846529	1	Bcd3-proximal
1472	66	23	FALSE	1253.530501	14020.48736	8287.880705	49	8065.286975	1.663774613	1.472625675	1.808634372	7.188927169	6.345271561	7.826050602	0	0	0	330.89128	322.503969	339.411772	1	Bcd3-proximal
1473	67	23	FALSE	1246.301357	14041.00677	8162.424712	50	7946.054755	1.626006929	1.439197072	1.767578372	7.188927169	6.345271561	7.826050602	0	0	0	331.221128	322.6290184	339.6084338	1	Bcd3-proximal
1474	1	24	FALSE	1201.672723	12153.8723	12678.51547	-16	12477.50217	6.306714843	5.707631539	8.150439622	6.306714843	5.707631539	8.150439622	0.107948431	0	0	76.10113359	34.23383297	105.3625664	1	Bcd3-proximal
1475	2	24	FALSE	1391.148368	13867.02643	12388.23957	-15	12263.5545	6.271500848	5.616006368	7.965424642	6.414663275	5.745013461	8.150439622	0.107948431	0	0	92.62456744	63.27219264	118.2514365	1	Bcd3-proximal
1476	3	24	FALSE	1213.748961	12161.83513	12280.37343	-14	12059.6517	6.237086209	5.550404628	7.903611265	6.522611706	5.806895065	8.260227261	0.130636369	0	0	107.5016577	85.12382797	128.6080536	1	Bcd3-proximal
1477	4	24	FALSE	1169.320466	11893.3199	11904.86651	-13	11865.79377	6.226140722	5.481093829	7.753943818	6.653248075	5.863578452	8.30689945	0.130636369	0	0	120.9656927	100.3134594	136.2128819	1	Bcd3-proximal
1478	5	24	FALSE	1199.127019	11878.24153	11735.28397	-12	11681.98071	6.215443696	5.82173429	7.577929293	6.783884444	6.367924261	8.30689945	0.123558007	0	0	133.2165469	117.9042478	147.3736149	1	Bcd3-proximal
1479	6	24	FALSE	1172.607509	11863.09534	11527.14055	-11	11508.21253	6.197911131	5.72785021	7.554659136	6.907442451	6.415593026	8.30689945	0.123558007	0	0	144.4245099	129.6738587	155.5135728	1	Bcd3-proximal
1480	7	24	FALSE	1237.386945	12723.33978	11377.80478	-10	11344.48922	6.180776555	5.668067471	7.383168374	7.031000457	6.491014404	8.473744792	0.097583594	0	0	154.7344781	143.3786315	167.9354292	1	Bcd3-proximal
1481	8	24	FALSE	1259.729686	12734.39803	11271.63795	-9	11190.81078	6.138056521	5.539402339	7.215570451	7.128584051	6.505304333	8.473744792	0.097583594	0	0	164.2680236	152.8556189	177.8146483	1	Bcd3-proximal
1482	9	24	FALSE	1354.484445	13556.33136	11097.54198	-8	11047.17721	6.096306232	5.567992686	7.051777002	7.226167645	6.595399136	8.473744792	0.070072613	0	0	173.1280068	164.4031524	184.5329016	1	Bcd3-proximal
1483	10	24	FALSE	1140.651081	11598.16534	10913.58851	-7	10913.58851	6.027992693	5.500329445	6.891701664	7.296240258	6.636284146	8.473744792	0.070072613	0	0	181.4000113	173.1269274	192.8030668	1	Bcd3-proximal
1484	11	24	FALSE	1185.039649	12170.34243	10959.73793	-6	10790.04469	5.961229872	5.430392386	6.735260036	7.366312871	6.741493134	8.473744792	0.072606217	0	0	189.1568954	181.1949555	199.3467336	1	Bcd3-proximal
1485	12	24	FALSE	1095.045221	11878.00087	11009.1128	-5	10711.9983	5.898516171	5.353896083	6.582369634	7.438919088	6.755845624	8.473744792	0.072606217	0	0	196.4614487	188.3840175	206.5165165	1	Bcd3-proximal
1486	13	24	FALSE	1293.556833	13592.00562	10843.02393	-4	10654.5626	5.837226071	5.278890446	6.493957562	7.511525305	6.877541013	8.473744792	0.055277363	0	0	203.367256	194.6690253	214.9395936	1	Bcd3-proximal
1487	14	24	FALSE	1377.494341	14419.70232	10615.79432	-3	10584.64651	5.759998403	5.159059633	6.346544725	7.566802668	6.877541013	8.473744792	0.055277363	0	0	209.9187811	200.7547737	220.2763919	1	Bcd3-proximal
1488	15	24	FALSE	1272.637423	13286.99831	10712.80537	-2	10512.41774	5.684523802	5.082511939	6.20247816	7.622080031	6.877541013	8.473744792	0.018086927	0	0	216.1530633	206.6474426	225.6299837	1	Bcd3-proximal
1489	16	24	FALSE	1234.005109	13007.80687	10723.66157	-1	10432.36304	5.573572039	5.033755696	6.087593436	7.640166959	6.877541013	8.473744792	0.018086927	0	0	222.098647	212.4120994	232.136118	1	Bcd3-proximal
1490	17	24	FALSE	1360.63125	13857.85351	10516.45938	0	10347.37499	5.465138881	4.919489442	6.003400333	7.658253886	6.953570527	8.473744792	0	0	0	227.7790712	218.305165	238.3334785	1	Bcd3-proximal
1491	18	24	FALSE	1149.79613	11874.43201	10345.43134	1	10254.17463	5.341080228	4.807817031	5.867123146	7.658253886	6.953570527	8.473744792	0	0	0	233.2132183	223.9849501	244.2456433	1	Bcd3-proximal
1492	19	24	FALSE	1185.38371	12433.85625	10396.6225	2	10148.28857	5.219837707	4.698679585	5.73393945	7.658253886	6.953570527	8.473744792	0	0	0	238.4172879	229.2100995	249.8932784	1	Bcd3-proximal
1493	20	24	FALSE	1213.986153	12713.0682	10358.50655	3	10037.15642	5.101347391	4.592019558	5.603779025	7.658253886	6.953570527	8.473744792	0	0	0	243.4055982	234.3785123	255.1816125	1	Bcd3-proximal
1494	21	24	FALSE	1317.554464	13562.61286	10192.1619	4	9953.864185	4.985546805	4.487780714	5.476573241	7.658253886	6.953570527	8.473744792	0	0	0	248.1908483	239.3015469	260.0207973	1	Bcd3-proximal
1495	22	24	FALSE	1295.964755	13578.46118	10140.41215	5	9904.312145	4.872374893	4.385908092	5.352255028	7.658253886	6.953570527	8.473744792	0	0	0	252.7843429	244.3066346	263.729958	1	Bcd3-proximal
1496	23	24	FALSE	1276.728774	13287.8019	10124.66487	6	9846.958527	4.761771983	4.286347978	5.230758839	7.658253886	6.953570527	8.473744792	0.009316965	0	0	257.1964028	249.250332	267.1101752	1	Bcd3-proximal
1497	24	24	FALSE	1063.733223	11289.21269	10075.64942	7	9780.595949	4.662996724	4.189047879	5.112020613	7.667570851	6.979279218	8.473744792	0.009316965	0	0	261.437136	253.9531959	270.1602793	1	Bcd3-proximal
1498	25	24	FALSE	1058.787335	11037.64051	9947.132484	8	9717.0066	4.566463664	4.093956492	5.085299001	7.676887817	6.979279218	8.473744792	0	0	0	265.5155659	258.4707458	273.0045601	1	Bcd3-proximal
1499	26	24	FALSE	1105.189225	11583.18537	9945.01338	9	9675.669909	4.462804939	4.00102368	4.969862713	7.676887817	6.979279218	8.473744792	0	0	0	269.4389237	263.015299	276.4907031	1	Bcd3-proximal
1500	27	24	FALSE	1256.086862	13037.18656	9913.342649	10	9633.503337	4.361499267	3.910200442	4.85704683	7.676887817	6.979279218	8.473744792	0	0	0	273.2135741	267.0266186	280.5434097	1	Bcd3-proximal
1501	28	24	FALSE	1087.657597	11591.31075	9899.660015	11	9581.931418	4.262493234	3.821438892	4.746791867	7.676887817	6.979279218	8.473744792	0	0	0	276.8453498	270.4476043	284.4258254	1	Bcd3-proximal
1502	29	24	FALSE	1163.287638	12436.86745	9785.209676	12	9553.851244	4.165734637	3.73469223	4.639039691	7.676887817	6.979279218	8.473744792	0	0	0	280.3396194	273.6731354	288.1468123	1	Bcd3-proximal
1503	30	24	FALSE	1086.532424	11590.46179	9856.341005	13	9516.135984	4.071172461	3.649914716	4.53373349	7.676887817	6.979279218	8.473744792	0	0	0	283.7013465	277.2489075	291.7143323	1	Bcd3-proximal
1504	31	24	FALSE	1134.512257	11888.37986	9720.687146	14	9479.889641	3.978756846	3.567061652	4.43081774	7.676887817	6.979279218	8.473744792	0	0	0	286.9351396	279.9766326	295.1355686	1	Bcd3-proximal
1505	32	24	FALSE	1167.597594	12439.41918	9781.992626	15	9448.452815	3.888439066	3.486089352	4.330238177	7.676887817	6.979279218	8.473744792	0	0	0	290.0452954	283.1359958	298.4170307	1	Bcd3-proximal
1506	33	24	FALSE	967.4711816	9884.236998	9569.846779	16	9416.843247	3.800171499	3.406955124	4.231941771	7.676887817	6.979279218	8.473744792	0	0	0	293.0358358	286.7563264	301.5646433	1	Bcd3-proximal
1507	34	24	FALSE	1073.836071	11594.59516	9702.46253	17	9388.947673	3.713907606	3.329617243	4.135876693	7.676887817	6.979279218	8.473744792	0	0	0	295.91054	289.9271547	304.5838228	1	Bcd3-proximal
1508	35	24	FALSE	1260.167946	13284.43538	9559.137749	18	9361.227037	3.629601903	3.254034931	4.041992292	7.676887817	6.979279218	8.473744792	0	0	0	298.6729716	292.7944204	307.3809709	1	Bcd3-proximal
1509	36	24	FALSE	1234.254799	13013.95717	9603.882716	19	9333.576244	3.54720994	3.180168338	3.950239067	7.676887817	6.979279218	8.473744792	0	0	0	301.3265028	294.677071	309.4133656	1	Bcd3-proximal
1510	37	24	FALSE	1133.845344	12164.52893	9805.218303	20	9312.118665	3.466688274	3.107978517	3.86056864	7.676887817	6.979279218	8.473744792	0	0	0	303.874334	297.0488283	312.6252845	1	Bcd3-proximal
1511	38	24	FALSE	1106.595311	11576.97667	9559.922439	21	9285.443891	3.38799445	3.037427405	3.772933732	7.676887817	6.979279218	8.473744792	0	0	0	306.3195122	299.723133	315.4701848	1	Bcd3-proximal
1512	39	24	FALSE	1149.439333	12165.21049	9613.746334	22	9256.508726	3.311086976	2.968477803	3.687288136	7.676887817	6.979279218	8.473744792	0	0	0	308.6649456	302.2995886	317.9147742	1	Bcd3-proximal
1513	40	24	FALSE	1344.017681	14426.0761	9723.089743	23	9233.153001	3.235925302	2.901093357	3.603586695	7.676887817	6.979279218	8.473744792	0	0	0	310.9134171	304.661582	320.2558537	1	Bcd3-proximal
1514	41	24	FALSE	1256.822494	13594.30307	9551.947674	24	9217.713342	3.162469798	2.835238537	3.521785277	7.676887817	6.979279218	8.473744792	0	0	0	313.0675955	306.5336313	322.7103659	1	Bcd3-proximal
1515	42	24	FALSE	1214.491769	13013.68383	9659.748249	25	9186.014152	3.090681733	2.770878623	3.441840752	7.676887817	6.979279218	8.473744792	0	0	0	315.1300458	308.1499655	325.0723935	1	Bcd3-proximal
1516	43	24	FALSE	1327.286734	14137.87892	9538.804305	26	9161.675742	3.020523258	2.707979678	3.363710967	7.676887817	6.979279218	8.473744792	0	0	0	317.1032372	309.6700299	326.8504207	1	Bcd3-proximal
1517	44	24	FALSE	1194.126052	12725.48092	9570.658803	27	9142.907408	2.95195738	2.646508539	3.287354728	7.676887817	6.979279218	8.473744792	0	0	0	318.9895511	311.3210501	328.7138116	1	Bcd3-proximal
1518	45	24	FALSE	1026.282202	11033.78949	9489.475171	28	9121.310916	2.884947947	2.586432795	3.212731775	7.676887817	6.979279218	8.473744792	0	0	0	320.7912875	312.9987887	330.5167603	1	Bcd3-proximal
1519	46	24	FALSE	1072.705769	11608.08329	9538.772694	29	9110.306746	2.819459629	2.527720771	3.139802764	7.676887817	6.979279218	8.473744792	0	0	0	322.5106708	314.6191528	332.2995371	1	Bcd3-proximal
1520	47	24	FALSE	1051.00994	11313.1312	9398.802101	30	9091.002063	2.755457896	2.470341509	3.068529241	7.676887817	6.979279218	8.473744792	0	0	0	324.1498547	316.6209204	333.9984222	1	Bcd3-proximal
1521	48	24	FALSE	1229.976253	13277.87957	9502.195284	31	9066.23255	2.692909001	2.414264757	2.998873627	7.676887817	6.979279218	8.473744792	0	0	0	325.710927	318.5324708	335.473571	1	Bcd3-proximal
1522	49	24	FALSE	1121.719281	12166.52602	9496.738548	32	9062.549273	2.631779967	2.359460947	2.930799196	7.676887817	6.979279218	8.473744792	0	0	0	327.195913	319.3400097	336.6565854	1	Bcd3-proximal
1523	50	24	FALSE	1022.619933	11304.71881	9507.813384	33	9049.950863	2.572038562	2.305901184	2.864270054	7.676887817	6.979279218	8.473744792	0	0	0	328.6067798	319.9695787	338.2660727	1	Bcd3-proximal
1524	51	24	FALSE	1249.817961	13839.70873	9533.517702	34	9028.135699	2.513653286	2.253557227	2.799251124	7.676887817	6.979279218	8.473744792	0	0	0	329.9454383	320.8524304	339.8414663	1	Bcd3-proximal
1525	52	24	FALSE	1249.193191	13873.91552	9423.256891	35	9000.436842	2.456593357	2.202401478	2.735708124	7.676887817	6.979279218	8.473744792	0	0	0	331.2137473	321.8507064	341.1102809	1	Bcd3-proximal
1526	53	24	FALSE	955.5345261	10172.25669	9326.643973	36	8968.511902	2.400828688	2.152406964	2.673607549	7.676887817	6.979279218	8.473744792	0	0	0	332.4135147	322.8285449	342.3091389	1	Bcd3-proximal
1527	54	24	FALSE	959.5121391	10467.98351	9411.65302	37	8935.542929	2.346329876	2.103547326	2.612916658	7.676887817	6.979279218	8.473744792	0	0	0	333.5465008	323.7461093	343.4294187	1	Bcd3-proximal
1528	55	24	FALSE	1311.123793	14423.43412	9300.471098	38	8893.112984	2.293068188	2.055796802	2.55360345	7.676887817	6.979279218	8.473744792	0	0	0	334.6144197	324.605027	344.5429728	1	Bcd3-proximal
1529	56	24	FALSE	1122.845072	12439.44476	9289.561927	39	8839.814905	2.24101554	2.009130214	2.495636651	7.676887817	6.979279218	8.473744792	0	0	0	335.6189414	325.4068735	345.7728531	1	Bcd3-proximal
1530	57	24	FALSE	1267.40855	13859.13023	9127.070201	40	8773.49089	2.190144488	1.963522959	2.438985699	7.676887817	6.979279218	8.473744792	0	0	0	336.5616935	326.1531752	346.9388538	1	Bcd3-proximal
1531	58	24	FALSE	1182.098927	12996.22009	9143.030678	41	8709.9292	2.140428208	1.918950987	2.383620724	7.676887817	6.979279218	8.473744792	0	0	0	337.4442626	326.8454129	348.0377574	1	Bcd3-proximal
1532	59	24	FALSE	1098.090217	11868.21197	8880.020175	42	8640.253288	2.091840487	1.8753908	2.329512534	7.676887817	6.979279218	8.473744792	0	0	0	338.2681961	327.4850241	349.0611596	1	Bcd3-proximal
1533	60	24	FALSE	1128.389051	12160.49229	8872.353405	43	8564.463154	2.044355708	1.832819429	2.276632599	7.676887817	6.979279218	8.473744792	0	0	0	339.0350028	328.0734053	349.9573674	1	Bcd3-proximal
1534	61	24	FALSE	1184.721756	13012.94808	8727.269535	44	8482.558798	1.997948834	1.791214428	2.224953039	7.676887817	6.979279218	8.473744792	0	0	0	339.7461552	328.6119142	350.7932901	1	Bcd3-proximal
1535	62	24	FALSE	1129.880965	12429.93321	8660.900781	45	8394.540219	1.952595395	1.75055386	2.174446605	7.676887817	6.979279218	8.473744792	0	0	0	340.4030896	329.1018714	351.570479	1	Bcd3-proximal
1536	63	24	FALSE	1108.276857	12182.86196	8548.048316	46	8300.407418	1.90827148	1.710816288	2.125086667	7.676887817	6.979279218	8.473744792	0	0	0	341.0072078	329.5445623	352.3999863	1	Bcd3-proximal
1537	64	24	FALSE	1133.705361	12152.31798	8429.081629	47	8200.160395	1.864953717	1.671980758	2.0768472	7.676887817	6.979279218	8.473744792	0	0	0	341.5598779	329.9412383	353.030354	1	Bcd3-proximal
1538	65	24	FALSE	1323.326853	14717.1982	8304.00072	48	8093.79915	1.822619268	1.634026795	2.029702768	7.676887817	6.979279218	8.473744792	0	0	0	342.0624355	330.2931186	353.5645967	1	Bcd3-proximal
1539	66	24	FALSE	1131.851128	12717.98311	8172.805588	49	7981.323683	1.78124581	1.596934386	1.983628516	7.676887817	6.979279218	8.473744792	0	0	0	342.5161841	330.6013909	354.1216255	1	Bcd3-proximal
1540	67	24	FALSE	1148.209349	12447.15678	8035.496235	50	7862.733993	1.74081153	1.560683976	1.938600148	7.676887817	6.979279218	8.473744792	0	0	0	342.9223966	330.8933885	354.613455	1	Bcd3-proximal
1541	1	25	FALSE	1145.973432	11457.22634	12435.07854	-16	12238.27513	7.040900043	3.217590308	10.1989152	7.040900043	3.217590308	10.1989152	0.100261915	0	0	53.14686482	26.5993178	77.35940949	1	Bcd3-proximal
1542	2	25	FALSE	1047.99437	10944.58584	12136.9653	-15	12026.59666	6.981333527	3.385752923	9.967399822	7.141161958	3.457295028	10.1989152	0.100261915	0	0	68.20572448	48.03919161	85.45844588	1	Bcd3-proximal
1543	3	25	FALSE	1315.365334	13123.49605	11891.1715	-14	11824.99822	6.923119172	3.614556776	9.741139846	7.241423874	3.762955472	10.1989152	0.110434048	0	0	81.94879441	65.38035947	93.36057838	1	Bcd3-proximal
1544	4	25	FALSE	1268.409353	12583.39761	11708.4917	-13	11633.4798	6.876398415	3.852660496	9.745342054	7.351857922	4.083109631	10.44030992	0.110434048	0	0	94.55619921	81.64763798	105.9232606	1	Bcd3-proximal
1545	5	25	FALSE	1155.899253	11754.46281	11457.75449	-12	11452.04142	6.83073822	4.70316813	9.540364705	7.462291971	4.902110938	10.45811425	0.099754876	0	0	106.1821193	95.69855177	115.5913769	1	Bcd3-proximal
1546	6	25	FALSE	1275.592048	12838.30348	11361.97143	-11	11280.68306	6.775435338	4.823884811	9.323798427	7.562046847	5.410679104	10.45811425	0.099754876	0	0	116.9575807	109.5304343	121.4845213	1	Bcd3-proximal
1547	7	25	FALSE	1215.266064	12290.35127	11172.6338	-10	11119.40473	6.721387832	4.714382626	9.112148202	7.661801723	5.410679104	10.45811425	0.112041035	0	0	126.99487	120.3744782	132.1064888	1	Bcd3-proximal
1548	8	25	FALSE	1246.873363	12572.93937	10968.20642	-9	10968.20642	6.680853363	4.876893159	8.905302438	7.773842757	5.680206122	10.45811425	0.112041035	0	0	136.3913391	129.3503684	141.3509929	1	Bcd3-proximal
1549	9	25	FALSE	1163.013522	11736.70217	10878.58967	-8	10827.08815	6.641239026	5.035714703	8.746601645	7.885883792	5.949733141	10.45811425	0.221832045	0	0.031589464	145.2332587	136.9945735	151.7744445	1	Bcd3-proximal
1550	10	25	FALSE	1222.808117	12304.40491	10799.86182	-7	10696.0499	6.712314945	5.915949362	8.548053788	8.107715837	6.944278524	10.45811425	0.221832045	0	0.031589464	153.6046508	145.5780841	161.1592996	1	Bcd3-proximal
1551	11	25	FALSE	1236.32095	12832.28065	10776.19457	-6	10575.09168	6.781777441	6.230653184	8.354012967	8.329547882	7.558169573	10.45811425	0.287303521	0	0.080699218	161.5812101	153.6651857	170.162837	1	Bcd3-proximal
1552	12	25	FALSE	969.0759242	10119.87221	10876.35134	-5	10498.66958	6.915134613	6.315792227	8.164376872	8.616851403	7.834044673	10.45811425	0.287303521	0	0.080699218	169.233431	161.3503295	177.3342474	1	Bcd3-proximal
1553	13	25	FALSE	1226.706448	12573.00513	10549.36045	-4	10442.75856	7.045464578	6.432605416	8.183829205	8.904154923	8.020930808	10.45811425	0.178887445	0	0.115131627	176.6200829	168.8188992	185.4130141	1	Bcd3-proximal
1554	14	25	FALSE	1267.346118	12843.29638	10537.33452	-3	10375.3181	7.064419977	6.349627743	8.264237446	9.083042368	8.141123542	10.49462217	0.178887445	0	0.115131627	183.7809689	176.7276615	192.6980766	1	Bcd3-proximal
1555	15	25	FALSE	1238.674881	12840.66147	10377.10256	-2	10305.8886	7.082945089	6.256179214	8.264820813	9.261929813	8.558262061	10.55875017	0.092655435	0	0	190.7455007	184.6462467	199.9084258	1	Bcd3-proximal
1556	16	25	FALSE	1182.529724	12039.5969	10385.42954	-1	10228.76725	7.014817671	6.262765225	8.077209381	9.354585249	8.560045936	10.55875017	0.092655435	0	0	197.5308419	191.8215818	206.1439383	1	Bcd3-proximal
1557	17	25	FALSE	1205.451199	12298.96329	10402.83904	0	10147.14084	6.948236745	6.584259073	7.893856728	9.447240684	8.628168109	10.55875017	0.111550537	0	0	204.1503661	197.3997168	212.0658774	1	Bcd3-proximal
1558	18	25	FALSE	1163.694774	12035.1115	10405.74282	1	10058.13976	6.902062308	6.496151382	7.71466618	9.558791221	8.796780081	10.55875017	0.111550537	0	0	210.6175128	203.5281609	218.3849707	1	Bcd3-proximal
1559	19	25	FALSE	1096.315679	11230.31383	10203.15571	2	9955.677086	6.856936031	6.425155512	7.548143055	9.670341758	8.946783895	10.55875017	0.104454284	0	0	216.9442381	208.9780061	224.7685326	1	Bcd3-proximal
1560	20	25	FALSE	1243.567977	13113.99274	10009.81113	3	9848.143012	6.805737866	6.313844293	7.376800208	9.774796042	8.95397554	10.55875017	0.104454284	0	0	223.140298	214.3406704	230.9372023	1	Bcd3-proximal
1561	21	25	FALSE	1277.846044	13388.05372	9948.208147	4	9767.637182	6.755701901	6.170520027	7.364135426	9.879250325	9.220050756	10.69810871	0.047802364	0	0	229.2127445	220.4304105	236.8925149	1	Bcd3-proximal
1562	22	25	FALSE	1392.438622	14487.4504	9936.532835	5	9719.621194	6.650149832	6.112335263	7.196969552	9.92705269	9.220050756	10.69810871	0.047802364	0	0	235.1626012	226.5056341	243.1451438	1	Bcd3-proximal
1563	23	25	FALSE	1194.070207	12300.36802	9928.661416	6	9663.139666	6.546993795	5.978136816	7.086639835	9.974855054	9.220050756	10.69810871	0.008628679	0	0	240.9889094	232.3832948	249.1354527	1	Bcd3-proximal
1564	24	25	FALSE	1127.686721	11474.32527	9738.68695	7	9598.045319	6.407005714	5.878048655	6.92577311	9.983483733	9.220050756	10.69810871	0.008628679	0	0	246.6876499	238.0696458	254.9735273	1	Bcd3-proximal
1565	25	25	FALSE	1249.460999	12860.10433	9738.722542	8	9535.981246	6.270195363	5.744616951	6.768558061	9.992112411	9.263566894	10.69810871	0	0	0	252.2548089	243.5705687	260.7390325	1	Bcd3-proximal
1566	26	25	FALSE	1149.567873	12303.05629	9799.238521	9	9495.566646	6.127861929	5.614214146	6.614911793	9.992112411	9.263566894	10.69810871	0	0	0	257.6866902	248.9653738	266.7648417	1	Bcd3-proximal
1567	27	25	FALSE	1141.228603	12061.98699	9762.255174	10	9454.040083	5.988759463	5.486771485	6.464753295	9.992112411	9.263566894	10.69810871	0.009485213	0	0	262.9807047	254.4551984	272.490944	1	Bcd3-proximal
1568	28	25	FALSE	1047.885287	10933.82094	9681.37667	11	9403.419631	5.862299836	5.362221772	6.318003395	10.00159762	9.263566894	10.69810871	0.009485213	0	0	268.1360483	260.4240818	277.8826136	1	Bcd3-proximal
1569	29	25	FALSE	1062.225229	10940.29556	9583.959889	12	9375.202404	5.738710843	5.240499338	6.174584718	10.01108284	9.263566894	10.69810871	0.022083406	0	0	273.1530412	265.5189272	283.0960734	1	Bcd3-proximal
1570	30	25	FALSE	1064.552042	10940.39743	9621.156951	13	9337.99113	5.630525513	5.188250289	6.034421645	10.03316624	9.285362325	10.69810871	0.022083406	0	0	278.033594	270.0076083	287.6819292	1	Bcd3-proximal
1571	31	25	FALSE	1238.879171	12843.43213	9652.050914	14	9302.460595	5.524795989	5.070477007	5.897440274	10.05524965	9.335619738	10.69810871	0.004561104	0	0	282.7796435	274.3944245	292.0241869	1	Bcd3-proximal
1572	32	25	FALSE	1232.153463	13121.02174	9633.192749	15	9271.376193	5.403944225	4.955377179	5.76356838	10.05981075	9.335619738	10.69810871	0.004561104	0	0	287.3916443	278.680087	296.2201848	1	Bcd3-proximal
1573	33	25	FALSE	1096.004912	11488.60906	9630.057322	16	9240.032768	5.285835795	4.842890117	5.632735377	10.06437186	9.335619738	10.69810871	0.001463459	0	0	291.8699694	282.9716813	300.6201953	1	Bcd3-proximal
1574	34	25	FALSE	1177.861039	12589.4455	9538.807806	17	9212.429652	5.167310782	4.732956511	5.504872284	10.06583532	9.335619738	10.69810871	0.001463459	0	0	296.2151095	287.2027181	304.9466804	1	Bcd3-proximal
1575	35	25	FALSE	1153.799476	12020.56956	9444.907653	18	9184.740104	5.051476287	4.625518399	5.379911683	10.06729878	9.335619738	10.69810871	0	0	0	300.4278346	291.3322461	309.1314264	1	Bcd3-proximal
1576	36	25	FALSE	1253.133381	13129.33908	9516.649186	19	9157.238933	4.936807775	4.520519131	5.257787688	10.06729878	9.335619738	10.69810871	0	0	0	304.509116	295.5706115	313.17692	1	Bcd3-proximal
1577	37	25	FALSE	1048.803165	11219.66586	9613.740685	20	9136.101863	4.824742239	4.417903347	5.138435908	10.06729878	9.335619738	10.69810871	0	0	0	308.4601925	299.2289957	317.0857257	1	Bcd3-proximal
1578	38	25	FALSE	1142.165224	12041.00598	9501.051703	21	9110.022473	4.71522059	4.317616941	5.021793413	10.06729878	9.335619738	10.69810871	0	0	0	312.2825556	302.6192558	321.5791851	1	Bcd3-proximal
1579	39	25	FALSE	1203.182589	12851.50064	9381.61827	22	9080.992728	4.608185083	4.219607036	4.907798702	10.06729878	9.335619738	10.69810871	0.074353	0	0	315.9796514	306.3627876	325.3480695	1	Bcd3-proximal
1580	40	25	FALSE	1102.551525	11467.35624	9500.475784	23	9057.770099	4.577932281	4.263392226	4.835826211	10.14165178	9.491011439	10.69810871	0.074353	0	0	319.5616776	310.3578728	328.779702	1	Bcd3-proximal
1581	41	25	FALSE	1277.436639	13118.46552	9406.632798	24	9042.101974	4.548366219	4.181620087	4.832777346	10.21600478	9.6379549	10.74853412	0.053752297	0	0	323.0387328	314.0873287	332.08502	1	Bcd3-proximal
1582	42	25	FALSE	899.5916778	9557.378927	9447.959931	25	9010.904982	4.498870603	4.086697311	4.7230733	10.26975707	9.6379549	10.84105299	0.053752297	0	0	326.4176782	317.6963928	335.2670876	1	Bcd3-proximal
1583	43	25	FALSE	1033.928693	11201.57104	9380.176212	26	8986.455066	4.450498537	3.993929282	4.659174937	10.32350937	9.6379549	10.87807157	0.000867314	0	0	329.7028505	321.0730065	338.4898493	1	Bcd3-proximal
1584	44	25	FALSE	1091.412563	11477.27206	9304.956345	27	8967.774915	4.350339535	3.903267087	4.557341675	10.32437669	9.6379549	10.87807157	0.000867314	0	0	332.8932856	324.2224847	341.7509131	1	Bcd3-proximal
1585	45	25	FALSE	1035.096957	10924.09717	9306.299501	28	8946.151911	4.252454141	3.814662925	4.453890019	10.325244	9.6379549	10.87807157	0	0	0	335.9872877	327.1355443	344.6864164	1	Bcd3-proximal
1586	46	25	FALSE	1078.195343	12024.05619	9320.132103	29	8934.746208	4.155923432	3.728070076	4.352786715	10.325244	9.6379549	10.87807157	0	0	0	338.9837043	330.1585473	347.5280136	1	Bcd3-proximal
1587	47	25	FALSE	1073.785291	11469.70309	9308.743736	30	8915.272443	4.06158397	3.643442885	4.253978457	10.325244	9.6379549	10.87807157	0.006250287	0	0	341.882049	332.9505376	350.3886824	1	Bcd3-proximal
1588	48	25	FALSE	1049.133314	11217.88624	9188.170557	31	8890.7582	3.975636301	3.588569635	4.157413146	10.33149429	9.6379549	10.87807157	0.006250287	0	0	344.6828446	335.45796	353.2399821	1	Bcd3-proximal
1589	49	25	FALSE	1215.956331	13123.45345	9257.908853	32	8886.468696	3.891639644	3.507109104	4.063039867	10.33774457	9.6379549	10.98032402	0.003912761	0	0	347.3869608	338.2906624	356.1215723	1	Bcd3-proximal
1590	50	25	FALSE	1112.059598	11766.06331	9219.675585	33	8873.815392	3.807212186	3.427497728	3.970808862	10.34165734	9.6379549	10.98032402	0.003912761	0	0	349.9952507	341.0926028	358.8673227	1	Bcd3-proximal
1591	51	25	FALSE	1122.839156	12019.10086	9055.585563	34	8851.998097	3.724701231	3.349693529	3.880671501	10.3455701	9.6379549	10.98032402	0.002768862	0	0	352.5086878	343.4336183	361.3742763	1	Bcd3-proximal
1592	52	25	FALSE	1103.731999	12028.35343	9136.81837	35	8824.768387	3.642919374	3.273655486	3.792580258	10.34833896	9.6379549	10.98032402	0.002768862	0	0	354.9283171	345.4120742	363.7807959	1	Bcd3-proximal
1593	53	25	FALSE	1025.894162	10934.72301	9092.361913	36	8793.345331	3.562993966	3.199343507	3.706488686	10.35110782	9.6379549	10.98032402	0	0	0	357.2552555	347.3017112	366.0887129	1	Bcd3-proximal
1594	54	25	FALSE	1141.627426	12297.34378	9193.496257	37	8761.25966	3.482114003	3.126718409	3.622351393	10.35110782	9.6379549	10.98032402	0	0	0	359.4905114	349.3036433	368.3557095	1	Bcd3-proximal
1595	55	25	FALSE	1109.50159	11470.01614	9050.994167	38	8720.107652	3.403070015	3.055741901	3.540124016	10.35110782	9.6379549	10.98032402	0	0	0	361.6351932	351.8225158	370.5929745	1	Bcd3-proximal
1596	56	25	FALSE	950.1769188	10120.41592	8889.693797	39	8668.219074	3.325820326	2.98637656	3.459763201	10.35110782	9.6379549	10.98032402	0	0	0	363.6905531	354.3234873	372.569092	1	Bcd3-proximal
1597	57	25	FALSE	980.517316	10666.87584	8986.258495	40	8603.484633	3.250324205	2.918585812	3.381226577	10.35110782	9.6379549	10.98032402	0	0	0	365.6579586	356.7759451	374.4751574	1	Bcd3-proximal
1598	58	25	FALSE	1163.083946	12596.0151	8830.403384	41	8540.986964	3.176541845	2.852333914	3.304472733	10.35110782	9.6379549	10.98032402	0	0	0	367.5388695	359.0422401	376.0627001	1	Bcd3-proximal
1599	59	25	FALSE	1048.223366	11496.40262	8740.975697	42	8472.419939	3.104434345	2.787585934	3.229461202	10.35110782	9.6379549	10.98032402	0	0	0	369.3348176	360.9116863	378.491225	1	Bcd3-proximal
1600	60	25	FALSE	982.8867093	10953.13276	8700.629579	43	8397.783558	3.033963686	2.724307734	3.156152433	10.35110782	9.6379549	10.98032402	0	0	0	371.0473899	362.6977024	380.3590395	1	Bcd3-proximal
1601	61	25	FALSE	1050.886083	11484.94436	8740.202099	44	8317.07782	2.96509271	2.662465948	3.084507773	10.35110782	9.6379549	10.98032402	0.023610124	0	0	372.678769	364.2797721	382.0438203	1	Bcd3-proximal
1602	62	25	FALSE	1063.808061	11747.95733	8573.704447	45	8230.302726	2.921395229	2.656841596	3.014489446	10.37471794	9.645752311	10.98032402	0.023610124	0	0	374.2332573	365.531365	383.644144	1	Bcd3-proximal
1603	63	25	FALSE	1247.778626	13681.35292	8484.821435	46	8137.458276	2.878689682	2.604210078	3.017377039	10.39832807	9.761734265	10.98032402	0.031175284	0	0	375.7154336	366.7131601	385.1620801	1	Bcd3-proximal
1604	64	25	FALSE	1134.585144	12297.34492	8389.869068	47	8038.544469	2.84451871	2.545094509	2.976256324	10.42950335	9.772694728	10.98032402	0.031175284	0	0	377.1300741	367.8266879	386.540281	1	Bcd3-proximal
1605	65	25	FALSE	1092.10193	12032.37215	8288.847344	48	7933.561306	2.811123419	2.487320864	2.908695305	10.46067864	9.840720692	11.08302663	0.023749295	0	0	378.481399	369.1837134	387.8010143	1	Bcd3-proximal
1606	66	25	FALSE	1154.070393	12569.71236	8181.756263	49	7822.508786	2.771060212	2.43085868	2.842667922	10.48442793	9.840720692	11.10575993	0.023749295	0	0	379.7724641	370.7830133	388.9879199	1	Bcd3-proximal
1607	67	25	FALSE	933.0032357	10112.56065	8068.595827	50	7705.386911	2.73190644	2.375678188	2.77813936	10.50817723	9.840720692	11.15504638	0.011953837	0	0	381.0055864	372.4858072	390.1028523	1	Bcd3-proximal
1608	1	26	FALSE	926.2389083	9240.785537	12717.57042	-16	12155.35116	0.326570869	0	0	0.326570869	0	0	0.048262084	0	0	219.2543877	205.1233513	241.2716856	1	Bcd3-proximal
1609	2	26	FALSE	1057.743003	10566.15627	12141.42901	-15	11944.76296	0.367419794	0	0	0.374832953	0	0	0.048262084	0	0	220.6286526	204.2757407	241.3682872	1	Bcd3-proximal
1610	3	26	FALSE	898.8689921	8715.681492	11911.11196	-14	11744.22882	0.407341448	0	0	0.423095036	0	0	0.052731565	0	0	221.7085435	208.2093625	240.3029518	1	Bcd3-proximal
1611	4	26	FALSE	989.8604599	10042.96857	11595.27897	-13	11553.74873	0.450826363	0	0	0.475826602	0	0	0.052731565	0	0	222.5431299	208.425698	240.6202941	1	Bcd3-proximal
1612	5	26	FALSE	1067.476328	10563.74183	11373.32268	-12	11373.32268	0.49332417	0	0	0.528558167	0	0	0.043101352	0	0	223.1740777	208.4278023	239.6083888	1	Bcd3-proximal
1613	6	26	FALSE	1163.129656	11344.18019	11469.0328	-11	11202.95069	0.525227063	0	0.327949803	0.571659519	0	0.327949803	0.043101352	0	0	223.6359622	209.3949869	238.5877216	1	Bcd3-proximal
1614	7	26	FALSE	1162.847781	11615.95541	11182.84106	-10	11042.63275	0.556405761	0	0.648455145	0.614760872	0	0.655899606	0.084766743	0	0	223.9589763	210.3359196	238.0724518	1	Bcd3-proximal
1615	8	26	FALSE	1187.626385	11640.26949	11028.71081	-9	10892.36886	0.628542094	0	1.08073531	0.699527615	0	1.119889262	0.084766743	0	0	224.1726473	210.9986033	238.3053724	1	Bcd3-proximal
1616	9	26	FALSE	1077.233558	10562.05166	10865.99519	-8	10752.15902	0.699040931	0	1.150379353	0.784294358	0	1.238085564	0.06701253	0	0	224.3025047	211.2105505	238.4848064	1	Bcd3-proximal
1617	10	26	FALSE	1003.472382	10046.8791	11076.21456	-7	10622.00323	0.750185232	0	1.516789534	0.851306888	0	1.602695664	0.06701253	0	0	224.3684761	212.2033682	237.4377649	1	Bcd3-proximal
1618	11	26	FALSE	1158.823366	11619.91909	10785.89428	-6	10501.90149	0.800168558	0	1.52913961	0.918319418	0	1.646211526	0.102697922	0	0	224.3878289	211.229452	237.4553164	1	Bcd3-proximal
1619	12	26	FALSE	1157.0408	11364.83176	10803.74061	-5	10426.02753	0.884702654	0	1.751733426	1.021017341	0	1.801343851	0.102697922	0	0	224.3784191	210.2886522	237.0210409	1	Bcd3-proximal
1620	13	26	FALSE	1097.456548	11350.85759	10740.27998	-4	10370.58063	0.967317826	0	1.824175399	1.123715263	0	2.231113243	0.138820826	0	0	224.3568788	210.5891406	236.0117318	1	Bcd3-proximal
1621	14	26	FALSE	1223.17677	12139.60312	10537.22193	-3	10303.79945	1.084180538	0	2.334899867	1.26253609	0	2.567459911	0.138820826	0	0	224.3404386	211.9470668	234.9285461	1	Bcd3-proximal
1622	15	26	FALSE	1131.722694	11617.19964	10350.63052	-2	10235.09582	1.198390466	0	2.392484948	1.401356916	0	2.667089157	0.096581476	0	0	224.3432428	212.2115399	236.109592	1	Bcd3-proximal
1623	16	26	FALSE	1160.637254	11905.05495	10346.54188	-1	10158.74438	1.267768478	0	2.34763371	1.497938392	0	2.773103479	0.096581476	0	0	224.3730698	212.9747357	236.3307834	1	Bcd3-proximal
1624	17	26	FALSE	1035.725792	10301.94906	10231.99319	0	10077.98643	1.335571609	0	2.45804724	1.594519867	0	3.130230204	0.145588171	0	0	224.4364728	213.9160221	235.8048355	1	Bcd3-proximal
1625	18	26	FALSE	1110.182033	11102.32741	10324.27029	1	9990.019176	1.450842304	0	2.402249567	1.740108038	0	3.130230204	0.145588171	0	0	224.543307	215.4365642	234.9337689	1	Bcd3-proximal
1626	19	26	FALSE	1362.158086	13724.6741	10155.531	2	9888.513531	1.563496354	0	2.565574632	1.885696208	0	3.315238036	0.175010552	0	0.016550618	224.7034037	216.3569161	234.1691879	1	Bcd3-proximal
1627	20	26	FALSE	1244.042338	12671.99254	10005.57616	3	9781.981137	1.703015539	0.553942639	2.526560019	2.06070676	0.56817005	3.357325745	0.175010552	0	0.016550618	224.9274518	216.6534334	234.000324	1	Bcd3-proximal
1628	21	26	FALSE	1157.938897	11870.94618	9913.608643	4	9702.238538	1.839367639	0.577577415	2.647644729	2.235717313	0.819450314	3.357325745	0.13861459	0	0	225.2238989	218.2007175	233.6088935	1	Bcd3-proximal
1629	22	26	FALSE	1186.581879	12145.70867	9877.887863	5	9654.664228	1.936228583	1.05448994	2.80615039	2.374331902	1.166663016	3.470733099	0.13861459	0	0	225.5961089	219.0531821	232.8095932	1	Bcd3-proximal
1630	23	26	FALSE	1131.615036	11344.63778	9795.624041	6	9598.513819	2.030890784	1.20918939	2.742450776	2.512946492	1.443100286	3.671477594	0.06395985	0	0	226.0439882	219.4975559	232.6349944	1	Bcd3-proximal
1631	24	26	FALSE	1231.967235	12412.33881	9680.549819	7	9533.860469	2.048749413	1.181740791	2.739376832	2.576906342	1.559702122	3.671477594	0.06395985	0	0	226.5602362	219.7324998	232.2483741	1	Bcd3-proximal
1632	25	26	FALSE	1199.050343	12139.69008	9578.754136	8	9472.277809	2.066202651	1.171687511	2.901260392	2.640866191	1.559702122	3.860891856	0.011739326	0	0	227.1355708	220.0048666	232.639785	1	Bcd3-proximal
1633	26	26	FALSE	1151.114935	11614.56667	9540.479473	9	9432.14925	2.031039176	1.145090205	2.835401781	2.652605517	1.559702122	3.860891856	0.011739326	0	0	227.7571893	219.8145557	233.297793	1	Bcd3-proximal
1634	27	26	FALSE	1129.503316	11642.9781	9590.536951	10	9390.87256	1.996673913	1.119096657	2.77103816	2.664344843	1.559702122	3.860891856	0.037825403	0	0	228.4136705	219.3316247	234.3727143	1	Bcd3-proximal
1635	28	26	FALSE	1012.290209	10283.96679	9536.959974	11	9340.587134	1.989174818	1.093693163	2.708135594	2.702170246	1.559702122	3.860891856	0.037825403	0	0	229.0977797	220.5149729	234.832156	1	Bcd3-proximal
1636	29	26	FALSE	1258.293325	12396.67361	9532.712551	12	9312.438798	1.981845953	1.185325672	2.646660916	2.739995649	1.713131001	3.860891856	0.05211244	0	0	229.8043073	221.643308	235.4592579	1	Bcd3-proximal
1637	30	26	FALSE	1155.797745	11884.24656	9393.691772	13	9275.450679	1.98897049	1.36999698	2.78712495	2.792108089	1.727927288	3.860891856	0.05211244	0	0	230.5301422	223.0135788	235.8401068	1	Bcd3-proximal
1638	31	26	FALSE	1171.935804	11872.53696	9482.408902	14	9240.184269	1.9959333	1.351968981	2.760127713	2.844220529	2.052471181	3.860891856	0.075645804	0	0	231.2734868	223.2188744	236.9586484	1	Bcd3-proximal
1639	32	26	FALSE	1067.817216	10545.57601	9332.233767	15	9209.270266	2.026271417	1.377455585	2.818828464	2.919866333	2.057528035	3.924619769	0.075645804	0	0	232.0349441	223.0499717	238.3130357	1	Bcd3-proximal
1640	33	26	FALSE	1334.426339	13468.15338	9394.18718	16	9178.085952	2.05592086	1.464750854	2.754841058	2.995512136	2.144217867	4.094267833	0.030705669	0	0	232.8144112	222.8234424	239.4872797	1	Bcd3-proximal
1641	34	26	FALSE	978.0747821	9777.213933	9386.757964	17	9150.636222	2.039957126	1.47087673	2.692306166	3.026217806	2.2767669	4.094267833	0.030705669	0	0	233.6075571	222.233742	239.8323612	1	Bcd3-proximal
1642	35	26	FALSE	991.6778803	10028.50402	9229.875018	18	9123.048612	2.024355768	1.437487829	2.6900851	3.056923475	2.2767669	4.094267833	0.033133334	0	0	234.4097459	223.4887454	239.7492784	1	Bcd3-proximal
1643	36	26	FALSE	1231.975157	12660.56658	9307.307332	19	9095.676106	2.011536226	1.443481824	2.629020168	3.090056809	2.2767669	4.094267833	0.033133334	0	0	235.2172978	225.1199123	240.6587573	1	Bcd3-proximal
1644	37	26	FALSE	1208.262735	12415.45341	9451.354601	20	9074.672552	1.999007687	1.410714786	2.6529495	3.123190142	2.40827825	4.094267833	0.016405067	0	0	236.0267795	226.9719425	241.7124561	1	Bcd3-proximal
1645	38	26	FALSE	1027.077082	10831.12362	9372.988745	21	9048.790003	1.97003528	1.378691561	2.592727547	3.139595209	2.40827825	4.133221007	0.016405067	0	0	236.8337662	227.2949372	242.9960185	1	Bcd3-proximal
1646	39	26	FALSE	1041.211464	10826.9506	9346.923866	22	9019.849991	1.941720545	1.347395262	2.533872631	3.156000276	2.40827825	4.190366556	0.011743549	0	0	237.6340837	227.7022649	244.4273712	1	Bcd3-proximal
1647	40	26	FALSE	1226.725334	12395.36272	9130.261818	23	8996.733856	1.909387038	1.375131109	2.476353723	3.167743825	2.40827825	4.190366556	0.011743549	0	0	238.4238428	229.4822593	245.8933156	1	Bcd3-proximal
1648	41	26	FALSE	1256.719734	12933.46096	9186.241146	24	8981.076263	1.877787501	1.343915633	2.420140493	3.179487374	2.455440435	4.190366556	0.036901588	0	0	239.2003232	231.5224905	246.986843	1	Bcd3-proximal
1649	42	26	FALSE	1071.803635	11073.55859	9181.328808	25	8950.08164	1.872063313	1.313408748	2.500187307	3.216388962	2.517554746	4.190366556	0.036901588	0	0	239.9636334	232.7912456	247.7316614	1	Bcd3-proximal
1650	43	26	FALSE	1103.385688	11341.88803	9278.431732	26	8925.686672	1.866469064	1.283594369	2.443433055	3.25329055	2.517554746	4.22064294	0.018425295	0	0	240.7140431	233.4851574	248.0031458	1	Bcd3-proximal
1651	44	26	FALSE	1164.386207	11881.39216	9118.023431	27	8907.086426	1.842525512	1.254456777	2.387967124	3.271715845	2.517554746	4.22064294	0.018425295	0	0	241.4501061	233.4208816	248.0865568	1	Bcd3-proximal
1652	45	26	FALSE	1015.810076	10821.41827	9194.617049	28	8885.541787	1.819125478	1.236957343	2.405673455	3.29014114	2.517554746	4.22064294	0.023723555	0	0	242.1703694	233.5070567	249.3212443	1	Bcd3-proximal
1653	46	26	FALSE	1030.950468	10540.6781	9210.415892	29	8874.090445	1.801554885	1.208878412	2.388114653	3.313864696	2.517554746	4.259494535	0.023723555	0	0	242.8741672	234.4681716	250.6387127	1	Bcd3-proximal
1654	47	26	FALSE	1166.881822	11858.96006	9137.907376	30	8854.648043	1.784383144	1.181436872	2.333904451	3.337588251	2.517554746	4.259494535	0.000556898	0	0	243.5605767	236.2212668	251.9613291	1	Bcd3-proximal
1655	48	26	FALSE	1276.756198	13467.76707	9084.717711	31	8830.26128	1.744434545	1.154618255	2.28092482	3.338145149	2.517554746	4.259494535	0.000556898	0	0	244.2267441	237.6105832	253.334692	1	Bcd3-proximal
1656	49	26	FALSE	1023.18595	10285.14118	9089.360457	32	8825.882156	1.705392779	1.12840842	2.229147826	3.338702047	2.517554746	4.259494535	0	0	0	244.8698255	238.5322105	253.5355682	1	Bcd3-proximal
1657	50	26	FALSE	1175.066112	12142.90355	9172.331072	33	8813.26582	1.666680363	1.102793549	2.178546171	3.338702047	2.517554746	4.259494535	0	0	0	245.4874859	239.1669563	253.597724	1	Bcd3-proximal
1658	51	26	FALSE	990.4709319	10024.04807	8898.380274	34	8791.51441	1.628846718	1.077760136	2.129093173	3.338702047	2.517554746	4.259494535	0	0	0	246.0778625	239.1563185	253.7971828	1	Bcd3-proximal
1659	52	26	FALSE	1182.376902	12388.75329	9064.502501	35	8764.450148	1.591871898	1.053294981	2.080762758	3.338702047	2.517554746	4.259494535	0	0	0	246.6395056	239.8241292	254.4921062	1	Bcd3-proximal
1660	53	26	FALSE	1111.398726	11612.10023	9150.742369	36	8733.214604	1.555736406	1.029385185	2.033529443	3.338702047	2.517554746	4.259494535	0	0	0	247.1713156	240.4532784	255.1468641	1	Bcd3-proximal
1661	54	26	FALSE	1154.227345	12131.64554	9045.167066	37	8701.392227	1.520421189	1.006018141	1.987368325	3.338702047	2.517554746	4.259494535	0	0	0	247.6724889	240.3890404	256.1102139	1	Bcd3-proximal
1662	55	26	FALSE	1218.813095	12386.3687	8896.094595	38	8660.599475	1.485907628	0.983181529	1.942255064	3.338702047	2.517554746	4.259494535	0	0	0	248.1424718	240.2708181	257.0238419	1	Bcd3-proximal
1663	56	26	FALSE	1086.765801	11348.70163	8973.79949	39	8609.131628	1.452177525	0.960863308	1.898165874	3.338702047	2.517554746	4.259494535	0	0	0	248.5809214	240.1453455	257.8886147	1	Bcd3-proximal
1664	57	26	FALSE	1186.754369	12416.90486	8815.058517	40	8544.895754	1.419213095	0.939051711	1.855077508	3.338702047	2.517554746	4.259494535	0	0	0	248.9876717	240.0864379	258.4491122	1	Bcd3-proximal
1665	58	26	FALSE	909.6652723	9235.543217	8678.650782	41	8482.786641	1.386996958	0.917735237	1.812967249	3.338702047	2.517554746	4.259494535	0	0	0	249.3627051	240.0180559	259.4057839	1	Bcd3-proximal
1666	59	26	FALSE	1092.107093	11354.30055	8744.026579	42	8414.635177	1.355512127	0.896902648	1.771812892	3.338702047	2.517554746	4.259494535	0	0	0	249.706128	239.8526717	260.6379433	1	Bcd3-proximal
1667	60	26	FALSE	1255.96954	13197.87464	8530.108589	43	8340.441362	1.324742002	0.876542957	1.73159274	3.338702047	2.517554746	4.259494535	0	0	0	250.0181504	239.3853473	261.7790599	1	Bcd3-proximal
1668	61	26	FALSE	1108.686652	11611.97815	8472.343415	44	8260.205195	1.294670358	0.856645432	1.692285584	3.338702047	2.517554746	4.259494535	0	0	0	250.2990673	239.0778805	262.4578762	1	Bcd3-proximal
1669	62	26	FALSE	1127.50392	11618.22472	8408.582894	45	8173.926676	1.265281341	0.837199581	1.653870702	3.338702047	2.517554746	4.259494535	0	0	0	250.5492445	238.8705362	263.175511	1	Bcd3-proximal
1670	63	26	FALSE	1249.17595	13467.00504	8309.73897	46	8081.605805	1.236559455	0.818195151	1.616327837	3.338702047	2.517554746	4.259494535	0	0	0	250.7691052	238.6693274	263.9308645	1	Bcd3-proximal
1671	64	26	FALSE	1101.410268	11621.8877	8204.852694	47	7983.242583	1.208489555	0.799622121	1.579637195	3.338702047	2.517554746	4.259494535	0	0	0	250.9591195	238.453092	264.6296082	1	Bcd3-proximal
1672	65	26	FALSE	1112.194424	12142.23892	8093.924067	48	7878.83701	1.181056842	0.781470698	1.543779431	3.338702047	2.517554746	4.259494535	0	0	0	251.1197946	238.2300158	265.3025059	1	Bcd3-proximal
1673	66	26	FALSE	1089.281549	11081.04199	7976.953088	49	7768.389084	1.154246852	0.763731314	1.508735637	3.338702047	2.517554746	4.259494535	0	0	0	251.2516674	238.0397089	265.9209182	1	Bcd3-proximal
1674	67	26	FALSE	1077.413192	11627.54885	7853.939757	50	7651.898807	1.128045448	0.746394613	1.474487339	3.338702047	2.517554746	4.259494535	0	0	0	251.3552977	237.8309948	266.4957943	1	Bcd3-proximal
1675	1	27	FALSE	1159.019684	10947.01049	12253.39425	-16	11937.51112	1.12097739	0	2.512542549	1.12097739	0	2.512542549	0.085146094	0	0.000194652	191.5832967	150.421682	228.7322238	1	Bcd3-proximal
1676	2	27	FALSE	1233.693506	11444.14791	12030.01714	-15	11731.17616	1.180677297	0	2.456379802	1.206123484	0	2.513414518	0.085146094	0	0.000194652	205.7004964	173.4531776	235.5413105	1	Bcd3-proximal
1677	3	27	FALSE	1184.085849	10960.50266	11534.65653	-14	11534.65653	1.239022017	0	2.728072374	1.291269578	0	2.78479964	0.104066253	0	0	217.7521474	191.2486552	246.9449807	1	Bcd3-proximal
1678	4	27	FALSE	1299.4696	12213.27433	11494.82179	-13	11347.95225	1.31496247	0	2.823631839	1.395335831	0	3.024993	0.104066253	0	0	228.0480258	207.4891801	254.4232252	1	Bcd3-proximal
1679	5	27	FALSE	1182.159953	11194.15247	11270.427	-12	11171.06331	1.389179075	0	2.759535397	1.499402084	0	3.024993	0.086616269	0	0	236.8527256	220.3053714	257.0495574	1	Bcd3-proximal
1680	6	27	FALSE	1244.776743	11448.07389	11222.80859	-11	11003.9897	1.444260979	0	2.82740843	1.586018353	0	3.171341989	0.086616269	0	0	244.3905806	228.3765712	262.0065136	1	Bcd3-proximal
1681	7	27	FALSE	1042.483486	9672.084824	11051.3902	-10	10846.73144	1.498092523	0	2.763226258	1.672634622	0	3.171341989	0.078167969	0	0	250.8525734	235.9963393	267.1517398	1	Bcd3-proximal
1682	8	27	FALSE	1175.610556	11210.67047	10886.71602	-9	10699.28851	1.542253792	0	2.891378202	1.750802591	0	3.171341989	0.078167969	0	0	256.401008	245.0977411	268.9794138	1	Bcd3-proximal
1683	9	27	FALSE	1074.514273	10171.59087	10857.59967	-8	10561.66092	1.5854126	0	2.978443758	1.82897056	0	3.405681605	0.115667343	0	0	261.1751659	246.638881	274.0218021	1	Bcd3-proximal
1684	10	27	FALSE	1074.842026	10420.69934	10944.03321	-7	10433.84867	1.665091077	0	2.910833084	1.944637903	0	3.405681605	0.115667343	0	0	265.2974147	248.6954101	278.9977732	1	Bcd3-proximal
1685	11	27	FALSE	918.6618843	8893.189494	10797.91829	-6	10315.85176	1.742960853	0	3.096539532	2.060305247	0	3.431269958	0.095464787	0	0	268.8724775	253.6421069	284.9809653	1	Bcd3-proximal
1686	12	27	FALSE	1325.191624	12470.29351	10587.88246	-5	10241.289	1.798860429	0	3.041005747	2.155770034	0	3.690956237	0.095464787	0	0	271.9877385	257.9632679	288.4883509	1	Bcd3-proximal
1687	13	27	FALSE	1150.427617	10940.80059	10379.87268	-4	10186.71117	1.853491085	0	2.971974916	2.251234821	0	3.690956237	0.053245725	0	0	274.7162331	260.8478669	291.3253137	1	Bcd3-proximal
1688	14	27	FALSE	1040.514042	9925.952509	10400.66676	-3	10120.85577	1.864662562	0.201007215	2.904511085	2.304480546	0.208037284	3.690956237	0.053245725	0	0	277.1163164	264.5477289	293.7900241	1	Bcd3-proximal
1689	15	27	FALSE	1260.208439	12221.80139	10343.82363	-2	10053.03769	1.875580447	0.196444351	2.838578684	2.357726272	0.208037284	3.690956237	0.071988166	0	0	279.2372913	265.9439394	295.6444633	1	Bcd3-proximal
1690	16	27	FALSE	1168.090182	11183.79829	10253.93999	-1	9977.725209	1.904992937	0.294763336	2.784081353	2.429714438	0.317285398	3.690956237	0.071988166	0	0	281.1229932	267.766718	297.0516661	1	Bcd3-proximal
1691	17	27	FALSE	1214.461114	11958.5408	10195.65536	0	9897.985025	1.933737764	0.288072208	2.731226575	2.501702604	0.317285398	3.928401336	0.052608772	0	0	282.8107735	270.0968994	298.2710054	1	Bcd3-proximal
1692	18	27	FALSE	1194.07325	11716.70485	10105.92929	1	9811.016306	1.942450688	0.281532969	2.829041508	2.554311375	0.317285398	4.027048939	0.052608772	0	0	284.3306764	272.1267184	299.6554074	1	Bcd3-proximal
1693	19	27	FALSE	1110.050012	10967.8424	9854.446378	2	9710.962514	1.950965829	0.275142171	2.764822266	2.606920147	0.317285398	4.084188639	0.062586157	0	0	285.7081382	273.0940786	300.5637043	1	Bcd3-proximal
1694	20	27	FALSE	1048.017769	9923.945223	9772.716384	3	9605.961349	1.969265061	0.909243921	2.702060801	2.669506304	1.046181146	4.084188639	0.062586157	0	0	286.9657924	274.3278592	301.7864039	1	Bcd3-proximal
1695	21	27	FALSE	1233.540655	11961.07811	9729.643985	4	9527.35008	1.987148901	0.975352536	2.867254685	2.73209246	1.204969248	4.084188639	0.060562965	0	0	288.1231081	276.6228678	302.7054854	1	Bcd3-proximal
1696	22	27	FALSE	1135.402502	10939.53988	9661.109907	5	9480.459955	2.002603586	1.11135875	3.029625193	2.792655425	1.219314675	4.084188639	0.060562965	0	0	289.1964785	279.0979409	303.3139442	1	Bcd3-proximal
1697	23	27	FALSE	1107.876688	10432.98168	9636.993889	6	9425.396609	2.01770745	1.237906593	3.026258653	2.85321839	1.545622265	4.084188639	0.031465798	0	0	290.1991306	280.9936948	302.9247883	1	Bcd3-proximal
1698	24	27	FALSE	1136.292201	10951.19528	9526.312665	7	9361.901323	2.003371288	1.209806114	2.957562581	2.884684188	1.585456126	4.084188639	0.031465798	0	0	291.1396415	282.1055938	304.205281	1	Bcd3-proximal
1699	25	27	FALSE	1177.605961	11184.02519	9566.825087	8	9301.334063	1.989360558	1.182343515	2.890425911	2.916149986	1.641387973	4.084188639	0.009916455	0	0	292.0242116	283.3005172	305.4837769	1	Bcd3-proximal
1700	26	27	FALSE	1102.44471	10424.0816	9512.738628	9	9261.91983	1.954118529	1.155504317	2.824813243	2.926066441	1.641387973	4.084188639	0.009916455	0	0	292.8562139	283.5266697	306.5179957	1	Bcd3-proximal
1701	27	27	FALSE	1177.37836	11211.59979	9380.770701	10	9221.426639	1.919676494	1.129274369	2.760689982	2.935982897	1.641387973	4.084188639	0.020767085	0	0	293.6384163	283.5339432	307.2935391	1	Bcd3-proximal
1702	28	27	FALSE	1080.809062	10443.1318	9421.346095	11	9172.054463	1.896866922	1.103639841	2.698022319	2.956749982	1.641387973	4.084188639	0.020767085	0	0	294.3743137	284.0539306	307.4984657	1	Bcd3-proximal
1703	29	27	FALSE	1040.655573	10178.97458	9394.880115	12	9144.576458	1.874575128	1.240188902	2.636777213	2.977517067	1.658384335	4.084188639	0.04570115	0	0	295.067821	285.0422755	307.7041161	1	Bcd3-proximal
1704	30	27	FALSE	1065.324505	10434.22709	9381.462506	13	9108.279392	1.877723422	1.217307776	2.57692237	3.023218217	1.85117911	4.084188639	0.04570115	0	0	295.7246632	285.7917584	308.1540912	1	Bcd3-proximal
1705	31	27	FALSE	1227.909937	12236.22877	9363.98106	14	9073.592906	1.880800251	1.312570777	2.570509886	3.068919366	1.885782419	4.084188639	0.040491974	0	0	296.3501848	286.1662227	308.2813888	1	Bcd3-proximal
1706	32	27	FALSE	1037.583923	10185.99144	9425.851668	15	9043.282167	1.878598059	1.325023672	2.512159312	3.10941134	2.067062102	4.084188639	0.040491974	0	0	296.9484657	286.5033504	307.938267	1	Bcd3-proximal
1707	33	27	FALSE	1199.22582	11951.12771	9357.884013	16	9012.720343	1.876445857	1.294945635	2.539998978	3.149903314	2.457019063	4.084188639	0.01600601	0	0	297.5223056	286.4082172	308.7189644	1	Bcd3-proximal
1708	34	27	FALSE	1164.033275	11461.08266	9283.347184	17	8985.797528	1.849856546	1.265550369	2.538858337	3.165909324	2.499739471	4.164024379	0.01600601	0	0	298.0718551	285.9693803	309.7744171	1	Bcd3-proximal
1709	35	27	FALSE	1158.549334	11446.81412	9335.130372	18	8958.815403	1.823870812	1.236822376	2.481226253	3.181915334	2.511007838	4.483493094	7.19E-05	0	0	298.5963962	285.5249392	309.9158266	1	Bcd3-proximal
1710	36	27	FALSE	1058.524445	10187.46526	9269.183153	19	8931.999994	1.782540811	1.208746508	2.424902417	3.1819872	2.511007838	4.483493094	7.19E-05	0	0	299.0939478	285.4946733	310.0148729	1	Bcd3-proximal
1711	37	27	FALSE	1098.260373	10685.35685	9350.918501	20	8911.378989	1.742149	1.181307962	2.369857132	3.182059066	2.511007838	4.483493094	0.011829047	0	0	299.5628758	287.1622629	310.073648	1	Bcd3-proximal
1712	38	27	FALSE	1029.05937	10182.98078	9275.96047	21	8885.927855	1.714431265	1.154492271	2.316061375	3.193888113	2.511007838	4.483493094	0.011829047	0	0	300.0030171	287.0680504	310.2977344	1	Bcd3-proximal
1713	39	27	FALSE	907.104459	9151.938502	9291.230697	22	8857.640518	1.687342722	1.128285297	2.263486782	3.205717159	2.511007838	4.483493094	0.007428054	0	0	300.4145082	288.0877414	310.1513922	1	Bcd3-proximal
1714	40	27	FALSE	1093.483179	10711.65898	9333.774182	23	8835.001258	1.656468096	1.113191178	2.212105632	3.213145214	2.511007838	4.483493094	0.007428054	0	0	300.7971639	288.1854553	310.3556094	1	Bcd3-proximal
1715	41	27	FALSE	1217.70487	11948.69665	9193.913018	24	8819.754657	1.626294325	1.087921739	2.161890834	3.220573268	2.511007838	4.483493094	0.017578306	0	0	301.1510776	288.5220927	310.5441008	1	Bcd3-proximal
1716	42	27	FALSE	1024.25248	9678.833346	9013.509106	25	8789.317219	1.60695575	1.063225915	2.135498548	3.238151574	2.511007838	4.483493094	0.017578306	0	0	301.4773768	288.8223799	310.8973344	1	Bcd3-proximal
1717	43	27	FALSE	1155.447962	11446.16241	9102.514124	26	8765.515881	1.58805616	1.039090687	2.087022731	3.25572988	2.511007838	4.542798363	0.005893499	0	0	301.7770612	289.0407678	311.2192114	1	Bcd3-proximal
1718	44	27	FALSE	986.6481108	9929.682824	9286.682339	27	8747.309648	1.557900785	1.015503328	2.039647315	3.261623379	2.511007838	4.542798363	0.005893499	0	0	302.0499823	289.1330375	311.5090658	1	Bcd3-proximal
1719	45	27	FALSE	1155.262071	11449.33904	9181.641733	28	8726.231443	1.528429936	0.992451403	1.993347321	3.267516879	2.511007838	4.542798363	0	0	0	302.2957145	289.6202203	311.7664671	1	Bcd3-proximal
1720	46	27	FALSE	1128.012157	11203.13239	9159.695414	29	8715.164534	1.493734576	0.969922756	1.948098337	3.267516879	2.511007838	4.542798363	0	0	0	302.5134633	289.5828012	312.3007609	1	Bcd3-proximal
1721	47	27	FALSE	1248.867212	12476.48269	9131.418208	30	8696.210059	1.459826801	0.947905509	1.903876505	3.267516879	2.511007838	4.542798363	0	0	0	302.7025418	289.8159523	312.8446343	1	Bcd3-proximal
1722	48	27	FALSE	1096.401494	10958.39388	9058.531847	31	8672.311531	1.426688733	0.926388054	1.860658508	3.267516879	2.511007838	4.542798363	0	0	0	302.8624901	288.9158081	313.3426985	1	Bcd3-proximal
1723	49	27	FALSE	1065.884852	10437.88029	8996.5229	32	8668.167823	1.394302899	0.905359045	1.81842156	3.267516879	2.511007838	4.542798363	0.000937837	0	0	302.9930619	288.4380979	313.795981	1	Bcd3-proximal
1724	50	27	FALSE	1149.268669	11211.3367	8915.053871	33	8655.838622	1.36359006	0.884807395	1.777143391	3.268454715	2.511007838	4.542798363	0.000937837	0	0	303.0942543	288.3057924	314.2055087	1	Bcd3-proximal
1725	51	27	FALSE	1066.956093	10699.31351	8952.272124	34	8634.594223	1.333574402	0.864722267	1.736802236	3.269392552	2.511007838	4.542798363	0.001716552	0	0	303.1662207	288.9359644	314.5723046	1	Bcd3-proximal
1726	52	27	FALSE	1154.378685	11455.55007	8979.525551	35	8608.048991	1.305018816	0.845093072	1.697376825	3.271109104	2.511007838	4.542798363	0.001716552	0	0	303.2092761	290.0459721	314.8973849	1	Bcd3-proximal
1727	53	27	FALSE	1116.724411	10951.06398	8853.774278	36	8577.413354	1.277111441	0.825909459	1.658846371	3.272825657	2.511007838	4.542798363	0.003554753	0	0	303.2238586	290.5484046	315.0741512	1	Bcd3-proximal
1728	54	27	FALSE	1045.149872	10441.32118	8659.621366	37	8546.098621	1.251675764	0.807161314	1.621190558	3.27638041	2.511007838	4.542798363	0.003554753	0	0	303.2106165	290.1161109	315.6874074	1	Bcd3-proximal
1729	55	27	FALSE	1133.710259	11468.50423	8817.46068	38	8505.931687	1.226817477	0.788838752	1.584389533	3.279935163	2.511007838	4.542798363	0	0	0	303.1701585	289.5668766	316.0199698	1	Bcd3-proximal
1730	56	27	FALSE	1038.859493	10454.16519	8792.602608	39	8455.293523	1.198968721	0.770932113	1.54842389	3.279935163	2.511007838	4.542798363	0	0	0	303.1027713	288.8772807	316.4287797	1	Bcd3-proximal
1731	57	27	FALSE	1200.41437	11966.64024	8700.027798	40	8392.125087	1.171752131	0.753431954	1.513274668	3.279935163	2.511007838	4.542798363	0	0	0	303.0087209	288.3439686	316.8539145	1	Bcd3-proximal
1732	58	27	FALSE	1052.074279	10190.17331	8467.556853	41	8331.183601	1.145153357	0.736329048	1.478923333	3.279935163	2.511007838	4.542798363	0	0	0	302.8883368	287.9327431	317.23538	1	Bcd3-proximal
1733	59	27	FALSE	1202.114284	11967.99268	8581.153233	42	8264.328259	1.119158376	0.719614379	1.445351773	3.279935163	2.511007838	4.542798363	0	0	0	302.7419998	287.5712433	317.2392133	1	Bcd3-proximal
1734	60	27	FALSE	1169.8087	11443.65627	8283.146317	43	8191.559061	1.093753481	0.703279133	1.412542288	3.279935163	2.511007838	4.542798363	0	0	0	302.5701326	287.1903663	317.1956748	1	Bcd3-proximal
1735	61	27	FALSE	1024.403656	10184.45759	8531.667043	44	8112.876007	1.068925277	0.687314696	1.380477578	3.279935163	2.511007838	4.542798363	0	0	0	302.3731916	286.7905991	316.7404298	1	Bcd3-proximal
1736	62	27	FALSE	1238.613881	12216.67363	8282.711618	45	8028.279097	1.044660673	0.671712653	1.349140737	3.279935163	2.511007838	4.542798363	0	0	0	302.1516594	286.6300557	316.2477703	1	Bcd3-proximal
1737	63	27	FALSE	1086.464953	11201.47328	8189.567769	46	7937.768332	1.020946876	0.656464776	1.318515242	3.279935163	2.511007838	4.542798363	0	0	0	301.9060391	286.2442909	315.7356792	1	Bcd3-proximal
1738	64	27	FALSE	1107.279402	10956.4698	8090.510065	47	7841.34371	0.997771382	0.641563025	1.288584946	3.279935163	2.511007838	4.542798363	0	0	0	301.6368492	285.5021256	315.2047499	1	Bcd3-proximal
1739	65	27	FALSE	1265.397961	12978.32798	7985.538505	48	7739.005233	0.975121971	0.626999544	1.259334068	3.279935163	2.511007838	4.542798363	0	0	0	301.344619	284.7504847	314.7222295	1	Bcd3-proximal
1740	66	27	FALSE	1089.566942	11206.60888	7874.653089	49	7630.7529	0.952986703	0.612766655	1.230747185	3.279935163	2.511007838	4.542798363	0	0	0	301.0298855	283.9897085	315.1949981	1	Bcd3-proximal
1741	67	27	FALSE	1195.798927	12222.68287	7757.853818	50	7516.58671	0.931353904	0.598856852	1.202809224	3.279935163	2.511007838	4.542798363	0	0	0	300.69319	283.2201278	315.6241644	1	Bcd3-proximal
1742	1	28	FALSE	1327.447308	11771.2228	11971.80891	-16	11909.46677	1.79050835	0	2.762812473	1.79050835	0	2.762812473	0.054096448	0	0	59.50630823	40.01852553	66.93512921	1	Bcd3-proximal
1743	2	28	FALSE	1165.300247	10281.23664	11775.48959	-15	11704.83869	1.803960258	0	2.70009663	1.844604798	0	2.762812473	0.054096448	0	0	89.61648042	73.75748773	95.00672122	1	Bcd3-proximal
1744	3	28	FALSE	1042.766485	9560.076864	11637.64636	-14	11509.85352	1.817106808	0	2.638804437	1.898701245	0	2.762812473	0.059184631	0	0	115.4370338	102.9086051	124.904568	1	Bcd3-proximal
1745	4	28	FALSE	1264.853172	11275.76498	11459.07188	-13	11324.51125	1.835043114	0	2.808134079	1.957885876	0	2.960880932	0.059184631	0	0	137.5921444	125.2428928	149.0111803	1	Bcd3-proximal
1746	5	28	FALSE	1178.694737	10772.80483	11281.48641	-12	11148.8119	1.852572267	0	2.831396652	2.017070507	0	3.087626367	0.04070445	0	0	156.6150777	145.5065075	167.210028	1	Bcd3-proximal
1747	6	28	FALSE	1193.423007	10534.59858	11098.33117	-11	10982.75545	1.851223327	0.047017412	2.920067645	2.057774958	0.047017412	3.132561987	0.04070445	0	0	172.9599916	163.5515978	186.2191478	1	Bcd3-proximal
1748	7	28	FALSE	1278.282503	11535.77991	10968.51009	-10	10826.34191	1.849905007	0.092967528	3.014411456	2.098479408	0.094034823	3.324423585	0.035127159	0	0	187.0146169	176.5611554	197.6517301	1	Bcd3-proximal
1749	8	28	FALSE	1419.433279	13004.91142	10875.7046	-9	10679.57128	1.843039323	0.363438901	2.945984316	2.133606567	0.417056002	3.324423585	0.035127159	0	0	199.1099423	188.9661264	208.9069738	1	Bcd3-proximal
1750	9	28	FALSE	1097.470355	9811.086399	10542.44355	-8	10542.44355	1.836329489	0.410745042	2.968298471	2.168733726	0.473003361	3.377630596	0.082639551	0	0	209.5299645	199.3522323	220.1554478	1	Bcd3-proximal
1751	10	28	FALSE	1181.32846	10795.53411	10760.1837	-7	10414.95873	1.877284361	0.582294575	2.900918096	2.251373278	0.597425234	3.377630596	0.082639551	0	0	218.5218865	207.6256087	230.409114	1	Bcd3-proximal
1752	11	28	FALSE	1168.093349	10782.67296	10705.10183	-6	10297.11682	1.917309558	0.992121005	2.835067255	2.334012829	1.114237687	3.377630596	0.0923309	0	0	226.2982449	212.5967499	237.6859596	1	Bcd3-proximal
1753	12	28	FALSE	1081.599731	10039.27227	10580.87636	-5	10222.60689	1.966117531	1.107531824	2.855371034	2.426343729	1.313665832	3.377630596	0.0923309	0	0	233.0414932	217.7529135	244.501252	1	Bcd3-proximal
1754	13	28	FALSE	1133.033768	10549.27486	10384.35437	-4	10167.84091	2.013817562	1.237339593	2.819723704	2.518674629	1.629874349	3.476705284	0.053306045	0	0	238.90675	221.8509432	250.4894755	1	Bcd3-proximal
1755	14	28	FALSE	1295.140027	11996.99913	10279.26992	-3	10101.44638	2.021409949	1.209251985	2.872503065	2.571980674	1.629874349	3.476705284	0.053306045	0	0	244.0228692	225.6151754	256.4319852	1	Bcd3-proximal
1756	15	28	FALSE	1123.027216	10292.16081	10185.07538	-2	10032.90351	2.028829988	1.342856578	2.94601611	2.625286719	1.760748594	3.476705284	0.046293411	0	0	248.4989112	229.4187204	261.4996078	1	Bcd3-proximal
1757	16	28	FALSE	1225.641493	11267.69165	10134.14944	-1	9956.924281	2.029068958	1.482408108	2.879141545	2.67158013	1.760748594	3.476705284	0.046293411	0	0	252.4274478	233.8197218	265.6146837	1	Bcd3-proximal
1758	17	28	FALSE	1276.230493	11520.26594	10057.02339	0	9876.273632	2.029302504	1.47446111	2.947795075	2.717873541	1.866854063	3.530734251	0.017128369	0	0	255.8867755	238.0930982	269.1260949	1	Bcd3-proximal
1759	18	28	FALSE	1215.603245	11273.68674	10033.7721	1	9788.029895	2.000365706	1.440990843	2.880880127	2.73500191	1.866854063	3.530734251	0.017128369	0	0	258.9411535	242.0423723	272.1465552	1	Bcd3-proximal
1760	19	28	FALSE	1294.140324	11992.62544	9901.148782	2	9687.274818	1.972085773	1.40828035	2.815484148	2.752130279	1.866854063	3.530734251	0.015976667	0	0	261.6449221	245.6233183	274.897816	1	Bcd3-proximal
1761	20	28	FALSE	1169.529485	10787.51439	9801.180191	3	9581.555795	1.943296094	1.376312387	2.751572658	2.768106946	1.866854063	3.530734251	0.015976667	0	0	264.044542	248.8798652	277.6005378	1	Bcd3-proximal
1762	21	28	FALSE	1197.064621	11030.85858	9784.658831	4	9502.368465	1.91515994	1.404439734	2.689111959	2.784083613	1.866854063	3.530734251	0.033212417	0	0	266.180224	251.8498064	279.7979901	1	Bcd3-proximal
1763	22	28	FALSE	1194.37265	10791.71358	9706.807083	5	9455.160542	1.904898226	1.372558952	2.628069117	2.817296031	1.866854063	3.530734251	0.033212417	0	0	268.088039	254.2084622	280.661097	1	Bcd3-proximal
1764	23	28	FALSE	1173.395508	10784.81131	9688.478325	6	9400.430392	1.894869454	1.341401864	2.568411948	2.850508448	1.881797289	3.530734251	0.028786724	0	0	269.799166	255.4516846	282.1143564	1	Bcd3-proximal
1765	24	28	FALSE	1172.537015	10772.32733	9549.701867	7	9337.082887	1.880642641	1.327196814	2.510108997	2.879295171	1.923257689	3.530734251	0.028786724	0	0	271.339894	256.7470527	283.3635348	1	Bcd3-proximal
1766	25	28	FALSE	1067.515673	9814.252303	9397.525694	8	9276.4337	1.866738777	1.297069446	2.4888525	2.908081895	2.111578796	3.530734251	0	0	0	272.7319738	259.0241745	284.4337073	1	Bcd3-proximal
1767	26	28	FALSE	972.7851603	8842.428578	9421.816402	9	9237.096792	1.824363806	1.26762597	2.432355548	2.908081895	2.111578796	3.530734251	0	0	0	273.9914079	260.9272277	285.3464339	1	Bcd3-proximal
1768	27	28	FALSE	1167.52671	10783.87815	9493.809279	10	9196.810376	1.782950748	1.23885086	2.377141077	2.908081895	2.111578796	3.530734251	0.004611064	0	0	275.131473	262.2993704	286.1202663	1	Bcd3-proximal
1769	28	28	FALSE	1212.026077	11279.88365	9438.226879	11	9147.58473	1.74708883	1.210728946	2.323179975	2.912692959	2.111578796	3.530734251	0.004611064	0	0	276.1641015	264.2330115	286.7711815	1	Bcd3-proximal
1770	29	28	FALSE	1282.164656	11782.34415	9390.932262	12	9120.595404	1.712040977	1.183245399	2.270443789	2.917304023	2.111578796	3.530734251	0	0	0	277.0996305	266.1761481	287.3216513	1	Bcd3-proximal
1771	30	28	FALSE	1058.098308	9822.045132	9347.850703	13	9084.458428	1.673177647	1.156385728	2.218904715	2.917304023	2.111578796	3.530734251	0	0	0	277.9466068	267.9278887	288.1497878	1	Bcd3-proximal
1772	31	28	FALSE	1065.559414	9803.595709	9293.57884	14	9049.7253	1.635196515	1.130135772	2.168535578	2.917304023	2.111578796	3.530734251	0	0	0	278.7123766	269.6686539	288.8000406	1	Bcd3-proximal
1773	32	28	FALSE	1264.705735	11301.34823	9306.678407	15	9019.613002	1.598077554	1.10448169	2.11930982	2.917304023	2.111578796	3.530734251	0	0	0	279.4033648	271.0637023	289.0989514	1	Bcd3-proximal
1774	33	28	FALSE	1173.56019	11035.46017	9266.302262	16	8989.287804	1.561801193	1.079409956	2.071201488	2.917304023	2.111578796	3.530734251	0	0	0	280.0252045	272.3553628	289.1933289	1	Bcd3-proximal
1775	34	28	FALSE	1191.736713	11037.66857	9253.282047	17	8962.52033	1.526348306	1.05490735	2.024185214	2.917304023	2.111578796	3.530734251	0	0	0	280.5828491	273.6402042	289.2263387	1	Bcd3-proximal
1776	35	28	FALSE	1091.09662	10294.20389	9272.563656	18	8935.886888	1.4917002	1.030960953	1.978236209	2.917304023	2.111578796	3.530734251	0	0	0	281.0806678	274.6342943	289.2038413	1	Bcd3-proximal
1777	36	28	FALSE	1182.929774	10788.51226	9252.086048	19	8909.307534	1.457838605	1.007558139	1.933330247	2.917304023	2.111578796	3.530734251	0	0	0	281.5225267	275.3390978	289.0819506	1	Bcd3-proximal
1778	37	28	FALSE	1153.915863	10550.08006	9220.91937	20	8888.752413	1.424745669	0.984686569	1.889443651	2.917304023	2.111578796	3.530734251	0.00811241	0	0	281.91205	276.382377	288.9116023	1	Bcd3-proximal
1779	38	28	FALSE	1106.330042	10317.91177	9148.86497	21	8863.279419	1.400516352	0.962334184	1.84655328	2.925416433	2.111578796	3.530734251	0.00811241	0	0	282.2532073	277.1523365	289.1228256	1	Bcd3-proximal
1780	39	28	FALSE	1257.931369	11510.2142	9120.693631	22	8835.403988	1.376837042	0.940489198	1.850296084	2.933528844	2.111578796	3.530734251	0	0	0	282.549483	277.2900481	289.4453104	1	Bcd3-proximal
1781	40	28	FALSE	1006.760293	9553.519634	9052.918337	23	8812.979572	1.345582841	0.919140093	1.808294363	2.933528844	2.111578796	3.530734251	0	0	0	282.8031997	277.3875426	289.5215549	1	Bcd3-proximal
1782	41	28	FALSE	1095.352356	10061.65647	9088.886333	24	8798.102005	1.31503811	0.898275613	1.767246081	2.933528844	2.111578796	3.530734251	0	0	0	283.016271	277.4470451	289.1700587	1	Bcd3-proximal
1783	42	28	FALSE	1089.593445	10539.2116	9254.046538	25	8767.743086	1.285186745	0.877884757	1.727129595	2.933528844	2.111578796	3.530734251	0	0	0	283.190448	277.4705575	288.6735979	1	Bcd3-proximal
1784	43	28	FALSE	1059.295053	9811.390588	9145.858901	26	8744.396101	1.256013006	0.857956773	1.687923753	2.933528844	2.111578796	3.530734251	0	0	0	283.3273404	277.6419883	288.9248648	1	Bcd3-proximal
1785	44	28	FALSE	1173.78334	11276.66512	9182.813993	27	8726.388422	1.227501511	0.838481154	1.649607884	2.933528844	2.111578796	3.530734251	0	0	0	283.4284341	278.0934874	288.8312529	1	Bcd3-proximal
1786	45	28	FALSE	1172.117939	11292.0667	9125.436355	28	8705.568131	1.199637227	0.819447632	1.612161785	2.933528844	2.111578796	3.530734251	0	0	0	283.4951068	278.5685996	288.7963641	1	Bcd3-proximal
1787	46	28	FALSE	1216.068592	11529.04852	8975.436935	29	8694.98233	1.172405461	0.800846171	1.575565713	2.933528844	2.111578796	3.530734251	0	0	0	283.5286414	278.7519074	289.1172198	1	Bcd3-proximal
1788	47	28	FALSE	1182.616044	11286.50732	8966.640056	30	8676.428288	1.145791857	0.782666963	1.539800371	2.933528844	2.111578796	3.530734251	0	0	0	283.5302366	278.695015	288.5277504	1	Bcd3-proximal
1789	48	28	FALSE	1110.454493	10546.096	8865.297547	31	8652.717093	1.119782382	0.764900423	1.504846903	2.933528844	2.111578796	3.530734251	0	0	0	283.5010176	278.6666969	288.8982109	1	Bcd3-proximal
1790	49	28	FALSE	1052.559374	10048.52511	8988.523517	32	8648.985396	1.094363322	0.747537183	1.470686878	2.933528844	2.111578796	3.530734251	0.011275087	0	0	283.4423089	278.3166706	289.1444029	1	Bcd3-proximal
1791	50	28	FALSE	1159.876395	11026.71431	8973.087828	33	8636.842485	1.080796362	0.786530267	1.437302286	2.944803931	2.111578796	3.530734251	0.011275087	0	0	283.3563753	278.0547035	289.5715497	1	Bcd3-proximal
1792	51	28	FALSE	1175.240999	11013.41165	8918.165326	34	8615.946145	1.067537372	0.76867603	1.404675524	2.956079019	2.192202009	3.530734251	0.005191637	0	0	283.2453247	278.4076207	289.2921747	1	Bcd3-proximal
1793	52	28	FALSE	1197.649752	11034.05828	8883.349723	35	8589.548185	1.048495911	0.751227084	1.434625628	2.961270656	2.192202009	3.530734251	0.005191637	0	0	283.1104493	278.2665635	288.7657969	1	Bcd3-proximal
1794	53	28	FALSE	1178.794592	11529.74232	8913.26307	36	8559.085701	1.029886691	0.734174229	1.402059626	2.966462293	2.192202009	3.530734251	0	0	0	282.9526608	278.0996909	288.8215205	1	Bcd3-proximal
1795	54	28	FALSE	1103.821254	10552.76927	8833.517524	37	8527.684436	1.006508263	0.717508474	1.370232873	2.966462293	2.192202009	3.530734251	0	0	0	282.7723307	277.7102199	289.1313795	1	Bcd3-proximal
1796	55	28	FALSE	1173.765421	11277.11312	8740.490174	38	8487.341818	0.983660526	0.701221032	1.339128587	2.966462293	2.192202009	3.530734251	0	0	0	282.5697427	277.4182657	289.4024964	1	Bcd3-proximal
1797	56	28	FALSE	1056.866964	9801.895222	8576.814711	39	8436.58535	0.961331432	0.685303315	1.308730368	2.966462293	2.192202009	3.530734251	0	0	0	282.3452245	277.0548173	289.5660753	1	Bcd3-proximal
1798	57	28	FALSE	1168.14265	11034.44501	8775.558608	40	8373.351776	0.939509208	0.669746929	1.279022188	2.966462293	2.192202009	3.530734251	0	0	0	282.0991401	276.9230388	289.5758118	1	Bcd3-proximal
1799	58	28	FALSE	1050.632106	10048.47902	8707.279814	41	8312.69114	0.918182349	0.654543674	1.249988385	2.966462293	2.192202009	3.530734251	0	0	0	281.8318816	276.5619851	289.2555836	1	Bcd3-proximal
1800	59	28	FALSE	1061.80022	10057.01911	8557.285333	42	8246.181948	0.89733961	0.639685533	1.221613648	2.966462293	2.192202009	3.530734251	0	0	0	281.5438643	276.0481009	288.8051418	1	Bcd3-proximal
1801	60	28	FALSE	1085.994567	10534.6255	8441.59631	43	8173.824203	0.876970001	0.625164671	1.193883018	2.966462293	2.192202009	3.530734251	0	0	0	281.2355207	275.6003047	288.3366007	1	Bcd3-proximal
1802	61	28	FALSE	1099.600607	10298.43876	8248.899663	44	8095.617902	0.857062782	0.610973433	1.166781874	2.966462293	2.192202009	3.530734251	0	0	0	280.9072962	275.1357763	287.8505656	1	Bcd3-proximal
1803	62	28	FALSE	1158.629142	11262.59303	8263.009432	45	8011.563047	0.837607456	0.597104336	1.140295925	2.966462293	2.192202009	3.530734251	0	0	0	280.559646	274.7247331	287.347617	1	Bcd3-proximal
1804	63	28	FALSE	1371.538725	13012.72028	8166.731017	46	7921.659637	0.818593767	0.583550068	1.114411208	2.966462293	2.192202009	3.530734251	0	0	0	280.1930315	274.6198377	286.828313	1	Bcd3-proximal
1805	64	28	FALSE	1208.424834	11775.75285	8064.604048	47	7825.907673	0.800011689	0.570303481	1.089114073	2.966462293	2.192202009	3.530734251	0	0	0	279.8079176	274.5031111	286.492021	1	Bcd3-proximal
1806	65	28	FALSE	1030.708722	10299.16798	7956.628525	48	7724.307154	0.781851423	0.557357592	1.064391184	2.966462293	2.192202009	3.530734251	0	0	0	279.404771	273.9357604	286.2344349	1	Bcd3-proximal
1807	66	28	FALSE	1010.73806	9824.489778	7842.804446	49	7616.858081	0.764103396	0.544705575	1.040229504	2.966462293	2.192202009	3.530734251	0	0	0	278.9840578	273.507037	285.9541482	1	Bcd3-proximal
1808	67	28	FALSE	957.823663	9315.475788	7723.131814	50	7503.560453	0.746758249	0.532340758	1.016616294	2.966462293	2.192202009	3.530734251	0	0	0	278.5462423	273.0731616	285.6518228	1	Bcd3-proximal
1809	1	29	FALSE	1209.475864	10374.19423	12080.41731	-16	11926.96355	2.474465581	0	4.766249231	2.474465581	0	4.766249231	0.045044623	0	0	100.3366615	63.06678444	129.7895583	1	Bcd3-proximal
1810	2	29	FALSE	1163.041487	10125.99736	11822.1023	-15	11723.14792	2.463339835	0	4.660222685	2.519510204	0	4.768339691	0.045044623	0	0	110.8807251	83.2833522	137.3140107	1	Bcd3-proximal
1811	3	29	FALSE	1358.821865	11325.87298	11707.08757	-14	11528.85239	2.452466643	0	4.559911624	2.564554826	0	4.773815684	0.116001618	0	0	120.1264814	102.7886961	143.2835787	1	Bcd3-proximal
1812	4	29	FALSE	1046.623101	8971.688163	11399.50647	-13	11344.07695	2.512797269	0	4.45640163	2.680556445	0	4.773815684	0.116001618	0	0	128.2678997	114.9270999	152.6034476	1	Bcd3-proximal
1813	5	29	FALSE	1054.081576	9185.468481	11442.86396	-12	11168.8216	2.571758389	0	4.355241313	2.796558063	0	4.773815684	0.197103329	0	0.008337883	135.4741621	119.5641288	157.5572246	1	Bcd3-proximal
1814	6	29	FALSE	1051.548326	9197.091225	11321.5034	-11	11003.08635	2.710482802	0.26780936	4.498251793	2.993661392	0.26780936	4.985917269	0.197103329	0	0.008337883	141.8971554	127.0080367	161.6420107	1	Bcd3-proximal
1815	7	29	FALSE	1339.594234	11335.51848	10846.87119	-10	10846.87119	2.846058171	0.529539448	4.44484068	3.19076472	0.535618721	5.045500667	0.139014575	0	0	147.6667532	133.7226749	167.1402846	1	Bcd3-proximal
1816	8	29	FALSE	1294.88972	10848.11422	10715.0281	-9	10700.17612	2.920467226	0.685834754	4.481222555	3.329779295	0.741882611	5.202978907	0.139014575	0	0	152.8881463	141.1235346	168.913255	1	Bcd3-proximal
1817	9	29	FALSE	1268.007449	11068.95103	10681.98481	-8	10563.00114	2.993187195	1.035135442	4.379498803	3.46879387	1.091104566	5.262584314	0.098777671	0	0	157.6486897	145.9896521	174.2174539	1	Bcd3-proximal
1818	10	29	FALSE	1401.468547	11779.08152	10539.81715	-7	10435.34626	3.024019516	1.011637867	4.28008418	3.567571541	1.096234978	5.262584314	0.098777671	0	0	162.0191004	151.0066472	178.0517032	1	Bcd3-proximal
1819	11	29	FALSE	1297.748364	11329.35187	10395.38092	-6	10317.21147	3.054151944	1.241709598	4.28737702	3.666349212	1.278475685	5.262584314	0.151732917	0	0	166.0600321	155.9348797	181.8929156	1	Bcd3-proximal
1820	12	29	FALSE	1305.841482	11315.08022	10334.4958	-5	10242.49458	3.136555612	2.159491319	4.329158891	3.818082129	2.198020163	5.333063983	0.151732917	0	0	169.8281047	159.3924999	184.7760224	1	Bcd3-proximal
1821	13	29	FALSE	1196.717162	10629.76328	10336.31557	-4	10187.3728	3.217088717	2.452931207	4.333953964	3.969815046	2.878642916	5.550553664	0.07612015	0	0	173.3708837	161.6178553	189.3631961	1	Bcd3-proximal
1822	14	29	FALSE	1156.651011	10137.40178	10264.26647	-3	10120.22505	3.220180954	2.405996492	4.235573209	4.045935197	2.978394626	5.550553664	0.07612015	0	0	176.7217855	163.8536068	191.705161	1	Bcd3-proximal
1823	15	29	FALSE	1394.807569	12257.41025	10177.18339	-2	10050.75402	3.223202996	2.534277902	4.139425697	4.122055347	3.052232143	5.550553664	0.039061062	0	0	179.9067334	166.1537108	192.8941242	1	Bcd3-proximal
1824	16	29	FALSE	1226.339695	10608.18898	10090.02873	-1	9973.861324	3.18909735	2.476749794	4.045460734	4.161116409	3.187690921	5.550553664	0.039061062	0	0	182.9444775	169.5648708	195.5323607	1	Bcd3-proximal
1825	17	29	FALSE	1267.318916	11085.428	9990.321115	0	9892.070794	3.155765902	2.488326029	3.953628775	4.20017747	3.291331124	5.550553664	0.046993259	0	0	185.8505015	172.9922572	196.9741131	1	Bcd3-proximal
1826	18	29	FALSE	1218.807325	10620.80119	9991.414684	1	9802.301423	3.131123275	2.550766306	3.863881402	4.247170729	3.291331124	5.550553664	0.046993259	0	0	188.6389044	176.2747121	198.1808547	1	Bcd3-proximal
1827	19	29	FALSE	1199.126564	10360.05029	9777.185791	2	9700.548268	3.107040035	2.492863911	3.776171294	4.294163988	3.291331124	5.550553664	0.073990406	0	0	191.3226591	179.420848	199.6219876	1	Bcd3-proximal
1828	20	29	FALSE	1141.283858	10131.2241	9834.09557	3	9593.790213	3.110500633	2.590638879	3.690452206	4.368154394	3.291331124	5.550553664	0.073990406	0	0	193.9154364	182.327609	201.381096	1	Bcd3-proximal
1829	21	29	FALSE	1119.386977	9664.243074	9539.997235	4	9513.781482	3.113882675	2.581611637	3.655005333	4.442144801	3.454289426	5.550553664	0.041009686	0	0	196.4287733	185.5559544	204.894975	1	Bcd3-proximal
1830	22	29	FALSE	1261.753627	11070.86583	9636.057952	5	9466.128433	3.084207225	2.523009053	3.663566018	4.483154487	3.483865103	5.550553664	0.041009686	0	0	198.8694934	188.6486227	208.2474891	1	Bcd3-proximal
1831	23	29	FALSE	1127.915087	9681.515161	9557.858349	6	9411.483912	3.055205407	2.488439233	3.580403069	4.524164174	3.483865103	5.550553664	0.016563016	0	0	201.2422015	191.6061477	211.4492549	1	Bcd3-proximal
1832	24	29	FALSE	1170.17005	10369.31894	9544.861366	7	9348.043632	3.00241526	2.448681138	3.499127919	4.540727189	3.483865103	5.550553664	0.016563016	0	0	203.5487004	194.3928347	214.5096593	1	Bcd3-proximal
1833	25	29	FALSE	1284.643627	10844.79243	9337.870493	8	9287.1087	2.950823449	2.393096077	3.419697716	4.557290205	3.483865103	5.550553664	0.002918696	0	0	205.7898427	196.3846838	217.4370304	1	Bcd3-proximal
1834	26	29	FALSE	1304.894801	11545.99413	9448.686254	9	9247.673325	2.886758453	2.338772796	3.342070577	4.560208901	3.483865103	5.550553664	0.002918696	0	0	207.9653017	198.1167072	220.074428	1	Bcd3-proximal
1835	27	29	FALSE	1134.992356	9894.383279	9374.809183	10	9207.42966	2.824147732	2.285682653	3.279259171	4.563127597	3.483865103	5.550553664	0	0	0	210.074656	200.1233196	222.4714683	1	Bcd3-proximal
1836	28	29	FALSE	1181.382081	10596.96477	9389.842301	11	9158.157378	2.760039579	2.233797657	3.204819988	4.563127597	3.483865103	5.550553664	0	0	0	212.1175175	202.1993206	224.2854465	1	Bcd3-proximal
1837	29	29	FALSE	1212.099005	10603.0037	9364.200508	12	9131.524566	2.69738668	2.18309045	3.132070574	4.563127597	3.483865103	5.550553664	0.005467968	0	0	214.0938602	204.1091784	225.9922464	1	Bcd3-proximal
1838	30	29	FALSE	1108.717735	9913.932787	9375.69054	13	9095.429473	2.64162397	2.133534297	3.060972572	4.568595565	3.483865103	5.550553664	0.005467968	0	0	216.0044052	205.6635182	227.5255538	1	Bcd3-proximal
1839	31	29	FALSE	1204.945062	10368.21463	9279.636253	14	9060.571607	2.587127074	2.087719429	2.991488494	4.574063532	3.483865103	5.550553664	0.013247645	0	0	217.8502941	207.4508942	229.5881089	1	Bcd3-proximal
1840	32	29	FALSE	1089.97715	9661.746973	9390.788659	15	9030.545882	2.541646934	2.097618701	2.923581706	4.587311177	3.68429889	5.550553664	0.013247645	0	0	219.6334278	209.3097256	231.4720142	1	Bcd3-proximal
1841	33	29	FALSE	1102.434768	9654.422517	9243.777993	16	9000.34952	2.497199194	2.050002756	2.872721174	4.600558823	3.730357846	5.550553664	0	0	0	221.3554774	210.5218327	232.880597	1	Bcd3-proximal
1842	34	29	FALSE	1080.889207	9669.095404	9226.63792	17	8973.652764	2.440512772	2.003467694	2.807510403	4.600558823	3.730357846	5.550553664	0	0	0	223.0168245	211.7111826	234.4731425	1	Bcd3-proximal
1843	35	29	FALSE	1214.323774	10832.27151	9372.236067	18	8947.258237	2.385113132	1.957988977	2.743779917	4.600558823	3.730357846	5.550553664	0	0	0	224.6177026	212.8698906	236.0069242	1	Bcd3-proximal
1844	36	29	FALSE	1117.906818	9899.341775	9337.279413	19	8920.827816	2.330971064	1.913542627	2.681496113	4.600558823	3.730357846	5.550553664	0	0	0	226.1585238	213.9952973	236.7631578	1	Bcd3-proximal
1845	37	29	FALSE	1196.358261	10607.71135	9278.812302	20	8900.274627	2.278058021	1.87010521	2.620626151	4.600558823	3.730357846	5.550553664	0	0	0	227.6398474	215.0853069	238.4949778	1	Bcd3-proximal
1846	38	29	FALSE	1022.863802	8961.233996	9270.512021	21	8874.699503	2.226346104	1.827653821	2.561137937	4.600558823	3.730357846	5.550553664	0	0	0	229.0623545	216.5451367	240.749271	1	Bcd3-proximal
1847	39	29	FALSE	1044.582204	9446.700763	9271.771145	22	8847.130695	2.175808047	1.78616608	2.503000106	4.600558823	3.730357846	5.550553664	0	0	0	230.4268254	218.7760591	241.9802036	1	Bcd3-proximal
1848	40	29	FALSE	1042.622491	9205.206386	9026.354398	23	8824.838704	2.126417205	1.74562011	2.446182004	4.600558823	3.730357846	5.550553664	0	0	0	231.7341206	221.04628	242.8858881	1	Bcd3-proximal
1849	41	29	FALSE	1168.60889	10144.76857	9224.865483	24	8810.248981	2.078147534	1.705994533	2.390653672	4.600558823	3.730357846	5.550553664	0	0	0	232.985165	223.2374441	243.6303598	1	Bcd3-proximal
1850	42	29	FALSE	1213.098435	10832.18831	9097.942783	25	8779.875701	2.030973585	1.667268457	2.336385834	4.600558823	3.730357846	5.550553664	0	0	0	234.1809337	225.3507501	244.1177965	1	Bcd3-proximal
1851	43	29	FALSE	1085.343133	9671.081871	9082.933231	26	8756.852437	1.984870485	1.629421463	2.283349876	4.600558823	3.730357846	5.550553664	0	0	0	235.3224413	226.7868503	244.4843444	1	Bcd3-proximal
1852	44	29	FALSE	1142.881119	10133.44997	9028.254007	27	8738.96973	1.939813925	1.592433596	2.231517833	4.600558823	3.730357846	5.550553664	0	0	0	236.4107312	228.4568751	245.4399374	1	Bcd3-proximal
1853	45	29	FALSE	1108.681478	9901.554928	8940.889425	28	8718.34079	1.895780149	1.556285353	2.180862379	4.600558823	3.730357846	5.550553664	0	0	0	237.446868	230.0417063	246.8705637	1	Bcd3-proximal
1854	46	29	FALSE	1209.811954	10609.52515	8920.273838	29	8708.136371	1.852745939	1.520957676	2.131356803	4.600558823	3.730357846	5.550553664	0	0	0	238.4319301	231.1868978	247.8980283	1	Bcd3-proximal
1855	47	29	FALSE	1169.724296	10378.15746	8973.015968	30	8689.88059	1.810688606	1.486431937	2.082975003	4.600558823	3.730357846	5.550553664	0	0	0	239.3670039	231.9636083	248.8717448	1	Bcd3-proximal
1856	48	29	FALSE	1114.439673	10123.81732	9053.845301	31	8666.259787	1.769585975	1.452689932	2.035691471	4.600558823	3.730357846	5.550553664	0	0	0	240.2531791	232.7935737	249.6116599	1	Bcd3-proximal
1857	49	29	FALSE	1108.433017	9904.585372	8868.384656	32	8662.907452	1.729416373	1.41971387	1.989481274	4.600558823	3.730357846	5.550553664	0	0	0	241.0915441	233.397489	250.189908	1	Bcd3-proximal
1858	50	29	FALSE	1078.364608	9668.062843	8799.504284	33	8650.905175	1.690158622	1.387486365	1.944320049	4.600558823	3.730357846	5.550553664	0	0	0	241.8831831	234.4327848	250.7261052	1	Bcd3-proximal
1859	51	29	FALSE	1175.419754	10371.10603	8813.085883	34	8630.242972	1.651792021	1.355990425	1.900183984	4.600558823	3.730357846	5.550553664	0	0	0	242.6291727	235.2832511	251.5921364	1	Bcd3-proximal
1860	52	29	FALSE	1119.661628	9881.260618	8842.854132	35	8603.867145	1.614296342	1.325209442	1.857049808	4.600558823	3.730357846	5.550553664	0	0	0	243.3305799	235.3550257	252.4289865	1	Bcd3-proximal
1861	53	29	FALSE	1163.820793	10840.34981	8852.017066	36	8573.441636	1.577651815	1.295127188	1.814894777	4.600558823	3.730357846	5.550553664	0	0	0	243.9884597	235.6149772	253.2177437	1	Bcd3-proximal
1862	54	29	FALSE	1249.57641	11074.73244	8826.342299	37	8541.845637	1.541839119	1.265727801	1.773696666	4.600558823	3.730357846	5.550553664	0	0	0	244.6038542	235.7970941	253.9595567	1	Bcd3-proximal
1863	55	29	FALSE	1101.127277	9904.896287	8703.372537	38	8501.182875	1.506839371	1.23699578	1.733433751	4.600558823	3.730357846	5.550553664	0	0	0	245.1777906	235.5717734	254.6555573	1	Bcd3-proximal
1864	56	29	FALSE	1069.902229	9668.879218	8732.02281	39	8450.127758	1.472634117	1.208915975	1.694084805	4.600558823	3.730357846	5.550553664	0	0	0	245.7112806	235.4243612	255.3068599	1	Bcd3-proximal
1865	57	29	FALSE	1215.802486	11067.12367	8601.861118	40	8386.60737	1.439205323	1.181473583	1.65562908	4.600558823	3.730357846	5.550553664	0	0	0	246.2053195	235.3326378	255.9145602	1	Bcd3-proximal
1866	58	29	FALSE	1203.887863	10842.39876	8514.600505	41	8325.969999	1.406535362	1.154654133	1.6180463	4.600558823	3.730357846	5.550553664	0	0	0	246.6608853	235.8357087	256.479735	1	Bcd3-proximal
1867	59	29	FALSE	1087.414592	9669.717515	8309.28449	42	8259.521113	1.374607009	1.128443484	1.581316649	4.600558823	3.730357846	5.550553664	0	0	0	247.0789389	236.4424113	257.0034415	1	Bcd3-proximal
1868	60	29	FALSE	880.2217403	8255.736591	8317.436626	43	8187.260713	1.34340343	1.102827817	1.545420761	4.600558823	3.730357846	5.550553664	0	0	0	247.4604229	237.0551707	257.486717	1	Bcd3-proximal
1869	61	29	FALSE	1266.133554	11781.4329	8413.033242	44	8109.188798	1.312908172	1.077793625	1.51033971	4.600558823	3.730357846	5.550553664	0	0	0	247.8062621	237.6272823	257.8749163	1	Bcd3-proximal
1870	62	29	FALSE	1082.412787	9907.743439	8218.880668	45	8025.30537	1.283105157	1.05332771	1.476054998	4.600558823	3.730357846	5.550553664	0	0	0	248.117363	238.1597417	258.2093424	1	Bcd3-proximal
1871	63	29	FALSE	1091.884898	10139.87948	8126.847902	46	7935.610428	1.25397867	1.029417171	1.44254855	4.600558823	3.730357846	5.550553664	0	0	0	248.3946138	238.5226988	258.5082112	1	Bcd3-proximal
1872	64	29	FALSE	1074.475951	9415.868163	8029.003622	47	7840.103971	1.225513354	1.006049401	1.409802698	4.600558823	3.730357846	5.550553664	0	0	0	248.6388847	238.7025071	258.7724421	1	Bcd3-proximal
1873	65	29	FALSE	1312.277808	11798.70153	7925.347827	48	7738.786	1.197694201	0.98321208	1.377800177	4.600558823	3.730357846	5.550553664	0	0	0	248.8510276	238.8607431	258.9666744	1	Bcd3-proximal
1874	66	29	FALSE	1190.828499	10616.84236	7815.880519	49	7631.656515	1.170506542	0.960893165	1.346524113	4.600558823	3.730357846	5.550553664	0	0	0	249.0318762	239.0952836	258.9335462	1	Bcd3-proximal
1875	67	29	FALSE	1222.089884	11079.54681	7700.601697	50	7518.715516	1.143936044	0.939080891	1.315958015	4.600558823	3.730357846	5.550553664	0	0	0	249.1822468	239.2991186	258.8745688	1	Bcd3-proximal
1876	1	30	FALSE	1070.953859	9064.802324	12549.08824	-16	12297.61636	0.29909955	0	0	0.29909955	0	0	0.015246447	0	0	167.5826649	148.0059602	188.5224787	1	Bcd3-proximal
1877	2	30	FALSE	1195.525071	9737.600438	12135.58749	-15	12087.79139	0.307556437	0	0	0.314345997	0	0	0.015246447	0	0	171.5799431	151.3757687	187.657247	1	Bcd3-proximal
1878	3	30	FALSE	1153.101054	9283.820183	12079.98707	-14	11887.74182	0.315821353	0	0	0.329592444	0	0	0.032748001	0	0	174.9123118	155.1108765	189.3443785	1	Bcd3-proximal
1879	4	30	FALSE	1075.72683	8840.258043	11934.19245	-13	11697.46765	0.341400209	0	0	0.362340445	0	0	0.032748001	0	0	177.6797444	160.8998049	189.2438768	1	Bcd3-proximal
1880	5	30	FALSE	1145.540875	9276.177647	11625.61103	-12	11516.96888	0.366398425	0	0	0.395088446	0	0	0.023011904	0	0	179.9677972	165.8173897	188.3753342	1	Bcd3-proximal
1881	6	30	FALSE	1160.711155	9510.242307	11466.15813	-11	11346.24551	0.381093085	0	0	0.418100349	0	0	0.023011904	0	0	181.8486265	169.6086131	188.716124	1	Bcd3-proximal
1882	7	30	FALSE	1219.017031	9968.019879	11232.53897	-10	11185.29755	0.395454175	0	0	0.441112253	0	0	0.01420446	0	0	183.3834314	170.2086679	190.4948271	1	Bcd3-proximal
1883	8	30	FALSE	1096.919878	8803.3335	11177.71501	-9	11034.12498	0.400681825	0	0	0.455316712	0	0	0.01420446	0	0	184.6236692	173.990894	192.0817779	1	Bcd3-proximal
1884	9	30	FALSE	1039.842198	8603.985707	11237.07035	-8	10892.72782	0.405790807	0	0	0.469521172	0	0	0.038446765	0	0	185.6136764	174.6675993	192.4958553	1	Bcd3-proximal
1885	10	30	FALSE	1066.66007	8820.93812	10935.44538	-7	10761.10605	0.43502612	0	0.025342175	0.507967937	0	0.031159666	0.038446765	0	0	186.3935681	174.5368784	194.2639186	1	Bcd3-proximal
1886	11	30	FALSE	917.8647547	7701.868543	10959.48627	-6	10639.25969	0.463597792	0	0.024766908	0.546414701	0	0.031159666	0.076057333	0	0	186.9989811	175.6904836	195.5990842	1	Bcd3-proximal
1887	12	30	FALSE	1140.915367	9297.719049	11290.52277	-5	10562.20129	0.529131456	0	0.497510845	0.622472035	0	0.497510845	0.076057333	0	0	187.4637339	176.8911372	196.6051587	1	Bcd3-proximal
1888	13	30	FALSE	1021.449602	8156.886221	10998.59719	-4	10505.29435	0.593177505	0	0.794833408	0.698529368	0	0.884002691	0.098358264	0	0	187.8178972	177.9549725	197.3153517	1	Bcd3-proximal
1889	14	30	FALSE	1193.349528	9950.54846	10571.68231	-3	10435.85349	0.67807064	0	1.30287476	0.796887632	0	1.437293849	0.098358264	0	0	188.0889893	178.4893784	198.0835669	1	Bcd3-proximal
1890	15	30	FALSE	1253.750614	10423.05029	10517.60479	-2	10363.96803	0.761036701	0	1.32448963	0.895245897	0	1.771612622	0.079692333	0	0	188.3003005	178.3240685	199.0526855	1	Bcd3-proximal
1891	16	30	FALSE	1242.030407	10180.82522	10363.86767	-1	10284.43057	0.823453501	0	1.462436751	0.97493823	0	1.903695993	0.079692333	0	0	188.4697137	178.4731612	200.2265755	1	Bcd3-proximal
1892	17	30	FALSE	1331.22155	10860.75613	10255.00008	0	10199.78662	0.884453439	0	1.63326145	1.054630563	0	1.986349006	0.066992254	0	0	188.6115477	177.9593645	201.1933618	1	Bcd3-proximal
1893	18	30	FALSE	1237.514282	10421.87066	10211.0372	1	10106.78934	0.9313686	0	1.61579898	1.121622817	0	1.986349006	0.066992254	0	0	188.7366465	177.4267146	201.9168474	1	Bcd3-proximal
1894	19	30	FALSE	1293.097722	10406.41457	10001.62785	2	10001.62785	0.977218787	0	1.641280272	1.188615071	0	1.986349006	0.162183824	0	0.074033587	188.8560457	178.2484841	201.76259	1	Bcd3-proximal
1895	20	30	FALSE	1182.425381	9522.31238	10062.69176	3	9891.29102	1.117219745	0.007654065	1.88763065	1.350798895	0.007654065	2.093167582	0.162183824	0	0.074033587	188.9877624	178.6431585	201.5284699	1	Bcd3-proximal
1896	21	30	FALSE	1191.247916	9493.279623	9823.294262	4	9808.582463	1.254042681	0.015134382	2.212503575	1.512982719	0.015308129	2.480225019	0.145050188	0	0.024152844	189.1484996	178.6928521	202.2871831	1	Bcd3-proximal
1897	22	30	FALSE	1207.89785	9954.959079	9876.590207	5	9759.347842	1.370626099	0.172201995	2.162279744	1.658032907	0.199126624	2.550053664	0.145050188	0	0.024152844	189.3504477	179.0445227	203.566136	1	Bcd3-proximal
1898	23	30	FALSE	1213.480589	9711.021716	9843.602838	6	9703.041055	1.484563074	0.192445854	2.234398331	1.803083094	0.216272646	2.630960865	0.062684016	0	0	189.6012544	179.9896062	203.4439504	1	Bcd3-proximal
1899	24	30	FALSE	1259.515437	10185.832	9805.382832	7	9637.630326	1.513547509	0.49975451	2.408704935	1.865767111	0.603188717	2.749455836	0.062684016	0	0	189.8994551	180.6742579	204.3786901	1	Bcd3-proximal
1900	25	30	FALSE	1308.977825	10631.9625	9694.849576	8	9574.749202	1.541873997	0.488410083	2.368554229	1.928451127	0.622402248	3.029846788	0.035288667	0	0	190.241118	181.247489	205.5097901	1	Bcd3-proximal
1901	26	30	FALSE	1227.183347	10190.0001	9686.65191	9	9534.059368	1.542162124	0.726785386	2.314788048	1.963739794	0.834007755	3.029846788	0.035288667	0	0	190.6202565	182.0391632	206.6037406	1	Bcd3-proximal
1902	27	30	FALSE	1065.152821	8828.680839	9582.45122	10	9492.594945	1.542443711	0.710287358	2.26224236	1.999028461	0.882245101	3.029846788	0.046644255	0	0	191.0313779	183.0148981	206.3888469	1	Bcd3-proximal
1903	28	30	FALSE	1218.452491	9951.39753	9603.754004	11	9441.797565	1.554074494	0.769287401	2.210889458	2.045672716	1.061724494	3.029846788	0.046644255	0	0	191.4708301	183.9481808	205.8943384	1	Bcd3-proximal
1904	29	30	FALSE	1153.224909	9504.930005	9657.597986	12	9414.458928	1.565441258	0.880788369	2.247592179	2.092316971	1.194532613	3.029846788	0.02101741	0	0	191.9351113	184.8100026	205.3660886	1	Bcd3-proximal
1905	30	30	FALSE	1219.264071	9964.007102	9478.124438	13	9377.28692	1.550923152	0.860794473	2.196571836	2.113334382	1.220015423	3.029846788	0.02101741	0	0	192.418829	185.4469703	204.6492106	1	Bcd3-proximal
1906	31	30	FALSE	1073.215318	8589.144529	9482.316189	14	9341.351693	1.536734607	0.874372103	2.146709655	2.134351792	1.220015423	3.029846788	0.046208871	0	0	192.9174207	185.6856367	204.7746888	1	Bcd3-proximal
1907	32	30	FALSE	1205.231502	9730.599936	9553.757672	15	9310.440534	1.548059603	0.873629917	2.097979346	2.180560664	1.220015423	3.029846788	0.046208871	0	0	193.4293567	185.936516	204.8782133	1	Bcd3-proximal
1908	33	30	FALSE	1257.539935	10422.04318	9394.932439	16	9279.371167	1.559127521	0.882907681	2.050355215	2.226769535	1.436891307	3.029846788	0	0	0	193.9527907	186.1815061	204.2484445	1	Bcd3-proximal
1909	34	30	FALSE	1260.526082	10413.5439	9465.803353	17	9251.893538	1.523735327	0.862865677	2.003812152	2.226769535	1.436891307	3.029846788	0	0	0	194.4818538	186.4178363	203.7358626	1	Bcd3-proximal
1910	35	30	FALSE	1276.53759	10426.78168	9492.890606	18	9224.77145	1.489146535	0.843278626	1.958325616	2.226769535	1.436891307	3.029846788	0.01367831	0	0	195.0109022	186.6950277	203.3237553	1	Bcd3-proximal
1911	36	30	FALSE	1205.226961	9746.237092	9396.978848	19	9197.593838	1.469021219	0.824136201	1.913871624	2.240447846	1.436891307	3.029846788	0.01367831	0	0	195.5364996	187.1092705	203.8711036	1	Bcd3-proximal
1912	37	30	FALSE	1232.789276	10176.39333	9353.686554	20	9176.42165	1.449352747	0.828999481	1.870426739	2.254126156	1.436891307	3.029846788	0.006484901	0	0	196.0559356	187.6172253	204.758842	1	Bcd3-proximal
1913	38	30	FALSE	1186.696596	9960.004362	9368.466994	21	9150.039021	1.422937341	0.810181193	1.827968052	2.260611057	1.436891307	3.029846788	0.006484901	0	0	196.5663058	188.3908493	204.3099212	1	Bcd3-proximal
1914	39	30	FALSE	1341.426281	10879.78234	9297.646266	22	9121.735837	1.397121565	0.79179008	1.786473177	2.267095959	1.571004539	3.029846788	0	0	0	197.0649063	188.5134181	204.9906915	1	Bcd3-proximal
1915	40	30	FALSE	1216.504823	10183.81391	9241.328707	23	9098.810872	1.365406906	0.773816445	1.745920236	2.267095959	1.571004539	3.029846788	0	0	0	197.5489269	189.3698651	205.5319029	1	Bcd3-proximal
1916	41	30	FALSE	1148.122308	9508.869288	9389.092415	24	9083.862033	1.334412169	0.756250811	1.706287846	2.267095959	1.571004539	3.029846788	0.011251734	0	0	198.0161972	189.3279806	205.6053573	1	Bcd3-proximal
1917	42	30	FALSE	1115.304417	9282.5995	9314.903723	25	9052.568875	1.315372747	0.739083918	1.794063656	2.278347693	1.571004539	3.029846788	0.011251734	0	0	198.4660136	188.8073956	206.2756165	1	Bcd3-proximal
1918	43	30	FALSE	1092.931063	8813.763989	9216.039858	26	9028.931431	1.29676552	0.722306713	1.759715908	2.289599427	1.571004539	3.132811515	0	0	0	198.8978457	188.2821246	207.6411991	1	Bcd3-proximal
1919	44	30	FALSE	1189.637004	9733.778807	9358.592105	27	9010.543235	1.267328943	0.705910351	1.719770357	2.289599427	1.571004539	3.132811515	0	0	0	199.3102752	188.1409313	208.9668196	1	Bcd3-proximal
[truncated: 65,014 more rows]
